# Supplementary material for: Accelerated aging with HIV begins at the time of initial HIV infection
Source: iScience. 2022 Jun 30;25(7):104488. doi: 10.1016/j.isci.2022.104488 (PMC9308149; doi:10.1016/j.isci.2022.104488)
Supplement: Table S11: WGCNA Results, listing all CpGs in 18 Modules significantly associated with initial HIV infection in SC group, related to Table 5 [file mmc2.xlsx]

## Sheet: S11 FileDescriptionTab
Table S11: WGCNA Results, listing all CpGs in 18 Modules significantly associated with initial HIV infection in SC group, related to Table 5
Each tab corresponds to results for a given Module, for 18 Modules that are significantly associated with initial HIV infection (see Table 5)
Modules 1-18 are numbered according to the number of CpGs (largest to smallest) contained in each Module.
For each Module, CpGs are listed in order of kME values (highest to lowest); CpGs with kME value >0.85 are shown in bold.
Gene names are derived from the Illumina array UCSC_RefGene_Name, which is the target gene name from the UCSC database.
Multiple listings of the same gene name indicate splice variants.
CpG Illumina ID = numerical designation for unique CpG site on EPIC BeadChip, as assigned by Illumina
Gene name = name of gene(s) that contain(s) the unique CpG site; if CpG site falls within multiple genes, all gene names are shown separated by semi-colon
kME_Mod# = kME value for unique CpG from WGCNA; header also indicates Module #

## Sheet: Module 1
CpG Illumina ID	Gene name	kME_Mod1
cg12117418	OPRD1	0.962877
cg08582657		0.958135
cg17433292	KCTD1;KCTD1	0.958104
cg11482105		0.957643
cg23369632	DST;DST;DST;DST;DST	0.957609
cg23212761	ASAP2;ASAP2	0.956682
cg04880086	SYN3;SYN3;SYN3	0.955698
cg00752123	DNAJC27-AS1	0.9554
cg11140740		0.955351
cg16064896		0.95496
cg18130328	MSRB3;MSRB3;MSRB3;MSRB3;MSRB3;MSRB3;MSRB3;MSRB3	0.954489
cg09732702	CCDC26;CCDC26;CCDC26;CCDC26	0.954146
cg10459018		0.954044
cg26137190	ANTXR1	0.953935
cg22608160	SLC44A3;SLC44A3	0.953922
cg03570900	ITIH5;ITIH5	0.953868
cg14607496	ZNF704	0.953808
cg11795488	CACHD1	0.953669
cg16456533	PLXNA2	0.953635
cg06983830		0.95352
cg25635522		0.953515
cg04244576		0.953441
cg23247281	MIR548W	0.953193
cg11384070		0.953168
cg15592088	ZNF423;ZNF423	0.953144
cg06725135	CLIC6	0.953118
cg17531825		0.953107
cg13870516	SOX6;SOX6;SOX6;SOX6	0.952969
cg21802179		0.952951
cg06916161	ERC2	0.952906
cg17050011	WLS;WLS;WLS	0.952867
cg12784953	SMAD9;SMAD9	0.952844
cg20485292		0.952598
cg10918987		0.952535
cg10674398	KCNIP1	0.952507
cg08710039	ROR1;ROR1	0.952425
cg16431352		0.952406
cg02234120	UGT1A10;UGT1A6;UGT1A8;UGT1A6;UGT1A9;UGT1A4;UGT1A7;UGT1A5	0.952396
cg01257087		0.952384
cg19871597		0.952349
cg18928221		0.952282
cg19430243		0.952252
cg02348995	LINC01140	0.952239
cg03475429		0.95221
cg15540094	AOX1	0.952151
cg00929047	TRH	0.952108
cg09351129	GIF	0.952086
cg16922884		0.952021
cg09590518	DNAH12	0.952016
cg15224758		0.951985
cg11765577		0.951974
cg09103617	CACNA1C-IT3;CACNA1C;CACNA1C;CACNA1C;CACNA1C;CACNA1C;CACNA1C;CACNA1C;CACNA1C;CACNA1C;CACNA1C;CACNA1C;CACNA1C;CACNA1C;CACNA1C;CACNA1C;CACNA1C;CACNA1C;CACNA1C;CACNA1C;CACNA1C;CACNA1C;CACNA1C;CACNA1C	0.95197
cg24110639	GRM8;GRM8;GRM8	0.951961
cg17271279	C1S;C1S	0.951954
cg24343394	DGKG;DGKG;DGKG	0.951911
cg07525782		0.951902
cg06940267	SH2D4A;SH2D4A;SH2D4A	0.951901
cg18813778		0.951881
cg06697795	SPSB4	0.9518
cg17694808	THRB;THRB;THRB;THRB	0.951794
cg13683194	C9orf125	0.951711
cg15883287		0.951675
cg01019514		0.951606
cg24835939		0.951573
cg02339122	ANKFN1	0.951529
cg00673084	DNAJC5G;DNAJC5G;DNAJC5G;DNAJC5G;TRIM54;TRIM54	0.95149
cg19654437	CDK15	0.951455
cg05511924	DIRC3	0.9513
cg03155245	DOCK4	0.951277
cg08756898		0.951188
cg05161803	RNU6-48P	0.95115
cg00967711	TMEM45A	0.951129
cg12973823		0.951099
cg03455637		0.951084
cg00103543		0.951079
cg27219800		0.951044
cg16431978	KRTAP13-3	0.950967
cg17709052	HPGDS	0.950917
cg21765482	WASF3;WASF3	0.950908
cg19903061	DOCK4	0.950891
cg09589308	KCNH8	0.950867
cg01811930	CYP7B1	0.950826
cg00390253	SLC38A3	0.950823
cg18941056		0.95072
cg08493581	TCF7L1	0.95065
cg01061880	VCAN;VCAN;VCAN;VCAN	0.950618
cg01190276	THRB;THRB;THRB	0.950605
cg05371331		0.950561
cg02273125	RHOBTB1;RHOBTB1;RHOBTB1;RHOBTB1	0.950559
cg27409130		0.950546
cg08612760	STAC;STAC	0.95052
cg27266974	MYLK;MYLK;MYLK;MYLK	0.950499
cg10568983	LINC01314	0.950497
cg01010307	IGDCC4	0.950438
cg14283802	CNGB3	0.950432
cg12116997	GSDMC	0.950431
cg01763690		0.95041
cg04372929	WISP2	0.950385
cg21885872		0.950375
cg25812718		0.950304
cg22285116		0.950286
cg03477042		0.950277
cg20696173		0.950273
cg06761950	LOC101927043;LOC101927043	0.950265
cg01300684	SCOC	0.950206
cg05701438		0.95019
cg14938103		0.950173
cg22457886	KCNJ6	0.95016
cg12386297	LOC642587;MIR205	0.950093
cg01437135	ABCA4	0.950059
cg23906876	DCDC2	0.950043
cg23033755	CACHD1;CACHD1	0.950008
cg02879159	TRIM15	0.95
cg06040312		0.949985
cg15493035	FAM160B1	0.949944
cg15564650		0.94991
cg07668936		0.949815
cg15940071	CELF4;CELF4;CELF4;CELF4	0.949804
cg16379912	MUSK;MUSK;MUSK	0.949797
cg12956284		0.949788
cg11856917	FABP6;FABP6	0.949788
cg19754282		0.949758
cg09028972		0.949748
cg04635482	DEPTOR;DEPTOR	0.9497
cg05034776		0.949697
cg11476731	FAM155A	0.949632
cg01586028	MYLK;MYLK;MYLK;MYLK	0.949616
cg23112529	SEC14L6	0.949593
cg10130476	BPI	0.949589
cg02573573		0.949548
cg23959474		0.949543
cg02838758	CPNE5	0.949529
cg09649473		0.949497
cg06030611		0.949472
cg10171724	KIAA1549;KIAA1549	0.949455
cg22867950		0.949421
cg07404253	WWC2-AS1;WWC2	0.949397
cg01053627		0.94937
cg17359449		0.949336
cg27197229	TNNT3;TNNT3;TNNT3;TNNT3;TNNT3	0.949284
cg16268759		0.949241
cg13151664	KALRN;KALRN;KALRN	0.949234
cg18371789	IGSF23	0.949178
cg06071593		0.949167
cg24414296		0.949163
cg10040951		0.949142
cg26937509	SLC4A5	0.949138
cg08603642	ROR1;ROR1	0.94911
cg02408038	LOC149950	0.949101
cg07959956	ERC2	0.949088
cg08376940		0.949055
cg18734492		0.949032
cg08239103		0.94903
cg19167951	UPP2;UPP2	0.949021
cg12056746	PART1;PART1;PART1	0.949007
cg22902998		0.948985
cg11593225		0.948983
cg14155327	MAPK10;MAPK10;MAPK10	0.948903
cg12076972	IGF2BP3	0.948903
cg14722162	C5orf20	0.948901
cg00700609	HSF2BP	0.948877
cg00989596	SH3RF3	0.948809
cg17903690	TCF7L1	0.948796
cg01295539	TLN2	0.948736
cg16096364		0.948715
cg12019274		0.948683
cg25403895		0.948644
cg11224579	PARD3;PARD3;PARD3;PARD3;PARD3;PARD3;PARD3;PARD3;PARD3;PARD3;PARD3	0.94864
cg13840239		0.948611
cg12982097		0.948595
cg02884952		0.948581
cg09824150		0.948558
cg02263051	DLGAP1;DLGAP1;DLGAP1;DLGAP1;DLGAP1;DLGAP1;DLGAP1;DLGAP1;DLGAP1	0.948543
cg27382910	PTPRE	0.948535
cg13795321		0.948533
cg19375539		0.948502
cg02329143	MORC1	0.948477
cg12176682		0.948454
cg12084965	SLC26A4;SLC26A4	0.948426
cg24756081		0.948413
cg13662778	FGG;FGG;FGG;FGG	0.948312
cg17922637		0.948307
cg19020602	CAPN13;CAPN13	0.948306
cg05835326	ARHGEF11;ARHGEF11	0.9483
cg07382577	GPR156;GPR156	0.948297
cg02502727		0.948283
cg15967692	SNHG24	0.948266
cg17605083		0.948249
cg11473417	ZNF251	0.948221
cg07676849	FOLR3	0.9482
cg18410843		0.948188
cg16279684	COLEC12	0.948177
cg27378899		0.948172
cg14247375	CALN1;CALN1	0.948163
cg04024218	PARD3;PARD3;PARD3;PARD3;PARD3;PARD3;PARD3;PARD3;PARD3;PARD3;PARD3	0.948141
cg07959138	LOC339524;LOC339524;LOC339524;LOC339524;LOC339524	0.948092
cg20580885	KREMEN1;KREMEN1	0.948079
cg23619217	IL25;IL25	0.948039
cg22560873	PLOD2;PLOD2	0.947993
cg06661281	NTN1	0.947964
cg04792540		0.947953
cg21636547	OR13A1	0.947941
cg03475455	ADAMTS9	0.947939
cg01921470		0.947918
cg06463964	ZNF618	0.947907
cg07121219		0.947903
cg05437055	GCK;GCK;GCK	0.9479
cg16143997		0.947885
cg14109245		0.947863
cg25373696		0.947797
cg26156484	PDE11A;PDE11A;PDE11A;PDE11A	0.947793
cg15180253	KIAA1217;KIAA1217;KIAA1217;KIAA1217	0.947749
cg06824858	KANK4	0.947742
cg14819126		0.947705
cg12405639	FKBP6;FKBP6	0.947682
cg14569785	SLC8A1	0.947674
cg00691249		0.947654
cg12161982	ARHGAP22	0.947639
cg14479080	PLXNA2	0.947568
cg11115617		0.947563
cg04968473	CYP1A2	0.947535
cg10166825		0.947507
cg07800670	DST	0.947503
cg11433085		0.947433
cg19867317	RNU6-71P	0.94743
cg21949866	DST	0.947404
cg01630660		0.947404
cg25302142		0.947397
cg21471225	MAP7;MAP7;MAP7;MAP7;MAP7;MAP7;MAP7;MAP7;MAP7;MAP7	0.947387
cg19338793	TLN2	0.947372
cg08936055		0.947343
cg19077142	LOC101927269	0.947327
cg26296455	LINC01057	0.947269
cg25561401	PDZD2	0.947254
cg08723268		0.947246
cg24836130		0.947214
cg13598834		0.947191
cg02582218		0.947188
cg08644745		0.947185
cg11697953	SLC8A1-AS1	0.947176
cg10779924	WDR49	0.947163
cg07427381		0.947139
cg06827726	ETNK2;ETNK2;ETNK2;ETNK2;LOC101929441	0.947135
cg04281965	WDR72;WDR72	0.947131
cg14488043	ST5;ST5;ST5	0.947116
cg12446613		0.947079
cg14884305		0.947079
cg03632823	PALLD;PALLD	0.947029
cg23200122	SMAD9;SMAD9	0.947016
cg10610428	ANO2	0.947001
cg08492557		0.946996
cg09152451		0.946995
cg08403027	RASL12;RASL12	0.946959
cg12432161		0.946913
cg20283927		0.946893
cg21484910		0.946891
cg11622428	P2RY14;MED12L;P2RY14	0.946844
cg10902514	CALCRL	0.946799
cg13720023		0.94678
cg24791971	GADL1	0.946758
cg00076797	CYMP	0.94675
cg26555453		0.946688
cg17485557		0.946688
cg16670615		0.94668
cg12749396		0.946663
cg18992817		0.946644
cg14318759		0.946636
cg11136145	ZFHX3;ZFHX3	0.946632
cg26947967	ANKFN1	0.946617
cg12552104	CREB5;CREB5;CREB5	0.946612
cg21161682	ATP10B	0.946602
cg09835220	NPAS3;NPAS3;NPAS3;NPAS3	0.946584
cg21128568		0.946559
cg26061002		0.946554
cg07155151	AOC3;AOC3;AOC3;AOC3;AOC3	0.946525
cg06110923	RPH3A;RPH3A	0.94652
cg17425351		0.946504
cg12668515		0.946503
cg07735013	IL1F10	0.946501
cg14034882	ITGA9	0.946485
cg21171746	PIEZO2	0.946484
cg02629692	CDHR4	0.946472
cg20909846	PBX1;PBX1;PBX1	0.946468
cg14538944	DIRC3	0.946454
cg15640980		0.946448
cg09161003		0.946445
cg11481063		0.946411
cg05944661		0.946391
cg05089590	LINC00523	0.94639
cg19845481		0.946355
cg21544416	LARP6	0.946349
cg03995649		0.946328
cg07495748	RNF165;RNF165	0.946323
cg27491613		0.946254
cg15794638	ZNF423;ZNF423	0.946236
cg19355339		0.946197
cg09530108	CRIM1	0.946173
cg05246100	EGFR	0.946145
cg13322557	KCNE3	0.946134
cg16397028	ZFHX3;ZFHX3	0.946133
cg25919345		0.946128
cg23555935		0.946122
cg19011176		0.946101
cg23984989		0.946085
cg11285438		0.946077
cg20091506	MYLK;MYLK;MYLK;MYLK	0.94607
cg12124767	CFTR	0.946068
cg00105060	CNTNAP2;MIR548T	0.946064
cg10511357	CAMTA1	0.94606
cg20310170		0.946051
cg20840054	LIMS2;LIMS2;LIMS2	0.946048
cg23651281	C1S;C1S;C1S;C1S	0.946036
cg10519389		0.946023
cg23296747	FEV	0.945987
cg23976846		0.945983
cg09204067	SPSB4	0.945977
cg20817055	SNORD114-9;SNORD114-8	0.945969
cg07019745	NAV2	0.945967
cg26645237		0.945964
cg17626735		0.945951
cg19526374	GRIK1-AS1;GRIK1;GRIK1	0.945929
cg21781319	MIR633;MIR548W	0.945922
cg03063424	SLC13A3;SLC13A3;SLC13A3;SLC13A3;SLC13A3	0.9459
cg11001035		0.945896
cg10457293	SLCO1C1;SLCO1C1;SLCO1C1;SLCO1C1;SLCO1C1;SLCO1C1;SLCO1C1;SLCO1C1	0.945865
cg11828741	MRVI1;MRVI1;MRVI1	0.945841
cg09562426	FOLR1;FOLR1;FOLR1;FOLR1	0.945832
cg09067029	PLA2G4A	0.945823
cg09459581	RAPGEF4;RAPGEF4	0.945823
cg21144009	PLXNA2	0.945815
cg23051059	MMP16	0.945807
cg00303676		0.945804
cg07814541		0.945802
cg17611488	EGF;EGF;EGF	0.94579
cg09796646	ZNF423;ZNF423	0.945785
cg14071548		0.945772
cg04492496	TNXB	0.945762
cg13182816		0.945758
cg09584785	NOS1AP;NOS1AP;NOS1AP;NOS1AP	0.945757
cg24678732		0.945756
cg08484383	LINC01314	0.945756
cg09169741		0.94574
cg24371856	PDZD2	0.945722
cg22727810		0.945698
cg26045503		0.945681
cg03459809	EPHX1;EPHX1;EPHX1	0.94567
cg08761469		0.945664
cg06155909		0.945631
cg08177332		0.945614
cg03122836	COLEC12	0.945607
cg16187965		0.945545
cg06392637		0.945535
cg07750582		0.945531
cg23902105	FLJ22536	0.945526
cg05947984	SLC47A1	0.945516
cg23004070	PCDH9-AS3;PCDH9;PCDH9	0.94551
cg00100158		0.945506
cg01389470		0.945495
cg10829592		0.945448
cg21250941	THRB;THRB;THRB;THRB	0.945448
cg17235953	LOC100506403	0.945439
cg26423951	CLUL1;CLUL1;CLUL1	0.945423
cg11094656		0.945414
cg04726155		0.945377
cg19236287		0.945377
cg17175521		0.945359
cg22037030		0.945343
cg08946205		0.945341
cg15440891		0.94531
cg00762397	PRELP;PRELP	0.945281
cg26891868	TMEM178A;TMEM178A	0.94528
cg07698025		0.945273
cg04037197	PLCB4;PLCB4;PLCB4	0.945262
cg18185662	LOC100507205	0.94525
cg13718535	FLJ46284	0.945242
cg09285543	MEG3;MEG3;MEG3	0.945224
cg02570298	OLFM4	0.945219
cg00650240	MIR99AHG;MIR99AHG;MIR99AHG;MIR99AHG	0.945194
cg06968859	CTNNA2;CTNNA2	0.945194
cg17072965		0.945182
cg21471607		0.945159
cg23154806		0.945148
cg23205454		0.945126
cg15369466	MMP11	0.945124
cg11114141	NRP2;NRP2;NRP2;NRP2;NRP2	0.945118
cg20413214		0.945118
cg13412041	ABI3BP	0.945118
cg12795981	SPTBN1	0.945108
cg05616355	PANX3	0.945097
cg21508639		0.945067
cg23287111		0.945058
cg19821751		0.945038
cg17451712	HPD;HPD	0.945027
cg19190762		0.944999
cg10961914	AK8	0.944999
cg23939182		0.944997
cg04378723		0.94499
cg24176318	LINC00535	0.944982
cg16050028		0.944977
cg01916357		0.944966
cg25424816		0.944933
cg25762006		0.944924
cg16959054		0.944913
cg16253580	OR6B1	0.944908
cg07601992	LINC00968;LOC101929415	0.944908
cg19492975		0.944886
cg09395562	MYLK;MYLK;MYLK;MYLK	0.94488
cg21976957		0.944876
cg23012934	PKIB;PKIB;PKIB;PKIB;PKIB;PKIB	0.944864
cg18448977		0.944851
cg04397876	LINC00994;PRICKLE2-AS1	0.944847
cg18992943	MYLK;MYLK;MYLK;MYLK	0.94482
cg20523466	MATN2;MATN2	0.944817
cg00166915	MEG8	0.944781
cg20687848		0.944776
cg27653070	XIRP2;XIRP2;XIRP2;XIRP2;XIRP2	0.944775
cg13614617	IGDCC3	0.944774
cg08116693	SHROOM3	0.94474
cg14827924		0.944727
cg02973178	CAND1.11	0.944725
cg08442713		0.944715
cg10597734	IGDCC4	0.944706
cg12883769		0.944705
cg24315209	CDK18;CDK18;CDK18	0.944701
cg23868525		0.944692
cg01384290	MECOM	0.94469
cg03732846	PIEZO2	0.944668
cg22039960	DIRC3	0.944667
cg23017728	TTC25	0.944652
cg13963980		0.944639
cg20393570		0.944632
cg15781753		0.944606
cg15541798	ROBO4;ROBO4;ROBO4;ROBO4	0.944604
cg12642881	MEGF11	0.944604
cg11527862	EBF3	0.944584
cg25618089		0.944583
cg16038092	ADAMTS7	0.944571
cg02350755		0.944548
cg07012626		0.944531
cg02871021	MRVI1;MRVI1;MRVI1	0.944518
cg00235907		0.944511
cg12386151	GLI2	0.944488
cg08537704		0.944483
cg23550589	CCDC149;CCDC149	0.944481
cg27434809		0.944425
cg02281854		0.944414
cg11428758	TTC28-AS1;TTC28	0.944408
cg04784266	FAM184B	0.944405
cg15345845		0.944401
cg08855630	FAM19A4;FAM19A4	0.944391
cg14410548	CUX2	0.944383
cg01408978	OTOG;OTOG	0.944379
cg12498094	SLC8A1;SLC8A1;SLC8A1;SLC8A1	0.944365
cg19865770	LOC400804	0.944349
cg23140760		0.944323
cg11382203		0.94432
cg03593427		0.944319
cg09010484	C10orf11;C10orf11;C10orf11	0.944307
cg01112215		0.944307
cg17529058	FADS6	0.9443
cg00690280	WFDC10B;WFDC13;WFDC10B	0.944286
cg04825291	ENAH;ENAH	0.944273
cg26416745	CSMD2;CSMD2	0.944266
cg26564172	RGL1	0.944264
cg22621589		0.944249
cg04211018	KANK4	0.944249
cg12017117	DAPK1;DAPK1;DAPK1;DAPK1	0.944235
cg22330021		0.94422
cg03131103	KIF26B	0.944199
cg15555712	SLC6A7	0.944199
cg26673240		0.944197
cg02865253		0.944195
cg03825675	MAB21L3	0.94419
cg08683925		0.944187
cg10913071		0.944135
cg02345089		0.944124
cg25708990	PRELP;PRELP	0.944106
cg20107491	CREB3L1	0.944101
cg20615910		0.944088
cg05878526		0.944059
cg12216397	KCNIP1;KCNIP1;KCNIP1;KCNIP1;KCNIP1	0.944056
cg09485430		0.944047
cg18558220		0.944026
cg08801804		0.944012
cg08558360	ABCA4;ABCA4	0.944006
cg26413192		0.943974
cg21438754		0.943968
cg21910196	RGS6	0.943963
cg00232201	LPAR1;LPAR1	0.943961
cg10679103	CCDC85A	0.943959
cg25778446	GRID2	0.943957
cg22268164	TRHR	0.943956
cg02912371	SLC26A9;SLC26A9	0.943935
cg00336892	FRMD5;FRMD5;FRMD5;FRMD5	0.943931
cg13346940		0.943909
cg11083595	IGFBP7-AS1	0.943908
cg22615748	SERPINI1;SERPINI1	0.943892
cg18755643	TTC39A;TTC39A	0.943887
cg02169705	OXR1;OXR1;OXR1	0.943886
cg15949239	TLN2	0.943872
cg13434570	CTSE;CTSE	0.943869
cg23463206		0.943865
cg05662436		0.943845
cg03328369		0.943825
cg21544988		0.943825
cg19283890		0.943823
cg17863076	REG1B	0.943793
cg09404290	ADCY5;ADCY5	0.943792
cg18149307	SMYD1	0.943786
cg14921724	IQCJ-SCHIP1;IQCJ-SCHIP1;SCHIP1;SCHIP1;SCHIP1	0.943785
cg16367786	ARHGEF10L;ARHGEF10L	0.943783
cg23291270	EPS8	0.943699
cg11142875		0.943689
cg15045153	LEPREL1;LEPREL1	0.943679
cg17515620		0.943646
cg08774089	LINC01151	0.943646
cg04687833	LOC101927305;LOC101927305	0.943636
cg24258574		0.943629
cg12443284		0.943609
cg09206224		0.943574
cg13896387		0.943521
cg16818830	STAC2	0.943519
cg06203637		0.943517
cg25985652	LOC100507639	0.943508
cg23002982	SHANK2;SHANK2;SHANK2	0.943492
cg09009517		0.943482
cg01402347		0.943473
cg15334482	ROR1-AS1;ROR1-AS1;ROR1;ROR1	0.943467
cg01824618		0.943456
cg19829170	DSCAML1	0.943432
cg20086779	LINC00371;LINC00371	0.943431
cg00496462		0.943429
cg25132979		0.943426
cg05440380	SCN11A	0.943424
cg22897419		0.943412
cg24050579		0.943403
cg07791987	GULP1	0.943388
cg26171870		0.943385
cg21898884	HDGFL1	0.943378
cg09279927		0.943367
cg20450198		0.943348
cg00857536	C10orf72	0.943344
cg09704496	LINC00359	0.943336
cg14600885	MYOZ3;MYOZ3	0.943318
cg08536468	CNGB1;CNGB1;CNGB1	0.943313
cg24366797		0.94331
cg13828150	DST;DST;DST	0.943297
cg24976111		0.943289
cg09373136	TCAM1	0.943284
cg22325209		0.943274
cg24872117	DMRTC2	0.943272
cg13115073		0.943271
cg14209562	COL23A1	0.943269
cg01937806		0.943263
cg10177799	SCEL-AS1;SCEL-AS1;SCEL;SCEL;SCEL	0.943259
cg06011631		0.943255
cg10859605	RBPMS;RBPMS;RBPMS;RBPMS	0.943246
cg01661457	CACHD1;CACHD1	0.943212
cg06453407		0.943211
cg20269707		0.943206
cg09812836		0.943201
cg08663001		0.943198
cg08063428		0.943193
cg16059068	DPYSL2	0.94319
cg07622251		0.943182
cg20205144	STXBP6;STXBP6;STXBP6	0.94318
cg10104674	FRAS1;FRAS1	0.943162
cg18764358		0.943153
cg03889507		0.943152
cg05419096		0.943137
cg27651254	IGSF10	0.943137
cg00753748		0.943132
cg17508816		0.94313
cg00114160	OR2H1	0.943105
cg18675607		0.943103
cg17336354		0.943099
cg08263140		0.943091
cg05318546		0.943078
cg10975391	NAV1	0.943068
cg08797423	BEAN	0.943063
cg11587466	KIF26B	0.94304
cg25746243		0.943029
cg07430673	EMP2	0.943027
cg10413788	CNTN2	0.94301
cg16460629	PRIMA1	0.943003
cg15083288	ACOXL	0.943
cg23503317		0.942965
cg18010302	AMOTL1	0.94295
cg00004778		0.942922
cg27365991		0.942904
cg26955473	PBX1;PBX1;PBX1	0.942894
cg11913346		0.942872
cg21993426	ZNF618	0.942859
cg13320436		0.942855
cg01566186		0.942849
cg16536739	SFRP5	0.942844
cg17456265	ASAP2;ASAP2	0.942837
cg01570032		0.942812
cg11449193		0.942785
cg00824681		0.942781
cg12610423		0.942775
cg07361154	IGDCC4	0.942774
cg05804388	LOC101929680;SCN9A	0.94277
cg02050028	HECW1	0.942756
cg04166439	WDR49	0.942745
cg12944667		0.942744
cg22535315		0.942742
cg12477318	ASAP2;ASAP2	0.94273
cg27158519		0.94272
cg27055365	VTCN1	0.942718
cg06700060	MSRB3;MSRB3	0.942715
cg05837808		0.942695
cg09775272	ZNF664-FAM101A	0.942675
cg18325664		0.942675
cg12214996	ARHGAP22;ARHGAP22;ARHGAP22;ARHGAP22	0.942649
cg10733988		0.942645
cg16718760	ERC2	0.942634
cg27235662	CLDN16	0.942585
cg27293447	LOC102800447;LOC644838	0.942583
cg19200319		0.942581
cg05069403		0.942576
cg02996933	SCN3A;SCN3A;SCN3A	0.94255
cg14883408		0.942545
cg05981457		0.942538
cg07399096	TTC7B	0.942519
cg23898322	PLCB4	0.942471
cg03690861		0.942444
cg05169988	IGF1R	0.942441
cg07362800		0.942436
cg24041187	SORBS1;SORBS1;SORBS1;SORBS1	0.942433
cg04268312	YAP1;YAP1;YAP1;YAP1;YAP1;YAP1;YAP1;YAP1;YAP1	0.94242
cg20578731	OSBPL6;OSBPL6;OSBPL6;OSBPL6;OSBPL6	0.942403
cg04286425	TTC28	0.942402
cg26928585		0.942401
cg03453037		0.942388
cg23439062		0.942381
cg10472263	SNORD114-25;SNORD114-26	0.942378
cg04043077	PARD3;PARD3;PARD3;PARD3;PARD3;PARD3;PARD3;PARD3;PARD3;PARD3;PARD3	0.942369
cg21247178	FBN1	0.942353
cg18516150	CPA3	0.942352
cg14317648	DSG1-AS1;DSG1;DSG1-AS1	0.94235
cg08146097		0.942349
cg05612962	GRID1	0.942316
cg16393873		0.942308
cg04396753		0.942305
cg04381036	DSCAML1	0.942301
cg11336359	NHLH1	0.942294
cg02145728	ANK2	0.942286
cg22503301	C8orf37-AS1;C8orf37-AS1;C8orf37-AS1;C8orf37-AS1;C8orf37-AS1;C8orf37-AS1;C8orf37-AS1;C8orf37-AS1;C8orf37-AS1	0.942273
cg07387444	ZNF423;ZNF423	0.942266
cg16152480	MIR4643	0.942249
cg08076558	NAALADL2-AS2;NAALADL2	0.942242
cg02854917	LOC101927342	0.942239
cg13990362		0.942238
cg25215608		0.942238
cg25889117	ROBO4;ROBO4	0.942231
cg23766360	VWF	0.942228
cg08330569	TMEM108;TMEM108;TMEM108	0.942222
cg06176111	SNCA;SNCA;SNCA;SNCA	0.942208
cg10004150	RBFOX2;RBFOX2	0.942195
cg11270633	IL28B	0.942164
cg16139075	GLI2	0.942144
cg23989903	DGKI	0.942136
cg11440479		0.942135
cg13301733	LOC440839	0.942116
cg13285910	ADCY5	0.942116
cg12521091	LRRN2;LRRN2	0.942112
cg01425718		0.942105
cg21174110	LINC01213;LINC01213	0.942099
cg05887399		0.942084
cg05981721		0.942076
cg10598496	TLL2	0.942071
cg24769774	OXR1;OXR1	0.942063
cg20987283		0.942041
cg23920479		0.94204
cg17673017		0.94204
cg10330315		0.94204
cg03937361	ROR1;ROR1	0.942031
cg00876720		0.942029
cg05937094		0.942023
cg23205610	ITGB5	0.942017
cg22616836	ARHGAP28	0.942011
cg09823813	LOC102724957	0.942002
cg07383338	ROR1;ROR1	0.941988
cg13106414		0.941963
cg03225882	LOC399959;BLID	0.941948
cg09484778		0.941945
cg05334655	MYH7	0.941939
cg06818398	HMCN2	0.941935
cg05532101	PDZRN3	0.941933
cg05100294		0.941931
cg16486593		0.941925
cg01846076	EPB41L1;EPB41L1;EPB41L1;EPB41L1	0.941914
cg18215692	FAM188B;INMT-FAM188B	0.941911
cg18142906	WDR49	0.941911
cg22736513	SBF2	0.941908
cg23759830		0.941896
cg04845582	GRM7;GRM7	0.941894
cg07091767	CORO2B	0.941894
cg01113073		0.941893
cg00448322		0.94188
cg20209715	KCNMA1;KCNMA1;KCNMA1;KCNMA1;KCNMA1;KCNMA1	0.941876
cg27581493	PSD2	0.941873
cg22075222	CCNA1;CCNA1;CCNA1;CCNA1	0.941872
cg13262467	LRRIQ4	0.941871
cg26738395		0.941863
cg00927364		0.941854
cg14639588		0.941851
cg20690782		0.941841
cg01829623	CSMD2;CSMD2	0.941799
cg12207371	CD163;CD163	0.941793
cg04599071	FREM1;FREM1	0.941792
cg20215257	PLCH1;PLCH1;PLCH1	0.941784
cg14443142	GNA14;GNA14-AS1	0.941773
cg10352149		0.941766
cg02753719		0.941758
cg27320596		0.941758
cg16744045	TMEM178A;TMEM178A	0.941754
cg07958316	LINC01483;LINC01483	0.941746
cg05932538		0.941745
cg09124982	MAPK10;MAPK10;MAPK10	0.941744
cg09356916		0.941739
cg20972294	OPCML	0.941737
cg08306900		0.941732
cg24499333	SH3PXD2B;SH3PXD2B	0.941732
cg26521766		0.94173
cg12448926	SLC14A2	0.941729
cg02558780	PYGL;PYGL	0.941723
cg15954792	CNGA3;CNGA3	0.941712
cg22797610		0.941709
cg06489436		0.941709
cg19325738		0.941707
cg16890788		0.941693
cg03389926		0.941692
cg14491827		0.941665
cg20116729		0.941658
cg09176753		0.941651
cg26394191	MYLK;MYLK;MYLK;MYLK	0.941645
cg12282138	CNNM1	0.941639
cg22048012		0.941635
cg08530445		0.941631
cg14867459	ZBTB7C	0.941625
cg07237196	TANC1;TANC1	0.941618
cg07787851	ZNF474	0.94161
cg09914323		0.941601
cg01891782		0.941583
cg23747244	LRRIQ4	0.941582
cg22325734		0.941566
cg10042618		0.941562
cg21713614	FRAS1;FRAS1	0.94156
cg12990904		0.941557
cg00519186		0.941535
cg21464289		0.941533
cg03302657	DST;DST;DST	0.941521
cg05569624	NTF3	0.941516
cg14055928		0.941511
cg08475832		0.94151
cg18262284	TRIM54;TRIM54	0.941495
cg10019954		0.94148
cg23818738		0.941472
cg15916746		0.941458
cg23296904		0.941453
cg08057919		0.941439
cg10900572	LOC101927845	0.941435
cg21038740		0.94143
cg06552160	MYT1L	0.941427
cg09361748	CALN1;CALN1	0.941424
cg22842189	THRB;THRB;THRB	0.941417
cg24624126		0.941414
cg11814995	CELF4;CELF4;CELF4;CELF4	0.941413
cg13550311		0.941405
cg18712349		0.941396
cg14191040	CYP2C9	0.941394
cg26259818	CACNA1E	0.941382
cg02139460	COL28A1	0.941369
cg05879810	NTN1	0.941366
cg13350253	PLA2G4E	0.941362
cg06858167	COL25A1;COL25A1;COL25A1;COL25A1	0.941362
cg06488371	MYOM3	0.941359
cg05473666	CAMK2A;CAMK2A	0.941352
cg08363660	ADGRF1	0.94135
cg02952506		0.941349
cg04108518		0.941342
cg07002226	CES5A	0.94134
cg10482647	TIE1;TIE1	0.941339
cg22915636		0.941336
cg01744047	RERG;RERG	0.941336
cg07076711		0.941328
cg20097298	FAM19A2	0.941325
cg00791548	CAPN13	0.941324
cg19148362	TEAD4;TEAD4;TEAD4	0.941321
cg10155599		0.941306
cg26891574		0.941301
cg04819337	HSF2BP	0.941288
cg24815273		0.941284
cg11431233		0.941261
cg10403138		0.941261
cg12584935		0.941247
cg24504289	TNXB	0.941235
cg06972043		0.941227
cg12777601	BATF2;BATF2;BATF2	0.94121
cg05590130		0.941208
cg03212685	FLRT1;MACROD1	0.941198
cg23460472	PPFIA4;PPFIA4	0.941184
cg21727635	SDC1;SDC1	0.94118
cg19740341		0.941165
cg03495913	CAMK2A;CAMK2A	0.941155
cg18251108	COBL;COBL	0.941148
cg08533207	ERICH1-AS1	0.941144
cg26848105		0.941136
cg02596581		0.941133
cg24032668		0.941126
cg02061368		0.94112
cg18493994	MYT1	0.941117
cg07001906		0.94111
cg25454161		0.941106
cg04503548	ZNF423;ZNF423	0.941101
cg01019816		0.941081
cg14531975		0.941063
cg16560233		0.941062
cg13067816	GSTTP2	0.941061
cg18065177	TLN2;MIR190	0.941059
cg19177547		0.941057
cg26775132		0.941052
cg27571604	ZMIZ1-AS1;ZMIZ1-AS1;ZMIZ1-AS1	0.941041
cg14741236		0.941039
cg08259012	RPH3A;RPH3A	0.941038
cg14167857	RARB;RARB	0.941037
cg24308043	WDFY4	0.941034
cg24360213	IFNL4;IFNL4	0.941019
cg12789435		0.941016
cg02426623	TSPAN9;TSPAN9	0.940999
cg09098545		0.94099
cg09121152		0.940984
cg27379712		0.940981
cg11850394		0.940976
cg13294736		0.940975
cg21454279	GLI2	0.940966
cg14521134		0.940962
cg26797522		0.940958
cg17016275	KALRN;KALRN	0.940954
cg04755690		0.940947
cg20553452	CORIN;CORIN;CORIN	0.940938
cg18275188		0.940928
cg07612840		0.940922
cg16729555	FCAMR;FCAMR;FCAMR;FCAMR;FCAMR;FCAMR;FCAMR	0.940916
cg01069505		0.940912
cg10896594		0.94091
cg02206323	MIR1180;B9D1	0.940903
cg09851620		0.940901
cg08304103	FZD4	0.940899
cg14144320		0.94089
cg12279087		0.940877
cg16093488	AHNAK2	0.940876
cg04238621	LOC101060542	0.940874
cg06107544		0.940869
cg11084067		0.940864
cg21196351		0.940858
cg14423881	C7orf69;PKD1L1	0.940856
cg19014705	PTPRF;PTPRF	0.940846
cg16244648		0.940846
cg02374674	FHOD3;FHOD3;FHOD3	0.94084
cg13834516		0.940839
cg22371370	ASB18	0.940818
cg06830434	TREM2;TREM2	0.940816
cg06702990	FAT3	0.940809
cg08837866		0.9408
cg02240539	KIAA1199	0.940799
cg05190718	CASQ2	0.940795
cg23600475		0.940792
cg05241821	WDFY3	0.940789
cg05210305	CAPZA3;PLCZ1;PLCZ1	0.940779
cg07336630		0.940761
cg04884118	A2ML1	0.940755
cg13214162		0.940744
cg23449659	TRPV6;TRPV6	0.940739
cg03400553	HECW1;HECW1	0.940738
cg13949073	LOC101927292	0.940734
cg06857925		0.94073
cg12702013		0.940728
cg07744075	SLC8A3;SLC8A3;SLC8A3;SLC8A3;SLC8A3;SLC8A3;SLC8A3	0.940722
cg21768342		0.940722
cg10546707		0.940717
cg16857113	CNTN6	0.940707
cg00776666		0.940706
cg04844207	LDLRAD3	0.940699
cg17677190	HBE1	0.940689
cg23352424		0.940686
cg19497451	KY	0.940681
cg17942695		0.94068
cg16566164	FHDC1	0.94068
cg23166376	APCDD1L-AS1	0.940679
cg06030846	TMEM108;TMEM108	0.940675
cg21962650		0.94065
cg18048341	SEMA6D;SEMA6D;SEMA6D;SEMA6D;SEMA6D;SEMA6D;SEMA6D	0.940636
cg12500589	DSCAM;DSCAM;DSCAM	0.940635
cg16552769		0.94062
cg12839556	ODF4	0.940616
cg17625793	PLEKHA6	0.940612
cg16073238	LRRC7	0.940606
cg20804000		0.940606
cg00829809		0.940582
cg08815220		0.940574
cg10448989	FLRT2	0.94056
cg04973912	IGFBP7-AS1	0.940557
cg13648764		0.940547
cg24887211	C14orf166B	0.940545
cg00976422		0.94054
cg15950504		0.94054
cg23725924	ITIH2	0.940537
cg26730221	OTOF;OTOF	0.940536
cg24604091	CNGB3	0.940532
cg22903084	KIAA1656;RNF215	0.940525
cg22116640	CLMN	0.940513
cg22825628	PDE7B	0.940506
cg26525355		0.940504
cg18289581	EFS;EFS	0.940501
cg22240452	RNASE13;RNASE13;NDRG2	0.940501
cg20810954		0.940498
cg16879608	EMP1	0.940485
cg22596625	MGAM2	0.940479
cg14527645	COL27A1	0.940476
cg20710902		0.940466
cg08590732	SHROOM3	0.940441
cg22685705		0.940417
cg04435121		0.940415
cg02288827	LRRC17;LRRC17;FBXL13;FBXL13;FBXL13;FBXL13	0.940397
cg19905636		0.940395
cg21201093	ESYT3	0.940391
cg26776366		0.940387
cg01599674	C12orf56;C12orf56	0.940384
cg22668995		0.940379
cg24886904		0.940373
cg12425719	MEGF10;MEGF10	0.940359
cg08437914	MGST2;MGST2;MAML3	0.940352
cg00501329		0.940348
cg18053715	FARP1	0.940342
cg04734200		0.94034
cg06550354	FRMPD2	0.940332
cg09324304	ABHD12B;ABHD12B	0.94033
cg01401821		0.940323
cg04744626		0.940323
cg23584031	LINC01091;LINC01091	0.940315
cg21958743	SYT1;SYT1;SYT1	0.94031
cg05321929	LOC101927577;LOC101927577	0.940303
cg13681106		0.940282
cg08450079	TMC3;TMC3-AS1;TMC3	0.94028
cg11174251	FHDC1	0.940279
cg25383425	LOC400867	0.940279
cg10909101	TEAD1	0.940272
cg17314478	C17orf50	0.940271
cg19888601		0.940268
cg00779661	RNF150	0.940263
cg02973210	DNAH2	0.940257
cg15005526	NOTO	0.940255
cg02457308		0.940229
cg23135273		0.940224
cg20492084		0.940221
cg18342702		0.940214
cg25026755		0.940213
cg05867736		0.940205
cg27633174		0.940203
cg18576057	FAM169B	0.940201
cg12342890		0.940201
cg03547992		0.9402
cg05982423	CTNND2;CTNND2;CTNND2;CTNND2;CTNND2	0.940194
cg24092655	RAPGEF5;RAPGEF5	0.940194
cg21238837		0.940193
cg07317449	CYP27C1	0.940186
cg25650360		0.940183
cg00012576	GPC6	0.940177
cg13559088		0.940175
cg04631732		0.940172
cg02431531		0.94017
cg11984238	PTPN21	0.94016
cg13369817	C1orf175;C1orf175	0.940158
cg07208467		0.940146
cg25447290		0.940144
cg12755141		0.940139
cg00756431		0.940135
cg27300125		0.94013
cg05509789	CXCL2	0.940119
cg03455107	ANKFN1	0.940108
cg26511276		0.940093
cg00563678	RNF150	0.940089
cg25235130	ASAP3;ASAP3	0.940088
cg08903069	TCF7L1	0.940084
cg05199139		0.940077
cg11636765	THSD7A	0.940069
cg06046580	MIR1471	0.940065
cg02491310		0.940056
cg20819154	MLIP;MLIP	0.940027
cg13502950	LOC101926942	0.940023
cg06479520	PIEZO2	0.94002
cg19865545		0.940007
cg01011916	SH3RF3	0.940002
cg19944570	SYT1;SYT1;SYT1;SYT1	0.939993
cg05660555	FAM3D	0.939992
cg24819463		0.939991
cg22969055		0.939956
cg26224314		0.939949
cg17788013	SPINK5;SPINK5;SPINK5	0.939948
cg03070633	MYT1L;MYT1L	0.939943
cg02621363		0.939941
cg03377549		0.939936
cg11230961	NAV1	0.939928
cg03312009	FA2H;FA2H	0.939927
cg18413607	MYLK;MYLK;MYLK;MYLK	0.939917
cg03616958		0.939913
cg22161303		0.939908
cg26166555		0.939903
cg08521381	SCN3A;SCN3A;SCN3A	0.939901
cg02596726		0.939889
cg00006899	CDC42BPB	0.939871
cg10581381		0.939869
cg23004019	SKINTL	0.939864
cg10969006	IBSP	0.939854
cg20774095		0.939834
cg27449209	ADAMTSL2	0.939832
cg13551368		0.939828
cg19098619	SCN9A	0.939823
cg17547864		0.939823
cg27451576		0.939811
cg08069905	EXTL1	0.939806
cg10062693		0.939804
cg07679679		0.939803
cg05661786	CASQ2	0.939786
cg26659646		0.939782
cg16454432		0.939782
cg08903181		0.939778
cg00857933	MEI4	0.939777
cg20098054		0.939766
cg22085625	FBLIM1;FBLIM1;FBLIM1	0.939765
cg06406067		0.939763
cg11849673	CXorf36;CXorf36	0.939757
cg01423527	ADCY1;ADCY1	0.939756
cg16000665	FAM13C;FAM13C;FAM13C;FAM13C	0.939747
cg13384113	ABI3BP	0.939746
cg10610788		0.939736
cg09309112		0.939735
cg25611387		0.939728
cg17775994		0.939724
cg08835468	ROR1;ROR1	0.939723
cg12707710	KIAA1211	0.939719
cg12692808		0.939714
cg05036991	GALNT13	0.939697
cg22354983	HUNK	0.93969
cg25405643	DIRC3	0.939688
cg13976988		0.939685
cg05928873	NEGR1	0.939675
cg18613685	PTPRS;PTPRS;PTPRS;PTPRS	0.939674
cg24814040		0.939667
cg04504681	SCHIP1;IQCJ-SCHIP1;IQCJ-SCHIP1;SCHIP1;SCHIP1;SCHIP1	0.939658
cg17991509	MECOM;MECOM	0.939648
cg02640331	PARD3B;PARD3B;PARD3B;PARD3B	0.939644
cg11051132	LINC00687	0.939641
cg26483574	MFSD4	0.93964
cg04961161	ZNF664-FAM101A	0.939636
cg16247269		0.939635
cg21536671		0.93963
cg24436196	ERC2	0.939622
cg19273074	PDZRN4;PDZRN4	0.939618
cg05407855		0.939616
cg03459928	AK7	0.939615
cg21471828	PDE1A;PDE1A	0.939609
cg05615487	ACR	0.939601
cg22272787		0.9396
cg26671848		0.9396
cg12496211	CACNA1C;CACNA1C;CACNA1C;CACNA1C;CACNA1C;CACNA1C;CACNA1C;CACNA1C;CACNA1C;CACNA1C;CACNA1C;CACNA1C;CACNA1C;CACNA1C;CACNA1C;CACNA1C;CACNA1C;CACNA1C;CACNA1C;CACNA1C;CACNA1C;CACNA1C;CACNA1C	0.939599
cg20961940	SLC44A4	0.939598
cg17760966		0.939598
cg15181417	KCNAB1;KCNAB1;KCNAB1;KCNAB1;KCNAB1	0.939596
cg16082762	LOC647323	0.939594
cg11577845		0.939593
cg02387843	SLC2A9;SLC2A9	0.939588
cg13942782	TSPAN12	0.939581
cg01959704	CGN	0.939568
cg14285992	LINC01393	0.939555
cg25356759	TRABD2B	0.939537
cg25077481	NTN1	0.939536
cg10960205		0.93953
cg00965897		0.939526
cg24384437	CGNL1	0.939521
cg10549502		0.93952
cg18211729	NEDD4L;NEDD4L;NEDD4L;NEDD4L;NEDD4L;NEDD4L;NEDD4L;NEDD4L	0.93951
cg13492724	PARK2;PARK2;PARK2	0.939508
cg07292654	CMTM4;CMTM4	0.939505
cg04790887		0.939504
cg22425186		0.939501
cg07316548		0.93949
cg04889996		0.939478
cg06296880	THSD7A	0.939472
cg08733789	ITGA9	0.939472
cg17858627	ADCY2	0.93947
cg17852282	HECW1;HECW1	0.939464
cg01110837		0.939457
cg07184465	SPZ1	0.93944
cg14478422	NGEF;NGEF	0.939434
cg07807672	ARFGEF3	0.939428
cg15010616		0.939415
cg05879419	DNAH7	0.939409
cg13507224	OR10J3	0.939407
cg26484127		0.939406
cg10369319	LOC442245	0.9394
cg25391092	C10orf11	0.939395
cg07757487	LOC102723344	0.939392
cg22483165	SCN3A;SCN3A;SCN3A	0.939388
cg17564489		0.939386
cg25716102		0.939382
cg16275974	LOC101929315;LOC101929294	0.939377
cg08454253		0.939376
cg22294181	SLC28A1;SLC28A1	0.939374
cg16555157	HSD17B2	0.93937
cg11293868		0.93937
cg04899656		0.939366
cg03570232		0.939364
cg18875411	PALLD;PALLD	0.939362
cg23370883	MYL7	0.939349
cg00213900		0.939348
cg11301794	DSCAML1	0.939341
cg04677582	LOC284788;LOC284788	0.939335
cg03987558	S100A7L2;S100A7L2	0.939334
cg27462348	SLC39A12;SLC39A12;SLC39A12;SLC39A12	0.939333
cg03659492	LOC389033;LOC101927924	0.939332
cg12657960		0.939327
cg17602350		0.939314
cg06341690	AK7	0.939313
cg00695286		0.939313
cg22721553	SH3GL3;SH3GL3;SH3GL3;SH3GL3	0.939307
cg22016077	LOC283214	0.939293
cg26259938		0.93925
cg01199224		0.939245
cg13139646	TTR	0.939229
cg06770591	LOC103312105;LOC103312105	0.939229
cg03392063	SPTLC3	0.939202
cg05313647	CACNG4	0.939198
cg23709993		0.939196
cg07843958	RASGRF1;RASGRF1	0.939191
cg22432250	MIR548F3	0.939185
cg11959746		0.939182
cg14686649	SEMA6D	0.939178
cg04091682		0.939173
cg08758734	SYNDIG1	0.939172
cg25278590		0.939168
cg08764451		0.939167
cg22454593		0.93916
cg04867439	SPOCK1	0.939156
cg22363368		0.939151
cg06380475	GALNTL5;GALNTL5	0.939148
cg13267551	DPCR1	0.939133
cg12346160		0.939132
cg25168581	UCMA;UCMA;UCMA	0.939128
cg06639544	OR7A5	0.939124
cg09247623		0.939113
cg17886303	NPR1	0.939106
cg09443303	PTPRO;PTPRO;PTPRO;PTPRO;PTPRO;PTPRO	0.939092
cg27609375		0.939087
cg15113334	CAPNS2;LPCAT2	0.939084
cg07533016		0.939084
cg19406878		0.939079
cg18382831	ESYT3	0.939072
cg02106755		0.939072
cg02052156	ADAMTS2;ADAMTS2	0.93907
cg08089513	FAM3B;FAM3B	0.939062
cg15113110	ANO2;ANO2	0.939055
cg26168873		0.939045
cg01367606		0.939042
cg06915667		0.939031
cg06493365		0.939024
cg18769825		0.939022
cg22238777	STAB2	0.939013
cg03357975		0.939001
cg08306655	LAMB4	0.938998
cg00776398	ADORA1;ADORA1	0.93899
cg05417035		0.938989
cg25693279	C10orf11;C10orf11;C10orf11	0.938988
cg18738344	LINC00159	0.938985
cg12404344	HHIPL1;HHIPL1	0.938973
cg12941561	PSD3	0.938972
cg19364538	NBEA	0.93897
cg13453926	CACNA1A;CACNA1A;CACNA1A;CACNA1A;CACNA1A	0.938965
cg17279574	ADTRP;ADTRP	0.938963
cg09572666	NLGN3;NLGN3;NLGN3	0.93896
cg18139074	ABCA1	0.938955
cg04178215	HYDIN	0.938953
cg17463527	SGK2	0.938948
cg23267652		0.938948
cg17454909		0.938945
cg04597432	SMOC1;SMOC1	0.938936
cg06006266		0.938936
cg17440098		0.938934
cg21868496	TNS1;TNS1;TNS1	0.938926
cg25920850	LINC01105	0.938905
cg02290590		0.938896
cg07330330	CYP1A2	0.938889
cg01106118		0.938876
cg07244547	ST8SIA2	0.938866
cg19783560	IGDCC3	0.938862
cg16062983	MYO15A	0.938861
cg20540018	MYO15A	0.938855
cg04550712		0.938849
cg14100498		0.938847
cg24088187		0.938845
cg19964755		0.93884
cg01942776		0.938837
cg24601956		0.938834
cg01449504	ZP1;ZP1	0.93883
cg12592691	COBL	0.938825
cg17210801	SPSB4	0.93882
cg12568337	TEAD1	0.938818
cg27514730		0.938815
cg08678314		0.938804
cg25405138	PARD3	0.938803
cg04124726	MAGI2-AS3;MAGI2-AS3;MAGI2-AS3;MAGI2-AS3	0.938796
cg06670979		0.938781
cg19631651	CACNA2D3	0.938781
cg10410932	CFTR	0.938778
cg20918345	COBL;COBL	0.938772
cg24787130		0.938767
cg15215782	VWA3A	0.938761
cg07348418	RNF220	0.938758
cg20583781	A1CF;A1CF;A1CF;A1CF;A1CF;A1CF	0.938755
cg18841790		0.938753
cg19820287		0.938742
cg27395906		0.938736
cg02338965		0.938735
cg08423443		0.938725
cg16691298	KCTD19	0.938716
cg26104464		0.938713
cg02386994	BDNF;BDNF;BDNF;BDNF;BDNF;BDNF;BDNF;BDNF;BDNF;BDNF;BDNF;BDNF;BDNF;BDNF;BDNF;BDNF;BDNF;BDNF-AS;BDNF-AS;BDNF-AS;BDNF-AS;BDNF-AS	0.938708
cg14067840		0.938708
cg12494603	C7orf10	0.938704
cg22869636	MAGI2;MAGI2	0.938701
cg02120712		0.938694
cg03824275	MYRIP	0.93869
cg00370874		0.938682
cg02584536		0.938669
cg14109813	MITF;MITF;MITF;MITF	0.938666
cg07280521	S100A16	0.938663
cg09579538		0.938661
cg15518106	CACNA1D;CACNA1D;CACNA1D	0.93865
cg12825324	MYLK;MYLK;MYLK;MYLK	0.938641
cg04639736		0.938633
cg18343556	C3orf45	0.938629
cg17630217		0.938617
cg24875463	PARD3;PARD3;PARD3;PARD3;PARD3;PARD3;PARD3;PARD3;PARD3;PARD3;PARD3	0.938602
cg16318412		0.938592
cg02000328	MYH11;MYH11;MYH11;MYH11	0.938581
cg21884962	DIRC3	0.938581
cg11753679	CHST6	0.938579
cg08763984	CXCL12;CXCL12;CXCL12	0.938571
cg21948909	EPB42;EPB42	0.93857
cg09078226		0.938566
cg20680290	CACNA2D1	0.938566
cg23078228	MIR548A2	0.938562
cg18633154	C14orf166B	0.938558
cg13202153	LOC101927701	0.938558
cg11048518	SGMS2;SGMS2;SGMS2;LOC101929595	0.93854
cg23980004	RSPO2;RSPO2	0.938537
cg12827179	FLJ33581	0.938533
cg11476306		0.938529
cg27057797	SLC24A3	0.938522
cg00852051		0.938499
cg09554259		0.938483
cg13049338	EPB42;EPB42	0.938458
cg26406587	ZNF536	0.938446
cg15805567	ARHGAP22	0.938445
cg11291615	SIRPB2;SIRPB2	0.938444
cg18341851	HECW2;HECW2	0.93844
cg10181192		0.938437
cg15331633		0.938435
cg26883171		0.938433
cg07330438		0.938429
cg17072368		0.93842
cg16922323	NOSTRIN;NOSTRIN;NOSTRIN;NOSTRIN	0.938412
cg10514913		0.938399
cg12619893	EPS8L3;EPS8L3;EPS8L3	0.938396
cg12760313	IQSEC3;IQSEC3	0.938394
cg19067700	FGF12	0.938393
cg06240320	WDFY4	0.938391
cg10926413	SH3BP4	0.938387
cg04022595		0.938383
cg01586952		0.938381
cg00275967		0.93837
cg17918845	CALCR;CALCR;CALCR	0.93837
cg26665670		0.938356
cg23473907		0.938337
cg12094604	MPP3;MPP3	0.938327
cg22038755	TRPV6	0.938322
cg01776172	PKHD1	0.938316
cg21622709	GRIP1	0.938313
cg03600588	COL16A1;COL16A1	0.93831
cg02940093	EGF;EGF;EGF	0.938297
cg18594467		0.938295
cg13257390	AGBL2	0.938285
cg05173112	FTCDNL1	0.938281
cg11069146	C10orf11	0.938281
cg15984409		0.938274
cg04024637		0.938272
cg18124216		0.938268
cg11183875		0.938268
cg06756551	DGKI	0.938263
cg18834391	SH3GL3;SH3GL3;SH3GL3;SH3GL3	0.938251
cg16676082	STOX2	0.938235
cg24198944		0.938224
cg04612110	NEBL;NEBL	0.938223
cg01406134		0.93822
cg15134829		0.938214
cg03482717	HYDIN;HYDIN	0.938205
cg25840173		0.938203
cg07729094	SLC22A16	0.938198
cg23190561	LIMCH1;LIMCH1;LIMCH1;LIMCH1;LIMCH1;LIMCH1;LIMCH1	0.938197
cg12211706		0.938181
cg05783585	TMEM9	0.938169
cg01605479		0.938163
cg15075969		0.938163
cg10966830		0.938158
cg22069272	PCDH9;PCDH9	0.938158
cg08527951		0.938143
cg05916539	EPB41L1;EPB41L1;EPB41L1;EPB41L1;EPB41L1	0.938139
cg08034703	GOT1L1;GOT1L1	0.938134
cg08346735	STOX2	0.938134
cg21084216		0.938132
cg23561531		0.938129
cg21854324		0.938124
cg00284713	SAMD4A;SAMD4A	0.938123
cg16982609	DKFZp686K1684	0.938119
cg12114584		0.938112
cg06801996	IGF2BP2;IGF2BP2;IGF2BP2;IGF2BP2;IGF2BP2;IGF2BP2;IGF2BP2	0.938112
cg06021990	FLT1	0.93811
cg17284326		0.938109
cg17949960	AKAP6	0.938106
cg09189004	LOC100507391	0.938106
cg11300126		0.938104
cg12006434	LOC100144595;LOC100144595	0.938098
cg16906187		0.938082
cg16166230	ACCN1	0.938081
cg09623279		0.938069
cg19115017	INSC;INSC	0.938068
cg22623703		0.938062
cg21242002	C4orf44	0.938061
cg07721612		0.93806
cg16810559	PRICKLE2	0.938058
cg13828579	GSN;GSN;GSN;GSN;GSN;GSN;GSN;GSN	0.938058
cg04249541	PSD3;PSD3	0.938051
cg02102872	FRAS1;FRAS1	0.938041
cg23100898	AK4;AK4;AK4	0.938028
cg00768587		0.938028
cg03553216		0.938027
cg23704150	CAPN8;CAPN8	0.938018
cg03383322	ADCY5;ADCY5	0.938006
cg23997720		0.938001
cg00219216	GSG1L;GSG1L	0.937993
cg00160262	OR6P1	0.937991
cg27236246	ACR	0.937987
cg16188823	CCL7	0.937983
cg09534028		0.937978
cg26254757		0.937975
cg08605993		0.937967
cg01522578		0.937966
cg02867670	CNNM1	0.937956
cg01085569		0.937954
cg07414722		0.937951
cg07132005	PTPRZ1	0.937939
cg17036164		0.937938
cg12584496	MALRD1	0.937936
cg08449348		0.93793
cg22488719	LOC285205	0.937926
cg25046772		0.937924
cg16295637		0.937918
cg12341859		0.937904
cg14938801	MYRIP;MYRIP;MYRIP;MYRIP;MYRIP;MYRIP	0.937904
cg20432367		0.9379
cg11328541	OR7C1	0.937899
cg18780284	SPRR1B	0.937897
cg01455569	LOC100288798;LOC100288798;LOC100288798;LOC100288798;LOC100288798	0.937883
cg16434326		0.937882
cg24835232		0.937878
cg15070985		0.93787
cg05781785		0.937869
cg19951657	ZNF664-FAM101A	0.937866
cg25556502		0.937866
cg09434667		0.937851
cg02251743	CALCRL;CALCRL	0.937848
cg11902922		0.937842
cg07961469		0.937835
cg22724228	CNKSR3	0.937829
cg05684266		0.937813
cg05989572	C10orf11;C10orf11	0.937813
cg12930683	SUGCT;SUGCT;SUGCT;SUGCT	0.937805
cg10507306		0.937803
cg12078458	KIFC3;KIFC3;KIFC3	0.937796
cg05213174		0.937785
cg00049674	ADCY5;ADCY5	0.93778
cg08777703	DACH1;DACH1;DACH1	0.937776
cg08951566		0.937772
cg15555076		0.937762
cg01785398		0.937748
cg16239218		0.937744
cg16178353		0.937736
cg03657435	STXBP5-AS1	0.937732
cg25071711	RGS6;RGS6;RGS6;RGS6;RGS6;RGS6;RGS6;RGS6;RGS6;RGS6	0.937732
cg02119341	PIK3R3;TSPAN1	0.937729
cg08474604	C22orf24;C22orf24;C22orf24;C22orf24	0.937726
cg06449396		0.937722
cg01318761		0.937719
cg12051592		0.937714
cg22959118	BEAN1-AS1;BEAN1;BEAN1;BEAN1;BEAN1	0.93771
cg09983345		0.937707
cg05499882		0.937701
cg04142988	PCSK6;PCSK6;PCSK6;PCSK6;PCSK6;PCSK6;PCSK6;PCSK6	0.937695
cg11049105		0.937695
cg19362787		0.937689
cg00933405	LDB2;LDB2;LDB2;LDB2	0.937673
cg15162818	KLHL29	0.937664
cg00013302		0.937659
cg19363081	ROR1;ROR1	0.937658
cg12666899	ITGA11	0.937652
cg01831461	PAPLN	0.937648
cg22430565	C1orf49;C1orf49;C1orf49;C1orf49	0.937648
cg03413902		0.937644
cg05084205	CACNA1B;CACNA1B	0.937635
cg04795450	C6orf222	0.937632
cg01929385		0.937631
cg12943835		0.937624
cg03453870		0.937623
cg10146483	IQCA1;IQCA1;IQCA1;IQCA1	0.937618
cg02132909	DYNC1I1;DYNC1I1;DYNC1I1	0.937611
cg08455826	SORBS2;SORBS2	0.937604
cg21708916		0.937602
cg09221478	KRT13;KRT13;KRT13;KRT13	0.937601
cg06891221		0.937599
cg08973425		0.937597
cg02631007	FAM184B	0.937595
cg02643374	ANKRD66	0.937592
cg27636505	PADI1	0.937575
cg13870275	MFAP3L;MFAP3L	0.937573
cg25690723		0.937573
cg17604055	FAM132B	0.93757
cg15397161		0.937557
cg01835124		0.937555
cg07888289	HSPA12B;HSPA12B	0.937553
cg10546491	FSTL4;FSTL4	0.93755
cg16769869		0.937547
cg18281980		0.937545
cg18869840	TCF7L1	0.93754
cg14580164		0.937536
cg14378039		0.937528
cg26573058		0.937528
cg03233185	RASSF8;RASSF8	0.937521
cg02564522	MIEF1	0.93752
cg20590797	SGCA;SGCA	0.937518
cg07293406		0.937511
cg13724550	FGF1;FGF1;FGF1;FGF1;FGF1;FGF1;FGF1	0.937511
cg17435733	FMN2;FMN2	0.937506
cg06962909	LMCD1-AS1	0.937506
cg05400075	LDLRAD3	0.937484
cg13415059	PAK7;PAK7	0.937478
cg16204830		0.937476
cg19718759	RGMA;RGMA;RGMA;RGMA;RGMA;RGMA	0.93747
cg23437403		0.937469
cg26704331		0.937468
cg18636647	ZFHX3;ZFHX3	0.937467
cg20069378	OPALIN;OPALIN;OPALIN;OPALIN;OPALIN;OPALIN;OPALIN;OPALIN;OPALIN;OPALIN;OPALIN;OPALIN	0.937465
cg21070688		0.937451
cg06216231	ARMC4;ARMC4;ARMC4;ARMC4	0.93745
cg15197753		0.937448
cg10235051	SLCO2A1	0.937442
cg24815812		0.937432
cg05920907		0.937431
cg15269794	OCLN;OCLN;OCLN	0.937427
cg05635798		0.937421
cg01183734	GPR61	0.937417
cg27444700	KIAA1217;KIAA1217;KIAA1217;KIAA1217;KIAA1217;KIAA1217	0.937412
cg16542293		0.937412
cg10223273	TEAD1	0.937403
cg01160452	KCNK18	0.937401
cg19098522	VWF	0.9374
cg18160748	MED12L	0.937399
cg06124330		0.937392
cg26270261	KRT4	0.937384
cg12316870	PTGER3;PTGER3;PTGER3;PTGER3;PTGER3;PTGER3	0.937381
cg04254052	KCNIP1;KCNIP1;KCNIP1;KCNIP1;KCNIP1	0.937378
cg12176519	GRIP1;GRIP1	0.937377
cg07450201	KIAA1456	0.937373
cg07091607		0.937364
cg23385852	ANKRD29;ANKRD29	0.93736
cg18970086		0.93736
cg21974845		0.937353
cg07328796		0.937353
cg12209937	TCF23	0.93734
cg21479876		0.93734
cg06035133	RUNX1T1;RUNX1T1;RUNX1T1;RUNX1T1;RUNX1T1;RUNX1T1;RUNX1T1;RUNX1T1;RUNX1T1;RUNX1T1;RUNX1T1;RUNX1T1;RUNX1T1	0.937331
cg21830945	ZNF521;ZNF521	0.937331
cg19928195	KALRN;KALRN;KALRN	0.93733
cg15799799		0.937323
cg19683021	CACNA1C;CACNA1C;CACNA1C;CACNA1C;CACNA1C;CACNA1C;CACNA1C;CACNA1C;CACNA1C;CACNA1C;CACNA1C;CACNA1C;CACNA1C;CACNA1C;CACNA1C;CACNA1C;CACNA1C;CACNA1C;CACNA1C;CACNA1C;CACNA1C;CACNA1C;CACNA1C	0.937318
cg03610826		0.937313
cg01150918		0.937301
cg02301916		0.937294
cg18769590		0.937292
cg11371646		0.937286
cg08707602		0.937277
cg09637963		0.937274
cg19445748		0.937273
cg19698870	TRPV4;TRPV4;TRPV4;TRPV4;TRPV4	0.937269
cg05046589	BAMBI	0.937269
cg10081941	GULP1	0.937262
cg09344692	DAAM2;DAAM2	0.937255
cg12256747	MIR548G	0.937252
cg23801256	NRXN2;NRXN2;NRXN2	0.937243
cg18128298		0.937239
cg12881982	LINC01182	0.937237
cg12446637		0.937234
cg15169900		0.937234
cg18269382	C14orf166B	0.937234
cg21196930		0.937233
cg15563208	POU2F3;POU2F3	0.93723
cg12373998		0.937225
cg25840608		0.937222
cg12976310	SNORA35;HTR2C	0.937208
cg07411347	TENM4	0.937199
cg03912518	SH2D4A;SH2D4A;SH2D4A	0.937187
cg22025142	STRA6;STRA6;STRA6;STRA6;STRA6;STRA6;STRA6;STRA6	0.937184
cg12925144		0.937179
cg16683922	DYTN	0.937175
cg06375542		0.937173
cg01170214		0.93717
cg04914221	TLN2	0.937166
cg15106851	CD276;CD276	0.937164
cg27177296	CLDN1	0.937163
cg25767991	LINC00504	0.937163
cg20947434	UNC5C	0.937157
cg15027359		0.937155
cg23652987	ACOX2	0.937147
cg07237984	STK32B;STK32B	0.937137
cg12769732	MFAP3L;MFAP3L	0.937132
cg13309826	MYH2;MYH2;MYHAS	0.937124
cg03489020	MITF;MITF	0.937122
cg00823172		0.937117
cg16357353		0.937114
cg07518989		0.937114
cg10467255	SYNDIG1	0.937113
cg06034744	SLC14A2	0.937113
cg02546590	MEG3;MEG3;MEG3;MEG3;MEG3;MEG3;MEG3;MEG3;MEG3;MEG3;MEG3;MEG3;MEG3;MEG3;MEG3;MEG3;MEG3;MEG3;MEG3;MEG3;MEG3;MEG3;MEG3;MEG3;MEG3;MEG3;MEG3;MEG3;MEG3;MEG3;MEG3;MEG3	0.937108
cg05489904	SCGB3A2	0.937107
cg19537161	ANK1	0.937096
cg18440523	FAM3B;FAM3B	0.937087
cg12838445		0.937087
cg17127329		0.93708
cg26693679	GABBR2	0.937071
cg26476584		0.937064
cg23985514		0.937059
cg19395514		0.937055
cg19221352		0.93705
cg15985157		0.937048
cg15887403	PKD1L1	0.937046
cg09955471	SELENBP1;SELENBP1;SELENBP1;SELENBP1;SELENBP1;SELENBP1	0.937043
cg09251423		0.93704
cg09919308		0.937038
cg06837040		0.937037
cg05586624	LOC100507065;LOC100507065;LOC100507065;LOC100507065	0.937027
cg19499496	ERC2	0.937027
cg11236543		0.937022
cg26445167		0.937016
cg05900648		0.937008
cg21182911	LOC102800447;LOC644838	0.936997
cg17031842		0.936995
cg26438181		0.93699
cg01862897	SLC8A3;SLC8A3;SLC8A3;SLC8A3;SLC8A3;SLC8A3	0.936986
cg14452932	CA10;CA10;CA10	0.936974
cg09646437	BDNF-AS;BDNF-AS;BDNF-AS;BDNF-AS;BDNF-AS	0.936973
cg17011453		0.93697
cg20644928	SLIT3;SLIT3	0.936954
cg04151449		0.936954
cg20025701		0.936948
cg23868054	ROBO4;ROBO4	0.936947
cg24251218		0.936939
cg07800110	RGS3	0.936932
cg23087149		0.936922
cg15224955	AKR1B15	0.93691
cg01252713		0.936907
cg13727042	LINGO1;LINGO1;LINGO1;LINGO1;LINGO1;LINGO1;LINGO1	0.936904
cg23457705	ZFPM2-AS1;ZFPM2-AS1	0.936903
cg26550001		0.936899
cg03185919	TACR1;TACR1	0.936899
cg10624445	CNGB1;CNGB1	0.936898
cg21963906	CASC16	0.936895
cg22689904	MEGF11	0.936879
cg02674639	WASF3	0.936874
cg23824294	GLYATL1;LOC283194	0.93687
cg04888316		0.936867
cg06799768	SBF2	0.936843
cg26068911	GPR98;GPR98	0.936843
cg24452349		0.936833
cg05026324		0.936832
cg08720527	PTPRU;PTPRU;PTPRU;PTPRU	0.936818
cg00414854	NFIB	0.936818
cg10279872	COLEC10	0.936802
cg01428225	RIT2;RIT2	0.936798
cg19596028		0.936796
cg25193563		0.936795
cg03442050	MACROD1	0.936781
cg20934839		0.936776
cg07195621		0.936776
cg11375831	SERPINI2	0.936767
cg00237606	MAS1L	0.936763
cg23526205	TBC1D4;TBC1D4;TBC1D4	0.936763
cg04901718		0.936759
cg21173881		0.936756
cg22815000	ZNF516	0.936755
cg00045118	RUNX1T1;RUNX1T1;RUNX1T1	0.936752
cg11236970	CFAP221;CFAP221;CFAP221	0.936752
cg02275545		0.93675
cg20614854	SDK2	0.936749
cg10837653		0.936741
cg02779382		0.936741
cg08817316		0.93674
cg00086911		0.936724
cg17736336	LOC728264	0.936723
cg06636555	ADGRE2;ADGRE2	0.936716
cg07095945	ALPK3	0.936712
cg06500687		0.936708
cg22598192		0.936703
cg08135541		0.936701
cg12843697	CACNA1C;CACNA1C;CACNA1C;CACNA1C;CACNA1C;CACNA1C;CACNA1C;CACNA1C;CACNA1C;CACNA1C;CACNA1C;CACNA1C;CACNA1C;CACNA1C;CACNA1C;CACNA1C;CACNA1C;CACNA1C;CACNA1C;CACNA1C;CACNA1C;CACNA1C;CACNA1C	0.936699
cg21727141	TNFRSF21	0.936692
cg11479756		0.936689
cg22325828	LOC90586	0.936688
cg05888037	C13orf26	0.936687
cg07347380		0.936687
cg26998456		0.936681
cg24183514		0.93668
cg06374604		0.936677
cg06391109	ZFPM2	0.936669
cg02559541		0.936666
cg27425369		0.93666
cg15302366		0.936653
cg24164768	ARNT2	0.93665
cg04911175		0.936647
cg09385371	LOC153910;LOC153910	0.936644
cg11751848	PRSS54;PRSS54;PRSS54;PRSS54;PRSS54;PRSS54	0.936642
cg09270922		0.936623
cg08940252		0.936623
cg27492725		0.936622
cg05914519		0.936615
cg00681997		0.936612
cg22503337		0.93661
cg13235825		0.936609
cg12906501	KCNG3;KCNG3	0.936603
cg25252405		0.936598
cg11778638		0.936588
cg11056129	C21orf54	0.936588
cg10745045	STARD13	0.936578
cg27607995	ARHGEF10L	0.936578
cg22665096		0.936577
cg07599737		0.93657
cg27348620		0.936557
cg04032415	HSPB8	0.936547
cg18236593		0.936521
cg09293347	SLC1A3;SLC1A3;SLC1A3;SLC1A3	0.936518
cg16848418	AHNAK2	0.936515
cg00615229		0.936514
cg13942691		0.936511
cg18718692	BFSP2	0.93649
cg19759093		0.936489
cg02384092		0.936488
cg14623269	SLITRK6	0.936477
cg17401106	ADAM33;ADAM33	0.936472
cg19426232		0.936472
cg26576454		0.936468
cg00906420	ROBO1;ROBO1;ROBO1;ROBO1	0.936465
cg02593918	HSPG2;HSPG2	0.936465
cg16337328		0.936464
cg03109936	MPPED2;MPPED2	0.936462
cg17832998		0.936457
cg05370218		0.936447
cg05622577		0.936442
cg24091946	C10orf11;C10orf11;C10orf11	0.936434
cg17008160		0.93642
cg11589615		0.936419
cg11037027	PLXDC2;PLXDC2	0.936414
cg14935700		0.93641
cg25232018	LOC101927869	0.936402
cg20933483		0.936397
cg15602217	TEX19	0.936384
cg08457479		0.936381
cg04113957		0.936377
cg11103211		0.936376
cg04483596		0.936376
cg12059751		0.936374
cg11577199		0.936369
cg00394421		0.936364
cg06139239		0.936357
cg13952106	ITGA11	0.936351
cg06862362		0.936348
cg05133814		0.936342
cg06934572	ASAP2;ASAP2	0.936333
cg16648880		0.936332
cg02793494		0.93632
cg05407714		0.936317
cg12828294	HAS2	0.93631
cg02807882	TPD52L1;TPD52L1;TPD52L1;TPD52L1	0.936306
cg09631175		0.936303
cg18867922		0.936294
cg17728373	APP;APP;APP;APP;APP;APP;APP;APP;APP;APP	0.936291
cg08993690	LOC285419	0.936287
cg09874776	WFDC10B;WFDC13;WFDC10B	0.936283
cg02150262	ROBO4	0.936279
cg20832271		0.936275
cg11744116	TAS2R38	0.936275
cg05888741	LOC101928651;C5orf64;C5orf64;C5orf64;C5orf64	0.93627
cg06650386		0.936263
cg22628833	AGTR1;AGTR1;AGTR1;AGTR1;AGTR1	0.936261
cg18244829		0.936258
cg13711885		0.93625
cg24108843		0.936248
cg10994177	SEMA3C	0.936245
cg23201817	SELV	0.936239
cg01528819	AKAP6	0.93623
cg11652085	ARPP21;ARPP21;ARPP21;ARPP21;ARPP21;ARPP21;ARPP21	0.936228
cg14074432	LINC00908	0.936228
cg15406709	TSPAN4;TSPAN4;TSPAN4;TSPAN4;TSPAN4;TSPAN4;TSPAN4	0.936222
cg24064300		0.93622
cg13905899		0.936213
cg17652428		0.936209
cg05171823	CASZ1;CASZ1	0.936177
cg25868149	RPLP0P2	0.936173
cg14822875	LINC01473	0.936168
cg13071817		0.936162
cg16120196		0.936157
cg17837491	CELA2A	0.936157
cg24106498	ITIH3	0.936155
cg04531553		0.936151
cg13250722		0.936146
cg09315464	FHDC1	0.936127
cg06116892		0.936122
cg13259139		0.93612
cg17316300	IQCA1	0.936116
cg08546725	CTNNA3;CTNNA3	0.936112
cg02576202		0.936102
cg00802510	HECW1	0.936097
cg07737644		0.936093
cg20316538	RUFY4	0.936091
cg23424158	DLG2;DLG2;DLG2;DLG2	0.93608
cg02412103		0.936077
cg18689434	KCTD1;KCTD1	0.936077
cg27268501		0.936076
cg16185386		0.936075
cg03954866	EDIL3;EDIL3	0.936075
cg01639892	FLJ22536	0.936071
cg04705737	TRABD2B	0.936062
cg23051271		0.936062
cg16389842		0.93606
cg21071620		0.936059
cg00255275		0.936048
cg23349517		0.936038
cg14172482	SYN3;SYN3;SYN3	0.936028
cg10988349	PKHD1;PKHD1	0.936023
cg06256838	WLS;WLS;WLS;GNG12-AS1;WLS;WLS;WLS	0.936021
cg20399534		0.93602
cg25990238	ROBO4;ROBO4	0.936008
cg14023329	CALCB	0.935999
cg11853918		0.935996
cg05071311		0.935993
cg00774437		0.935992
cg00262563	SHB	0.935992
cg17125585	GNG12	0.93599
cg17087984	P2RY4	0.935987
cg22243685	G6PC;G6PC	0.935981
cg01062797		0.93597
cg19013178		0.935962
cg15187982		0.935961
cg09443699		0.93595
cg08464915	LIMCH1;LIMCH1;LIMCH1;LIMCH1;LIMCH1;LIMCH1;LIMCH1	0.935946
cg09263038		0.935944
cg12300178		0.935942
cg27069628	DIRC3	0.935941
cg00360531	SMIM2	0.935938
cg17435897	PKHD1;PKHD1	0.935931
cg04743510		0.935927
cg18555677		0.935926
cg02567269	ANKRD6;ANKRD6;ANKRD6;ANKRD6;ANKRD6	0.935922
cg05394210		0.93592
cg02369052	ST8SIA2	0.935916
cg14829066	NTRK3;NTRK3;NTRK3	0.93591
cg02587597		0.935904
cg27584318	TRABD2B	0.935896
cg26241941	PLCH1;PLCH1;PLCH1	0.935895
cg13190942	CDH23;CDH23;CDH23;CDH23;CDH23	0.935892
cg09551155		0.935891
cg27032905		0.93589
cg05380885	NMNAT2;NMNAT2	0.93588
cg05709468	OSBPL1A;OSBPL1A	0.935878
cg11702997	IGF1R;IGF1R	0.935873
cg09658944	WT1;WT1;WT1;WT1;WT1	0.935872
cg22824607		0.935862
cg04960948	MYO16;MYO16	0.93586
cg17649698		0.935856
cg24824779		0.935854
cg09720734	DOCK1;DOCK1;DOCK1;DOCK1	0.935853
cg09196534	RPL13AP17;MAGI2	0.935852
cg17515474		0.935844
cg13889845		0.935842
cg13674773	C8orf34	0.935841
cg00452553	LOC102724784;ST5;ST5;ST5	0.935841
cg14847246	MYRIP;MYRIP;MYRIP;MYRIP;MYRIP;MYRIP	0.935841
cg09924653	PSD2	0.93584
cg12285154	EDAR	0.935837
cg21532758	ABCA1	0.935824
cg18572571		0.935817
cg13858847	DOCK1;DOCK1	0.935817
cg02289653	EPB41L1;EPB41L1;EPB41L1;EPB41L1	0.935814
cg20079753		0.935814
cg07996027		0.935797
cg16506910	MIR30A	0.935788
cg08229058		0.935782
cg05709458		0.935775
cg08184663	ABI3BP;ABI3BP	0.935771
cg10529022	TMEM132A;TMEM132A	0.935771
cg05330126	MTCL1	0.935771
cg26660098	WDFY4	0.935768
cg05085627		0.935768
cg07612323	NAV2;NAV2;NAV2;NAV2	0.93576
cg22253518		0.935759
cg22457561		0.935759
cg06277997	ROBO1;ROBO1;ROBO1	0.935758
cg10363926	SH3RF3	0.93575
cg07237974		0.935738
cg26221928	FCN3;FCN3	0.935734
cg27623769		0.93573
cg01685665	CORO2B	0.935727
cg22388347		0.935721
cg22441882	SLC18A1;SLC18A1;SLC18A1;SLC18A1;SLC18A1;SLC18A1;SLC18A1;SLC18A1	0.935719
cg09666051	LIMCH1;LIMCH1;LIMCH1;LIMCH1;LIMCH1	0.935718
cg10486060		0.935716
cg20382995	LINC01088	0.935705
cg24067378		0.935699
cg01257775		0.935699
cg20995534		0.935697
cg15345697		0.935692
cg00336108		0.935685
cg10537176	GPR39	0.935684
cg01019843	ABCG4;ABCG4	0.935681
cg23499133		0.935678
cg03587917	MYOM3	0.935674
cg06962639	LOC284294	0.935664
cg14299813		0.935645
cg16229398	KALRN;KALRN	0.935643
cg02346706		0.935637
cg17412701	PRDM14	0.935632
cg05468433	SHTN1;SHTN1;SHTN1	0.93563
cg02576975	PTPRS;PTPRS;PTPRS;PTPRS	0.935627
cg05064319	FSTL4	0.935616
cg17932830	TM6SF2	0.935615
cg07109607		0.935609
cg00017842		0.935606
cg09780583		0.935605
cg16370297	MGAT5B;MGAT5B;MGAT5B	0.935604
cg08894277	HRAT13;TRDN;TRDN	0.935596
cg18538812	GIF	0.935594
cg03028000		0.935591
cg05901483		0.93559
cg01767217		0.93559
cg02406469		0.935586
cg10185377	ARNT2	0.935582
cg20274280	TNS3	0.935581
cg24677763	LRRN2;LRRN2	0.935581
cg16582186		0.935572
cg23653461	LRP1B	0.935571
cg18680211		0.935565
cg10835567	SPTLC3	0.935564
cg07402381	ABCC2	0.935559
cg24213240	TMEM130;TMEM130;TMEM130	0.935556
cg04552811		0.935551
cg26744878		0.935551
cg10780642		0.935548
cg03749154		0.935541
cg17055661	KAZN;KAZN;KAZN;KAZN;KAZN;KAZN	0.935533
cg14094689		0.93553
cg07655471		0.935529
cg23682310		0.935527
cg06630096	VWA2	0.935524
cg08746170		0.935517
cg04978197		0.935516
cg09717452		0.935507
cg12760522		0.935504
cg17848546	LOC642587;MIR205	0.935503
cg01083894	ZNF704	0.9355
cg23302358	PIPOX	0.935492
cg14203721	FPR2;FPR2;FPR2	0.935481
cg02077610		0.935464
cg09688882		0.935464
cg24743122		0.935463
cg17218282	MACROD2	0.935462
cg00512333		0.935459
cg22068147	SEMA5B;SEMA5B;SEMA5B;SEMA5B;SEMA5B	0.935442
cg21538406		0.935439
cg19450233		0.935438
cg00303269		0.935435
cg07506247	LNX1-AS1;LNX1;LNX1	0.935435
cg13123953		0.935431
cg17578108		0.935429
cg14688879		0.935426
cg09423231	NRXN1;NRXN1	0.935426
cg27348120		0.935425
cg08758237	NEURL1	0.935409
cg18094568	MAL2	0.9354
cg23280305		0.935399
cg14001853		0.935398
cg12241574		0.935395
cg07268267	SIAH3	0.935382
cg12237588		0.93538
cg02683307		0.935378
cg23692527		0.935377
cg11931721		0.935374
cg14786258	SLC18A1;SLC18A1;SLC18A1;SLC18A1;SLC18A1;SLC18A1;SLC18A1;SLC18A1	0.935372
cg09035542		0.935371
cg14019246		0.935363
cg01777372	PRR16;PRR16;PRR16;PRR16	0.935357
cg08701998		0.935356
cg14293943	CAMTA1	0.935356
cg11162839	PPP2R3A	0.935346
cg18581663	WIPF3	0.935334
cg00842359	MRVI1;MRVI1;MRVI1;MRVI1;MRVI1	0.935333
cg22663142		0.935322
cg04755888		0.935321
cg17854533		0.93532
cg11800128		0.935309
cg23710283	PAK6;PAK6;PAK6;PAK6;PAK6	0.935306
cg16625218	RBPMS;RBPMS;RBPMS;RBPMS	0.935293
cg11592640	CRABP1	0.935288
cg11073381	ANKFN1	0.935288
cg07689590	LINC01491	0.935281
cg09922001	ADD2;ADD2;ADD2;ADD2;ADD2	0.93528
cg14421980	RPL29P2;DNAH2	0.93527
cg14651189	STXBP6;STXBP6;STXBP6	0.935268
cg26431823		0.935254
cg18153955	RPH3A;RPH3A	0.935253
cg27525686	WFDC3	0.935248
cg01988780	LOC100506085	0.935248
cg14679628		0.93524
cg09420659	ALK	0.935239
cg15552637	SYN3;SYN3;SYN3	0.935237
cg08241745		0.935236
cg07682499		0.935235
cg24520479		0.935227
cg19001290		0.935225
cg24780236	TAS2R40	0.935219
cg23708209		0.935218
cg11258642	MEI1	0.935218
cg13403854	FBLN2;FBLN2	0.935217
cg19168556		0.935214
cg05787811		0.935213
cg07750463	CAPN8	0.935211
cg04452750	SYNDIG1	0.935204
cg24775076	OR13A1	0.935203
cg04075796	RASAL2;RASAL2	0.935203
cg01991794		0.935188
cg03311251	PDGFRL	0.935186
cg02385762		0.93518
cg16696666	FSTL4	0.93518
cg03449297	FLVCR2;FLVCR2	0.935179
cg22012281		0.935172
cg25916172		0.93517
cg04562757	ARHGEF10L	0.935163
cg26354515	ZFPM2-AS1;ZFPM2-AS1	0.935159
cg24457647	UBE2U	0.935156
cg09143268		0.935151
cg09623565		0.935147
cg25843907		0.935145
cg04738237	GLI2	0.935143
cg16762439	LOC101928700;CNTNAP2	0.935139
cg27262778	UMODL1;UMODL1;UMODL1;UMODL1	0.935138
cg04249791	LOC100506085	0.935124
cg23109578		0.935116
cg04929544	CAMTA1	0.935112
cg07915775		0.935108
cg24977301	BPIFB3	0.935098
cg22488883	ERBB4;ERBB4	0.935097
cg15963499	RASAL2;RASAL2	0.935094
cg20509903	PAQR5;PAQR5	0.935089
cg23957809	TNS1;TNS1;TNS1	0.935088
cg03385479		0.935085
cg01921140	APBB2;APBB2;APBB2	0.935085
cg16062190		0.935084
cg14355482	NCAM2	0.935084
cg07154475		0.935079
cg14979674	HCN1	0.935065
cg22669352		0.935057
cg13964726	PGM5	0.935049
cg16626338	ITIH3	0.935049
cg01082342	SRRM4	0.935038
cg02379079	LBP	0.935033
cg18110428		0.935028
cg13111356	CLDN24	0.935028
cg24741816	PCSK5;PCSK5;PCSK5	0.935019
cg17809945	SDPR	0.935014
cg02965092	TPH2	0.935013
[truncated: 131,038 more rows]

## Sheet: Module 2
CpG Illumina ID	Gene name	kME_Mod2
cg01537995	FLRT2	0.959525
cg04228468	SLITRK3	0.958635
cg14875171	NRXN1;NRXN1;NRXN1;NRXN1	0.956468
cg02991338	FOXG1	0.956182
cg21187352	GRM7;GRM7	0.95563
cg27638126	MEOX2	0.954326
cg17892178	GRM7;GRM7;GRM7;GRM7	0.953785
cg24775496	FLRT2	0.95376
cg16792800	GPC6;GPC6	0.953754
cg24981220	CHST9;CHST9	0.953135
cg11743349	KCNIP4	0.952583
cg17046577		0.952532
cg15405439	EPHA6	0.952321
cg23712342	PHYHIPL;PHYHIPL	0.951909
cg21209095	GRIA2;GRIA2;GRIA2	0.951783
cg16800165	FLRT2	0.951189
cg01718742	CDH8	0.950927
cg02593932	GALNT13	0.950668
cg04174014	GNAI1;GNAI1	0.95063
cg01711160	FLRT2;FLRT2	0.950574
cg14473568	ROBO2	0.950226
cg04245590	ALX1	0.95017
cg14719951	DSC3;DSC3	0.949982
cg00130165	EPHA5;EPHA5	0.949807
cg04225243	LINC01248;SOX11	0.949657
cg05279757	LINGO2	0.949617
cg01939453		0.949283
cg10356908	TFAP2C	0.949134
cg02463418	EPHA5;EPHA5;EPHA5;EPHA5	0.948942
cg14125604	FLRT2	0.948733
cg08690859	FLJ32063	0.948661
cg13631391	AVPR1A;AVPR1A	0.948642
cg14049470	PLXDC2;PLXDC2	0.94863
cg26659079	SOX11;SOX11	0.948532
cg02923706		0.948414
cg18159860		0.948405
cg00150882	AADAT;AADAT	0.948272
cg13084458	INTU	0.948092
cg00578917	CYYR1;CYYR1	0.947629
cg19904805	KLHL1;KLHL1;KLHL1;KLHL1;ATXN8OS	0.947582
cg00787188	ERBB4;ERBB4;ERBB4;ERBB4	0.947319
cg14621053	ADAM12;ADAM12	0.947133
cg22095604	NOL4;NOL4	0.947108
cg11926610		0.946962
cg05181041	ADAM12;ADAM12;ADAM12;ADAM12	0.946946
cg09774917	TFAP2A	0.946808
cg13929328	FOXI2	0.946691
cg03817667	VSTM2A	0.946647
cg22694818	LHX8	0.946607
cg23495279	CSMD1	0.94643
cg11760593		0.946244
cg15010714	CDH11;CDH11	0.946184
cg13488201	ADAM12;ADAM12	0.945956
cg10912240	FOXG1	0.945921
cg20779757	ANPEP	0.945647
cg13974632	BDNF;BDNF;BDNF;BDNF;BDNF	0.945646
cg26354128	KIAA1409	0.945467
cg25194918	LINC01248;SOX11	0.945313
cg19156483	FIGN	0.945239
cg12200038		0.945174
cg07025511	SOX11;LINC01248	0.945161
cg18207164	LINC01551	0.945048
cg06667761	PCDH10;PCDH10	0.944888
cg15197609	KLHL1;KLHL1;KLHL1;KLHL1;ATXN8OS	0.944707
cg05295006	GALNTL6	0.944533
cg16717065	SOX11;LINC01248	0.944413
cg21164131	AVPR1A;AVPR1A	0.94424
cg17300051	KCNJ3	0.944208
cg19987210	AVPR1A;AVPR1A	0.944207
cg15662465	KLHL1;KLHL1;KLHL1;KLHL1;ATXN8OS	0.944001
cg03705912	MARCH11	0.943925
cg00044245	EPHA7	0.943795
cg17349389	CTNNA2;LRRTM1;CTNNA2	0.943757
cg18755783	SPG20;SPG20;SPG20;SPG20	0.943669
cg19843036	TMEM144;TMEM144	0.943622
cg15984718	UNC5C	0.943554
cg25514273	KLHL1;ATXN8OS	0.943445
cg24503966	NOL4;NOL4;NOL4;NOL4;NOL4	0.943433
cg01007828	CDH8	0.9434
cg12917718	KLHL1;KLHL1;ATXN8OS	0.943366
cg00699993	GRIA2;GRIA2;GRIA2	0.943317
cg27603796	CTTNBP2	0.943197
cg08263071	EPHA7	0.943053
cg14717170	SLITRK3	0.942966
cg23713724	KCNIP4;KCNIP4;KCNIP4;KCNIP4	0.942941
cg14739151	GALNT13	0.942889
cg15449956	ZFPM2	0.94285
cg02681442	FOXG1	0.942644
cg05547200		0.942579
cg05646686		0.942569
cg02623400	ELAVL4;ELAVL4	0.942516
cg00589371	CDH7;CDH7	0.942239
cg04075191	DPP10;DPP10;DPP10	0.94219
cg09350765	ELAVL2;ELAVL2;ELAVL2	0.942139
cg17444738	NKX6-1	0.942129
cg05237641	ADAM12;ADAM12	0.942128
cg08146483	LHX8	0.942104
cg10862431	AVPR1A;AVPR1A	0.941996
cg11727282	ELAVL2	0.94197
cg24800728	CLEC14A	0.941948
cg08475096	GRIA2;GRIA2;GRIA2	0.941904
cg25308508		0.94179
cg15237494	ADAMTS5;ADAMTS5	0.941668
cg10575261	ZNF454	0.94166
cg24309428	NOX4;NOX4;NOX4;NOX4	0.94164
cg13539545		0.941525
cg07664198	CHRM2;CHRM2;CHRM2;CHRM2;CHRM2;CHRM2;CHRM2;CHRM2;CHRM2;CHRM2;CHRM2	0.941502
cg24275315	NKX6-1	0.941467
cg07065111		0.941462
cg26115633	FOXI2	0.941431
cg05839235	NPR3	0.941377
cg17737681	DLX1;DLX1	0.941293
cg21621248	CTNNA2;CTNNA2;LRRTM1	0.941249
cg03992259	NCKAP5;NCKAP5	0.941244
cg04549460	RSPO2	0.941225
cg15377283	SOX17	0.941123
cg22518208	FLRT2	0.940857
cg00529958	ZIC5	0.940855
cg13141515	ROBO1;ROBO1;ROBO1;ROBO1;ROBO1	0.940715
cg06158650	TBX15	0.940665
cg16076615	LYPD1;LYPD1;LYPD1	0.940636
cg05402131	MGC12982	0.940622
cg24488891	LOC100128811;GPR158	0.940611
cg12258042	CSMD1;CSMD1	0.940582
cg12166610	NRG1	0.940509
cg06151243		0.940443
cg12296772	MTMR7	0.940421
cg14317285	SOX2OT	0.940343
cg06602847	DBC1;DBC1	0.940298
cg09082903	NPY1R	0.940218
cg00960305	C20orf56	0.94006
cg27363829	SLITRK3	0.940058
cg26588943	GALNTL6;GALNTL6	0.940056
cg14401466		0.939992
cg18341512		0.93989
cg05191076	EPHA5;EPHA5	0.939677
cg21836370		0.939612
cg06498267	HCN1	0.939446
cg08323651	CHRM2;CHRM2;CHRM2;CHRM2;CHRM2;CHRM2;CHRM2;CHRM2;CHRM2;CHRM2;CHRM2	0.939395
cg12989574	GPC6;GPC6	0.939359
cg08917478	ISL1	0.93931
cg16330247	SOX11;SOX11	0.939295
cg13793788	GRIA2;GRIA2;GRIA2	0.939237
cg17526573	NRXN1;NRXN1;NRXN1;NRXN1	0.939194
cg11323198	CDH8	0.939091
cg17549100	EPHA3;EPHA3	0.939051
cg03532926	DPP6	0.93904
cg05023507	GRIA4;GRIA4;GRIA4;GRIA4;GRIA4	0.939012
cg26814276	GALNTL6	0.939008
cg01315916		0.938925
cg26364205	EPHA6	0.938891
cg11905007	CADPS;CADPS;CADPS	0.938859
cg16863375	HMGCLL1;HMGCLL1;HMGCLL1;HMGCLL1;HMGCLL1;HMGCLL1;HMGCLL1;HMGCLL1;HMGCLL1;HMGCLL1;HMGCLL1;HMGCLL1	0.938703
cg03323696	PDE4D;PDE4D	0.938581
cg15895690		0.938495
cg08812189	ZIC4;ZIC4;ZIC4;ZIC4;ZIC4	0.938487
cg07777349		0.938457
cg10943359	MARCH1	0.938432
cg07448060	MAGI2	0.938403
cg17630392	NPR3	0.938341
cg03790250	SLIT2	0.938088
cg18420965	EPHA5;EPHA5	0.938086
cg12969644	RASEF	0.938024
cg04991036	C14orf23;C14orf23	0.937893
cg14006181	C14orf23	0.937842
cg04117869	KLHL1;KLHL1;ATXN8OS	0.937779
cg04670857	CTNNA2;CTNNA2;CTNNA2;CTNNA2	0.937524
cg18347642	KCNIP4	0.937509
cg02746381	FAM84A;FAM84A	0.93745
cg17714025	KCNA4	0.937421
cg22879667		0.937354
cg26983710	GALNT13	0.937296
cg25800765	ALX1	0.937264
cg23222756	MDGA2	0.937222
cg10967350	CNTN4	0.937215
cg14405924	EBF3	0.937182
cg26677741	DKK1;PRKG1-AS1	0.93717
cg19286604	FEZ1;FEZ1	0.937139
cg03024760	GABRG3	0.936975
cg18447727	SLITRK3	0.93696
cg11280525	LOC645323	0.936917
cg13895765		0.936765
cg01610632	ZIC1;ZIC1	0.936765
cg27209578		0.936743
cg14511946		0.936708
cg15104158	FGF12	0.936692
cg09887059		0.93669
cg16677955	ZBTB8B	0.936644
cg04402007	UNC5D	0.936598
cg05981335	MYF6	0.936493
cg17840509	ELAVL2;ELAVL2;ELAVL2	0.936472
cg07862554	MME;MME;MME;MME	0.936472
cg19811761	ZNF471	0.936365
cg21784383	ESRRG	0.93628
cg25706530	NOL4;NOL4;NOL4;NOL4;NOL4	0.936267
cg11832722	DSC3;DSC3	0.93626
cg15259986	FIGN	0.936235
cg11260097		0.936219
cg08688023	PHYHIPL;CCHE1;PHYHIPL	0.936122
cg23536629		0.936058
cg02172312	CDH8	0.935937
cg01919632	FLRT2	0.935925
cg12894649	BTBD3	0.935863
cg12508451	LOC145845	0.935861
cg10865628	DPP10;DPP10;DPP10-AS1;DPP10;DPP10;DPP10	0.93578
cg18129755	GUCY1B3	0.935749
cg03523785	FOXG1	0.935694
cg19834134	PCLO;PCLO	0.93565
cg19942495	ACCN1	0.935619
cg17486097	UNC5D	0.935587
cg19707040	CTNNA2;CTNNA2;CTNNA2;CTNNA2	0.935563
cg18115040	HOXD10	0.93555
cg11793269	C5orf38;IRX2;IRX2	0.935513
cg05215127	DPP10;DPP10;DPP10-AS1;DPP10;DPP10;DPP10	0.935511
cg07903370	IRX1	0.935462
cg26549701		0.935461
cg15439862	DSC3;DSC3	0.935456
cg21338620	SLC25A21-AS1;SLC25A21;SLC25A21	0.935423
cg06809544	MAGI2	0.935391
cg02829688	TBX15	0.935384
cg13855568		0.935332
cg20967248		0.935305
cg08251037	WBSCR17	0.935278
cg04859466	SOX2OT	0.935259
cg22666373		0.935256
cg05733135	BDNF;BDNF;BDNF;BDNF;BDNF	0.935186
cg24509810	CTNNA2;CTNNA2	0.935175
cg11160054		0.935141
cg25146557	LOC200726	0.935134
cg02630214		0.935118
cg07850418	ZIC4;ZIC4;ZIC4;ZIC4;ZIC4	0.93478
cg18358723	LOC645323	0.934693
cg22465581	CDH8	0.934681
cg06830659	CDH8	0.934589
cg04748834	CHL1	0.934561
cg17644293	EPHA5;EPHA5;EPHA5;EPHA5;EPHA5;EPHA5-AS1;EPHA5;EPHA5;EPHA5;EPHA5;EPHA5	0.934472
cg07535928	SLC25A21;SLC25A21;LOC100129794	0.934451
cg12638731	NBEA	0.934447
cg07665387	PCDH10;PCDH10	0.934375
cg00750523	RGS7BP	0.934368
cg00259588	ANKS6	0.934323
cg12076463	NKX6-1	0.934243
cg18307783		0.934183
cg13633270		0.934155
cg10241484	CDH8	0.934122
cg00407093	ELAVL2	0.934026
cg03900143	ZIC4;ZIC4;ZIC4;ZIC4;ZIC4	0.933999
cg02167438	PAK7;PAK7	0.933977
cg04024095	VSTM2A;VSTM2A	0.933962
cg21868699		0.933899
cg13246235	PHACTR1	0.933896
cg02327997	ADAM12;ADAM12	0.933819
cg16492377	DSC3;DSC3	0.933804
cg00468146	ID4	0.933774
cg06436905	GLRB;GLRB;GLRB	0.933753
cg27648075	DSC3;DSC3	0.933733
cg08575049	FAT4	0.933733
cg13596497	COL4A1;COL4A2	0.933695
cg00390775	PRUNE2	0.933655
cg24035245		0.933647
cg26706380	MDGA2	0.933647
cg02014003	NOVA1;NOVA1;NOVA1	0.93361
cg15310492	KCNA4	0.933585
cg25084878	FBN2;FBN2	0.93358
cg22153181	GALNTL6	0.933529
cg26080847	ARHGAP24;ARHGAP24	0.933516
cg08211028		0.933485
cg00762869	GRM3;GRM3	0.933459
cg02620875	FBN2;FBN2	0.933448
cg17605476	GRIA2;GRIA2;GRIA2	0.933435
cg03427905	ADAMTS9	0.933425
cg18972811	SLIT2	0.933355
cg00230631	SNTG1	0.933303
cg01942962	GRIA2;GRIA2;GRIA2	0.933284
cg25482105	FSTL5;FSTL5;FSTL5	0.933272
cg02442436	PALM2;PALM2	0.933203
cg22934939	ZIC3	0.933195
cg20443778	LRP1B	0.933162
cg23944251	LOC100128811;GPR158	0.933155
cg20731469	NR2E1	0.933143
cg02859215		0.933103
cg12382398	ANPEP	0.933059
cg01410472	CRISPLD1;CRISPLD1	0.933029
cg11410023	EPHA6	0.932997
cg16664405		0.932977
cg13623495		0.932908
cg02181310	ZNF787	0.932871
cg04784672	LRFN5;LRFN5	0.932847
cg26375057	ZIC1;ZIC1	0.932811
cg11581706	CACNA2D1	0.932785
cg13080379	TBX15	0.932742
cg07462756	MSX1	0.932732
cg19632594	FBXL7	0.932728
cg12597389	NXPH1	0.9327
cg16718624	ROBO2;ROBO2	0.932688
cg24783211		0.932662
cg15229481	ANGPT4	0.932596
cg21623566	DCC	0.932596
cg00480389	CBLN4	0.932505
cg16065021		0.932477
cg24938830	UNC80;UNC80	0.932468
cg21916108	ZFPM2	0.932407
cg12264579		0.932345
cg01552272	MACROD2	0.93234
cg19808205	TCTEX1D1	0.932334
cg22620221	DPP6	0.932333
cg03344767	PGD	0.932248
cg25486757	PDZRN3	0.932232
cg25596598	GRIK1;GRIK1;GRIK1;GRIK1	0.932199
cg19671120	CNGA3;CNGA3;CNGA3;CNGA3	0.932174
cg15058253		0.932158
cg01757312	SOX1	0.932036
cg22911422	FAT4	0.932022
cg21998264	ADCY8	0.932013
cg13692446		0.931941
cg18077971	PAX3;PAX3;PAX3;PAX3;PAX3;CCDC140;PAX3;PAX3;PAX3	0.931906
cg09900242		0.931881
cg05667379	DPP10;DPP10	0.931874
cg27641136	C6orf103	0.931854
cg01294808	IRX1	0.931794
cg25547580	ONECUT2	0.931789
cg04365452		0.931759
cg05602862	FAM84A	0.931719
cg14603345	BTBD3	0.931705
cg01942127	CACNA1D;CACNA1D;CACNA1D	0.931678
cg21938436	ADAMTS9	0.931628
cg07780095	ALX1	0.931602
cg15425280	GRIA2;GRIA2;GRIA2	0.931597
cg00793655	SVEP1;SVEP1	0.931577
cg23850899	LRRC4C;LRRC4C	0.931548
cg18679410	LRRC3B;LRRC3B	0.93153
cg13425391		0.931523
cg05678100	GALNTL6	0.931513
cg00333824	CDH7;CDH7;CDH7	0.931508
cg21647227	TBX15	0.931479
cg00665581	ELAVL2;ELAVL2;ELAVL2;ELAVL2	0.931387
cg24116870	ADAMTS20	0.931308
cg24745495	EPHX3;EPHX3	0.931275
cg01826211	ATP2A1;ATP2A1	0.931262
cg19355555	LRCH2	0.931191
cg27315556	NLGN1	0.931131
cg21595709	EPHX3;EPHX3	0.931078
cg18343437		0.931065
cg01692233		0.930996
cg17931641		0.93099
cg15345351	WNT5A;WNT5A	0.93095
cg06849504		0.930924
cg09687738	HTR2C;HTR2C	0.930911
cg20643012	DNAH9	0.930896
cg25806808	CXCL1	0.930866
cg03893271	WBSCR17	0.930841
cg21585126	ROBO1;ROBO1;ROBO1;ROBO1;ROBO1	0.930817
cg22695532		0.9308
cg25557432	MACROD2	0.930768
cg26078977	PDE4D;PDE4D;PDE4D	0.930749
cg08120263	FOXG1	0.930744
cg21895526	CHST9	0.930697
cg24843380	ZNF454	0.930649
cg20040743	NECAB1	0.930634
cg26542254	MAGI2	0.930607
cg14570291		0.93055
cg16232126	SLC5A7;SLC5A7	0.930539
cg15638055	KCNV1	0.930531
cg24308389	FEZF1;FEZF1	0.930446
cg25741487		0.930439
cg14750948	ZIC1	0.93033
cg26872137	UNC5D	0.930295
cg07688460	NKX6-1	0.93028
cg22836229	EFCAB1;EFCAB1;EFCAB1;EFCAB1;EFCAB1	0.930126
cg24452260	GRIA2;GRIA2;GRIA2	0.930116
cg01405040	HOXD12	0.930092
cg02355420	EPHA5;EPHA5	0.930077
cg05733181		0.930059
cg07176264	SCTR;SCTR	0.930011
cg13369611	FOXB2	0.929986
cg14464244	MAGI2	0.92997
cg00255368	ESRRG	0.929959
cg14778074	GABRA2;GABRA2	0.929931
cg09232937	IRX1	0.929919
cg20060206	LMO3;LMO3	0.929916
cg26320696	PARVA	0.929871
cg02938414		0.929865
cg07006564	C2CD4A	0.929834
cg23037403	ZNF454	0.929827
cg15027300	GGN	0.929808
cg12658269	LINGO2	0.929796
cg21769802	NECAB1	0.929796
cg27549952	KITLG;KITLG	0.929782
cg00741624	KIAA1409	0.929757
cg14001664		0.929706
cg14515453	TWIST1	0.929691
cg25519284	TUSC3;TUSC3;TUSC3;TUSC3	0.929673
cg09673860	KCNV1	0.929633
cg13680236	SLIT2;SLIT2;SLIT2	0.929593
cg09077126	NPFFR1	0.929505
cg19165390		0.929469
cg07201620	EDIL3	0.929428
cg23169957	MACROD2	0.929318
cg16933181	CHST9	0.929296
cg06095270	PRDM13	0.929293
cg10767350		0.929263
cg07788348	CADPS2;CADPS2;CADPS2	0.929202
cg10453719	MARCH1	0.929051
cg05769169	EGLN3	0.929048
cg12595013	ZIC1	0.929037
cg23085662		0.929028
cg10868817	ZFPM2	0.929011
cg26708319	PITX2;PITX2	0.928988
cg06401021	HMGCLL1;HMGCLL1;HMGCLL1;HMGCLL1	0.928954
cg00644823		0.928907
cg22484737		0.928828
cg17368808	C20orf103	0.928785
cg18315960		0.928772
cg02370605	CDH7;CDH7	0.928769
cg08857994		0.928675
cg08638184		0.928642
cg27346707	MEGF10	0.928613
cg22821324	GPM6A;GPM6A	0.928592
cg21091227		0.928562
cg17653824	KCNA5	0.928473
cg05677624	MACROD2;MACROD2;SEL1L2	0.928459
cg06391468	SOX9;SOX9	0.928455
cg05210266		0.92844
cg17525102	FOXG1	0.928436
cg20928234	SLIT2	0.928401
cg26422458	ELTD1;ELTD1	0.928399
cg18143296		0.928391
cg12621514	DKK1	0.928374
cg11539780	ZNF471	0.928365
cg27606499	ZIC4;ZIC4;ZIC4;ZIC4;ZIC4	0.928354
cg19672997	MDGA2	0.928354
cg15370180		0.928328
cg00873050	TSSK3;LOC100128071;TSSK3	0.928298
cg16184803	PITX2;PITX2;PITX2	0.928296
cg04974290		0.928276
cg18884037	KHDRBS2	0.928269
cg27518279	TFAP2C	0.928255
cg17222500	SLC6A15;SLC6A15;SLC6A15	0.928248
cg23254031	MDGA2	0.928237
cg07973435	SIM1	0.928214
cg04738965	ZIC1;ZIC1	0.928187
cg00630958	LEPR;LEPR;LEPR	0.928153
cg18686155	BMP4;BMP4;BMP4	0.92814
cg04553838	TRPC6	0.928098
cg24228329	CHST9	0.928083
cg14655855		0.928075
cg01582980	SP8;SP8	0.928025
cg13078140	SLIT2	0.928023
cg11315153	KHDRBS2	0.928001
cg07733446	GRID2	0.927951
cg20512370	NRK	0.927914
cg03823560	KITLG;KITLG	0.927886
cg14565725	TBX15;TBX15	0.927865
cg16987305	LEPR;LEPR;LEPR	0.927841
cg24978679	CIART;CIART;CIART;CIART;CIART	0.927838
cg18839609	PHYHIPL;PHYHIPL	0.927771
cg13578591	LRCH2;LRCH2	0.927768
cg02990869	MARCH1	0.927741
cg10521638	CXCL1	0.927694
cg06547966	GRM7;GRM7;GRM7;GRM7	0.927674
cg05937737	SLC7A14	0.927671
cg03289872	ZNF667;ZNF667	0.927636
cg02332525	GRM7;GRM7	0.927634
cg13796723	CDH6;CDH6	0.927622
cg26991025		0.927619
cg24884142	TBX15;TBX15	0.927617
cg24743782	TRIQK;TRIQK;TRIQK;TRIQK;TRIQK;TRIQK;TRIQK;TRIQK;TRIQK;TRIQK;TRIQK;TRIQK	0.927585
cg02143559	LOC440982	0.927557
cg26186727	NETO1;NETO1	0.927524
cg08088297		0.927514
cg03411507	TRPC6;TRPC6	0.927484
cg12844912	ZNF471	0.927475
cg07909285	ZFPM2	0.927455
cg16005494	WBSCR17	0.92744
cg15534855		0.927435
cg01479148	CELF4;CELF4;CELF4;CELF4	0.927405
cg13454407	KCNV1	0.927383
cg09382127		0.927318
cg10182317	CLVS2	0.927314
cg26860620	SLIT2;SLIT2;SLIT2;SLIT2;SLIT2;SLIT2	0.927313
cg00174428	LMX1A	0.927292
cg04733537	TMEM132D	0.927284
cg11312408	PCDH17	0.927275
cg05085500		0.927269
cg04617948	FOXI2	0.927264
cg02446647	EYA4;EYA4;EYA4	0.927239
cg02211449		0.927186
cg27120816	CDH8	0.927163
cg00490655	FIGN	0.927145
cg12412390	UNC5C	0.927144
cg03428864	RARB;RARB;RARB;RARB	0.927124
cg01382110		0.927108
cg06482428	KCNIP4	0.927105
cg16846645	FAM84A	0.927014
cg04047221	SOX1;SOX1	0.926967
cg08874609	MEGF10	0.926952
cg03940684	CHL1	0.926939
cg22030890	RAB32	0.926917
cg04624110	MACROD2	0.926893
cg26732268	LINC00261	0.926886
cg00622661	KCNJ3;KCNJ3;KCNJ3;KCNJ3	0.926881
cg05209584	FBN2	0.926869
cg15397374	EFCAB1;EFCAB1;EFCAB1	0.926852
cg11548303		0.926832
cg09601175		0.926819
cg20305024		0.926807
cg05543049	NLGN1	0.926783
cg12682684	EPHA5;EPHA5	0.926776
cg01587896	ISL1	0.926757
cg21884231	SLC7A14;SLC7A14	0.926752
cg10177394		0.926733
cg11353250	COL12A1;COL12A1	0.926711
cg00840960	HTR4;HTR4;HTR4;HTR4;HTR4;HTR4;HTR4	0.926685
cg18863333	SOX11	0.926669
cg13860006	TRIP10	0.926669
cg19796273	MYO10	0.926661
cg07617338		0.926646
cg03531247	NRXN1;NRXN1;NRXN1	0.926577
cg16758813		0.926572
cg08196553	SOX2OT	0.926529
cg01739725		0.926527
cg18235050		0.926508
cg06012215		0.926508
cg20576393	LMO3;LMO3	0.92644
cg27020216	SGEF	0.926436
cg04792712	MTMR7	0.926411
cg04681600	CLEC14A;CLEC14A	0.92639
cg12053155	EFNB2	0.926362
cg13077519	HTR1B	0.926331
cg18780257	FGF12;FGF12;FGF12	0.926324
cg24641186	TFAP2B	0.926318
cg03475665	HHIPL1;HHIPL1	0.92631
cg07135032	LMX1A	0.926306
cg14306451	BASP1;LOC285696	0.926288
cg09399937	GRM7;GRM7;GRM7;GRM7	0.926175
cg12563178	PLXDC2;PLXDC2	0.926163
cg23625660	FBXL21	0.926146
cg24988625	EDIL3	0.926125
cg18384778		0.92606
cg05942128	HOXD11	0.926048
cg01818220	ELAVL2;ELAVL2;ELAVL2;ELAVL2	0.926036
cg17198929	GRID2	0.925998
cg14907769		0.925998
cg00569447		0.92599
cg05641882	CXCL3	0.925977
cg19294401	KCNV1	0.92596
cg18315963	PCDH7;PCDH7;PCDH7	0.925943
cg03512426		0.925916
cg03793270	NOX4;NOX4;NOX4;NOX4	0.925894
cg21627815	TNIP3;TNIP3;TNIP3	0.925873
cg01852585	NPNT	0.925868
cg23151024		0.925845
cg07660643	SLC35F4;SLC35F4	0.925844
cg21123160	SLC6A11	0.925843
cg04272011	NRXN3;NRXN3;NRXN3;NRXN3;NRXN3	0.925829
cg18471993		0.925782
cg16536329	ZNF454	0.92571
cg23873669	RANBP17	0.925703
cg16524792	OPRK1;OPRK1	0.925686
cg18070676	FLRT2	0.925668
cg09445939	DKK1;DKK1	0.925633
cg09935073	PAK3;PAK3;PAK3;PAK3	0.925628
cg13843613	FAM5B	0.925612
cg04168670	CNTNAP5	0.9256
cg05790197	FZD10-AS1;FZD10	0.925574
cg00123055	SOX17	0.925531
cg11645053	TNS3	0.925527
cg23889730	PRIMA1	0.925499
cg14289542		0.925499
cg08534628		0.925496
cg08100806	CDH11;CDH11	0.925483
cg03413465	GALNTL6;GALNTL6	0.925412
cg21054521		0.925366
cg07374808	BRUNOL4;BRUNOL4;BRUNOL4;BRUNOL4	0.925354
cg18925716	CBLN4	0.925296
cg27164663	LINGO2;LINGO2	0.925251
cg00177388		0.925218
cg24809973		0.925218
cg24188797	GUCY1B3;GUCY1B3;GUCY1B3;GUCY1B3;GUCY1B3;GUCY1B3	0.925204
cg10633658		0.92519
cg11439596		0.925182
cg09703679		0.925181
cg27211160		0.925109
cg10465579	PCDH11Y	0.925098
cg17611159	MSI1	0.925079
cg18863595	GRM7;GRM7;GRM7;GRM7	0.925074
cg25221239		0.925072
cg18331519	PENK;PENK;LOC101929415	0.925052
cg10591607	GRIK2;GRIK2;GRIK2;GRIK2;GRIK2;GRIK2	0.925017
cg26600983	TRHDE;TRHDE-AS1;TRHDE-AS1	0.924989
cg07951749		0.924981
cg01444574		0.924969
cg00654888	EN1	0.924941
cg17487050	RUNX1T1	0.924914
cg00884040	RBFOX1;RBFOX1;RBFOX1;RBFOX1;RBFOX1	0.924891
cg04691144	NLGN4Y;NLGN4Y	0.924868
cg14680085		0.924854
cg09543255	SLC7A14	0.924853
cg00151914	RASL10B	0.924843
cg10387551	KCNA4	0.924816
cg20596329		0.92481
cg26249873	LOC100128811;GPR158	0.924777
cg04854328	FLJ42709;FLJ42709	0.92474
cg24715245	UCHL1	0.924731
cg03218479	TRAPPC9;TRAPPC9	0.92468
cg00875989		0.924668
cg07120346		0.924626
cg05835105	PITX2;PITX2;PITX2	0.924611
cg08526991	SOX11	0.92455
cg16705627	SOX1;SOX1	0.924525
cg14625113	CNTN1;CNTN1	0.924519
cg14095438		0.924499
cg07152216		0.924428
cg19592235	RASL12	0.924405
cg20563910	MSX2	0.92438
cg23893898		0.924358
cg19358877	ZNF471;ZNF471	0.924346
cg03143681	EPHA5;EPHA5;EPHA5;EPHA5;EPHA5;EPHA5;EPHA5;EPHA5;EPHA5;EPHA5;EPHA5-AS1	0.924337
cg01841758	MIPOL1	0.924284
cg01116153	PABPC5;PABPC5-AS1	0.924284
cg11312896	ZSCAN1	0.924283
cg05579077	NRXN1;NRXN1;NRXN1;NRXN1	0.924274
cg06158347	CDH11;CDH11;CDH11;CDH11	0.924274
cg24923694		0.924264
cg21724798		0.924113
cg27591349	DKK1	0.924112
cg03506489	KCNA4	0.924111
cg18525486	FEZF2	0.924092
cg01908954	SCG3;SCG3;SCG3;SCG3	0.924067
cg08528626	ST6GAL2;ST6GAL2;ST6GAL2	0.924039
cg04392469	MOSC2	0.924035
cg11497957	ZNF572	0.924025
cg08490115	KCNA4	0.924009
cg00466334	TBX15	0.923994
cg27274706	TMEM45B;TMEM45B	0.923949
cg13654588	PRLHR	0.923932
cg06444755	NXPH1;NXPH1	0.923926
cg27090062		0.923908
cg27656116	NBAT1;CASC15	0.923907
cg15883716	ANKRD45	0.923888
cg10065825	CDH11	0.923866
cg25881125	MDGA2;MDGA2	0.92385
cg21299542	PITX2;PITX2	0.923848
cg06942701	TBR1	0.923844
cg04467618	TCF21;TCF21	0.923812
cg21187769	GRID2	0.9238
cg22861867	UNC79	0.923781
cg14289985	ZNF471	0.92377
cg01959155	GRIK1;GRIK1	0.923708
cg17176573	POU2F3	0.9237
cg04887278	PGM3;RWDD2A	0.923677
cg21113740	ELTD1;ELTD1	0.923655
cg00183186	HTR1B	0.92363
cg03865667	PCDH17	0.923614
cg07295996	MPDZ;MPDZ;MPDZ	0.92361
cg06169131	FGF8;FGF8;FGF8;FGF8	0.923563
cg14512563		0.923556
cg09596116	MIR148A	0.923534
cg00089091	DPP10;DPP10	0.92353
cg12769506		0.923506
cg18151361	HTR1B	0.923496
cg17438030		0.923485
cg05678749	GABRG3	0.92348
cg26815485	RUNX1T1;RUNX1T1	0.923455
cg12877723	PENK;PENK	0.923449
cg27142536		0.923411
cg08358983	GUCY1B3	0.92338
cg04610410	THRB-AS1;THRB;THRB;THRB;THRB	0.923359
cg09042277	TBX5;TBX5;TBX5;TBX5	0.923339
cg00299943	L3MBTL2	0.92322
cg06200092		0.923219
cg15057581	SIRPA;SIRPA;SIRPA;SIRPA	0.923199
cg19029181	ZIC1	0.923144
cg22105145	LOC642597	0.92312
cg23676151	NR2E1	0.923095
cg14699728	NPAS4;NPAS4	0.923083
cg13016408	LYPD1;LYPD1	0.92307
cg15182360	PCDH20	0.923063
cg23448139	ZFP112;ZFP112	0.923058
cg15338502	SLITRK4;SLITRK4;SLITRK4	0.923057
cg02741554	CXCL2	0.923031
cg11931116	DKK1;DKK1	0.923021
cg22353116	CUX1;CUX1;CUX1;CUX1;CUX1;CUX1;CUX1	0.923011
cg02265318	MOSC1	0.922971
cg10363951	CHST9;CHST9	0.922964
cg02432075	PCDH11Y	0.922932
cg00950846	CDH8	0.922923
cg04061117	LHFPL4	0.922915
cg01345315	ADAMTS20	0.922903
cg20467957		0.922868
cg20334313		0.922855
cg03964958	HOXD12	0.922781
cg05533124	AQP4;AQP4	0.922778
cg19730691	TBX15	0.922765
cg19099050	LHFPL4	0.922758
cg21816539	GRIK1;GRIK1	0.922731
cg23944804	BTBD3	0.922719
cg06765217		0.922695
cg00909926	ESRRG;ESRRG;ESRRG;ESRRG;ESRRG	0.922675
cg23839136	WBSCR17	0.922658
cg03894892		0.922653
cg16254309	CNTNAP2	0.922648
cg02456288		0.922642
cg07060551	SHANK1	0.922638
cg00040455	NR0B1	0.922634
cg10945079		0.922625
cg08125821	CSMD3;CSMD3	0.922618
cg15696906	TRPC4;TRPC4;TRPC4;TRPC4;TRPC4;TRPC4	0.92259
cg10149975	EPHA5;EPHA5;EPHA5;EPHA5;EPHA5;EPHA5-AS1	0.922574
cg10108237	ESRRG;ESRRG;ESRRG;ESRRG;ESRRG	0.922559
cg13016524		0.922526
cg22161476	FSTL5;FSTL5;FSTL5;FSTL5;FSTL5;FSTL5	0.922492
cg00495775	HOXD11	0.922465
cg08145177	ABHD8	0.922463
cg25839023		0.922459
cg24866418	LHFPL4	0.922459
cg02318784		0.922423
cg14326196	KIF12	0.922413
cg10334354	EPHA5;EPHA5	0.922408
cg08068240	LUZP2	0.922403
cg15416877	NR2E1	0.922402
cg20175390		0.922393
cg20270188	BCAN;BCAN;BCAN;BCAN	0.922383
cg11142389	ZIC4;ZIC1	0.922365
cg02226810		0.922358
cg08085357	SOX2OT	0.922251
cg12456269	LRP1B	0.922223
cg03947846	FAT4;FAT4;FAT4	0.92221
cg10239388	WBSCR17	0.922181
cg04841442	ACSS2;ACSS2;ACSS2	0.922143
cg08239858		0.922119
cg17007640	C14orf23;C14orf23	0.922105
cg17939805		0.922079
cg20698769	CTTNBP2	0.922064
cg00247557	LOC642597;LOC642597	0.92206
cg16291657	MIR148A	0.922054
cg05502701	PDZRN3	0.922032
cg16882804	CTNNA2;LRRTM1;CTNNA2;CTNNA2;CTNNA2;CTNNA2	0.922026
cg24863335	NETO1	0.922001
cg00441573		0.922
cg23313126		0.921955
cg23214787	MOSC2	0.921949
cg02640260	ATOH1	0.921942
cg14270292	EYA4;EYA4;EYA4;EYA4;EYA4;EYA4	0.921939
cg08184652		0.921908
cg19656282	TLX2	0.921892
cg23016734	ROBO2	0.921868
cg14638272	GULP1	0.921788
cg26960562	DNAH9	0.921754
cg02355885	ALK	0.921752
cg13964092	LHX2	0.921745
cg20172500	GRM7;GRM7	0.921745
cg12754457	TGFB1I1;TGFB1I1;TGFB1I1	0.921739
cg26425305		0.921735
cg25510090	ZNF787	0.921702
cg06335867	NXPH1	0.921684
cg15843262	DNMT3A;DNMT3A;DNMT3A	0.921669
cg19505136	CHL1	0.921623
cg24691854		0.921599
cg22797031		0.921584
cg27013696	TWIST1	0.921542
cg25702780	MECOM	0.921532
cg24304919	KCNN2	0.921478
cg23546474	PAX3;PAX3;PAX3;CCDC140;CCDC140;PAX3;PAX3;PAX3;PAX3;PAX3	0.921469
cg00295572	TP73	0.921467
cg04971534	SEZ6;SEZ6	0.921458
cg04895387		0.92143
cg06966811	OTX2	0.921391
cg27272235		0.92139
cg08660876	RNF175;RNF175	0.921358
cg12161228	NOX4;NOX4;NOX4;NOX4;NOX4;NOX4	0.921323
cg14412322	MAGI1;MAGI1;MAGI1	0.921322
cg17875483		0.9213
cg15868105	CABP7	0.921296
cg07950000	GRIK1;GRIK1	0.921282
cg22762492		0.921261
cg13688769	PDZRN3	0.921257
cg19909239	PITX2;PITX2	0.921247
cg17504999	PCDH10;PCDH10	0.921246
cg02172150	WBSCR17	0.921244
cg19504702		0.921234
cg11991058		0.921227
cg01794676	ZFPM2	0.921206
cg05983315	ZSCAN1	0.921196
cg02281208	GABRG3	0.921182
cg22966986	MDGA2;MDGA2	0.921175
cg08795964		0.92116
cg08858690	DPP6;DPP6;DPP6	0.921146
cg22064620	LPPR1	0.921127
cg01851450	RAB32	0.921111
cg15452970		0.92111
cg14770293		0.921107
cg13000912	PRDM13	0.921061
cg14508508	GABRA5;GABRA5	0.921035
cg06049781	CYP26B1	0.921031
cg06759374		0.921001
cg06282524		0.920975
cg23521835	STL	0.920961
cg03881775	ZIC4;ZIC4;ZIC4;ZIC4;ZIC4	0.92096
cg06987468	WNT2;WNT2	0.920929
cg26558485	CYP4X1;CYP4X1	0.920887
cg16491617	OPRK1	0.920871
cg05627522		0.920847
cg06783737		0.920845
cg26578682	IRX2;IRX2	0.920841
cg24422680	PABPC5	0.920837
cg14676407	CPXM2;CPXM2	0.920832
cg22850587		0.920827
cg26094789	PAX9	0.92082
cg27392804		0.920817
cg11452391	MARCH11	0.920773
cg11563680		0.920758
cg11722699	DSC3;DSC3	0.920755
cg20884298	FAM194B	0.920753
cg04594598		0.920733
cg16059405	CSMD1;CSMD1	0.920731
cg09438147	UNC80;UNC80	0.920701
cg19746329	LYPD1;LYPD1;LYPD1	0.920699
cg14111464	MYOZ3;MYOZ3	0.920627
cg17426273	NEBL	0.920583
cg26660002	GALNT13	0.920566
cg15873149		0.920486
cg02005147	HHIPL1;HHIPL1	0.920479
cg27137983	HMX2	0.920478
cg06062984		0.9204
cg24575234	CHRM2;CHRM2;CHRM2;CHRM2;CHRM2;CHRM2;CHRM2;CHRM2;CHRM2;CHRM2;CHRM2	0.920355
cg08274234	SEMA3E;SEMA3E	0.920343
cg25382400	SOX2OT	0.920333
cg00260802		0.920316
cg23919479	MIPOL1;MIPOL1	0.92029
cg03014628	RAB3C;RAB3C	0.920271
cg03755877	IRX1	0.92026
cg07190535	PDE4D;PDE4D	0.920248
cg08039301		0.920224
cg02093112	FBXO39	0.920221
cg00513220	MOSC2	0.920214
cg07077013		0.920199
cg16768018	ZIC4;ZIC4;ZIC4;ZIC4;ZIC4	0.920184
cg15124215	GALNTL6	0.920172
cg26883351	PRRG1;PRRG1	0.920166
cg01302656	C14orf23	0.920156
cg00316839		0.920116
cg22440249		0.920073
cg25527090	VAX1;VAX1	0.920044
cg06187947	GULP1	0.920043
cg14116122	ALX1	0.920034
cg13566648	PHACTR1	0.920007
cg15064393	PENK;PENK;LOC101929415	0.919989
cg00565688	TP73	0.919965
cg06577205	FBXL7;FBXL7	0.919957
cg17826753	KCNV1	0.91995
cg02232208		0.919936
cg02926165	IRX1	0.919918
cg04716990	MACROD2	0.919887
cg24228819	CHRM2;CHRM2;CHRM2;CHRM2;CHRM2;CHRM2;CHRM2;CHRM2;CHRM2;CHRM2;CHRM2	0.919842
cg12742799		0.919839
cg10640333	OTX1	0.919837
cg17170590	NR2F1;MIR548AO	0.919789
cg05787556	TLX3	0.919787
cg08621843	PROC	0.919775
cg25691167	FERD3L	0.919774
cg16621816	KCNK12	0.919771
cg01483153	GPR146;GPR146;GPR146;C7orf50;C7orf50;C7orf50	0.919763
cg24248713	NOL4	0.919762
cg03304610	GALNTL6	0.919754
cg22367191		0.919751
cg23835585	RUNX1T1;RUNX1T1	0.919734
cg05539745	HCN1	0.919699
cg11499681	DNAH9	0.919697
cg27216880	TM6SF2	0.919638
cg02874376	DLK1;DLK1	0.919623
cg06570224		0.919541
cg13281139	SLIT2	0.919541
cg24136205	ZIC5	0.919511
cg03958038	C10orf41;C10orf41	0.9195
cg27468145	AQP4;AQP4	0.919496
cg01263479	GUCY1A3;GUCY1A3;GUCY1A3;GUCY1A3;GUCY1A3;GUCY1A3;GUCY1A3;GUCY1A3;GUCY1A3;GUCY1A3	0.919475
cg10963047	GDF6	0.919469
cg19678828	CYYR1;CYYR1	0.919463
cg09041863		0.919453
cg05270344	MAGI2	0.91943
cg02493644		0.919425
cg07027430	A2BP1;A2BP1;A2BP1	0.919424
cg00178249	LOC100192378	0.919418
cg18249173	TBX20;TBX20;TBX20;TBX20	0.919354
cg23805357	LOC100128811;GPR158	0.919352
cg09416664		0.919348
cg04550823	LOC339524	0.919307
cg03437157		0.919296
cg22812955		0.919295
cg18926350	COL25A1;COL25A1;COL25A1;COL25A1;COL25A1;COL25A1	0.919291
cg13572145	CTNNA2;LRRTM1;CTNNA2	0.919205
cg20008148	NKX2-8	0.919188
cg03506640	FLRT2	0.919144
cg20119106	DPP6;DPP6	0.919107
cg03031959	RASEF;RASEF	0.919102
cg17949440	LRRC4C;LRRC4C	0.919088
cg12841266	LHFPL4	0.919075
cg21378578	LAMC2;LAMC2;LAMC2;LAMC2	0.919074
cg02352240		0.919074
cg11042722	GABRB2;GABRB2	0.919055
cg09041707	UCHL1;UCHL1-AS1	0.919029
cg19181162		0.919022
cg26832294	TNIP3;TNIP3	0.919006
cg04935434		0.918998
cg12924767		0.918977
cg01013590	SCTR	0.918973
cg06964654		0.918972
cg22127570		0.918958
cg23322933		0.918958
cg18044383		0.918952
cg12738197	ZNF572	0.918932
cg15504461		0.918924
cg20505704	RBFOX1;RBFOX1;RBFOX1;RBFOX1;RBFOX1	0.918917
cg17611951	PCLO;PCLO;PCLO;PCLO	0.918833
cg02488942		0.918817
cg15873320	ADRA1D	0.918817
cg12215457	HTR1B	0.918814
cg23196831	COL14A1;COL14A1	0.918813
cg11382055	KCNK1	0.918757
cg06547959	BRUNOL4;BRUNOL4;BRUNOL4;BRUNOL4	0.918756
cg02106850	TBX18	0.918741
cg06212175	A2BP1;A2BP1;A2BP1	0.918741
cg03696599	CNTNAP5	0.918697
cg11413039	PUS3;DDX25	0.918696
cg08975803	KRT7	0.918695
cg09497644	WDR72	0.918633
cg00853103	A2BP1;A2BP1	0.91859
cg10899768	GRHL2	0.918574
cg09086442		0.918569
cg10266211	MSX1	0.918539
cg11234361	RALYL;RALYL;RALYL;RALYL;RALYL;RALYL;RALYL;RALYL;RALYL	0.918536
cg02861071	OLFM3;OLFM3	0.918526
cg18582824	CNTNAP5	0.918517
cg25449484	NR2F1	0.918513
cg27050153		0.918508
cg25570278	MMP14	0.918505
cg15168727		0.918498
cg15166311		0.918492
cg19942180	ELAVL2;ELAVL2;ELAVL2	0.91849
cg15740665	SNX10;SNX10;SNX10	0.918481
cg08258526	EFCAB1;EFCAB1;EFCAB1;EFCAB1;EFCAB1	0.918477
cg25763393	ZNF578;ZNF578	0.918435
cg23668184	SOX11;SOX11	0.918432
cg26949694	BDNF;BDNF;BDNF;BDNF;BDNF;BDNF;BDNF	0.918431
cg16086620	CHGA;CHGA	0.918428
cg27223047	FBN2	0.91842
cg21039938	MDGA2	0.918417
cg17712694	MARCH11	0.918394
cg22909583		0.918391
cg18343957	MDGA2	0.918372
cg03062831	ZNF787	0.918342
cg22600043	RSPO2	0.918319
cg24291087	PCDH7;PCDH7;PCDH7;PCDH7;PCDH7;PCDH7	0.918312
cg07135614	FOXL2;FOXL2	0.918298
cg21432954	TRPC4;TRPC4;TRPC4;TRPC4;TRPC4;TRPC4;TRPC4;TRPC4;TRPC4;TRPC4;TRPC4;TRPC4	0.918288
cg05736768	DPYS;DPYS	0.918286
cg14400118	MMP2;MMP2	0.918274
cg06000883	KCNJ6	0.918249
cg21145524	CHL1	0.91823
cg11199046		0.918229
cg19556343	NCAM2	0.918228
cg03669797		0.918213
cg17110586		0.918211
cg02409351	ALX1	0.918207
cg15134685	NRXN1;NRXN1;NRXN1;NRXN1	0.918204
cg04562217	ROBO1	0.91818
cg03554283		0.918169
cg21640187		0.918165
cg22627406	C19orf38	0.918157
cg14745270	GOLSYN;GOLSYN;GOLSYN;GOLSYN	0.918149
cg08582701	A2BP1;A2BP1	0.918146
cg11811513	ZNF804A	0.918142
cg07137845	CLDN11	0.918134
cg02919422	SOX17;SOX17	0.918134
cg16451661		0.918119
cg25125060	NR2E1	0.918092
cg21573200		0.918091
cg00379720		0.91808
cg13696942	DBX1	0.918068
cg06410746	NKAIN3	0.918059
cg22572489	MEIS1-AS3	0.918056
cg07684796	DKK1	0.918044
cg11718030	BDNF	0.918044
cg13021841	FAM84A	0.918033
cg13904970	ZNF608	0.918031
cg04100532	UNC80;UNC80	0.918007
cg18181196	ESRRG	0.917981
cg07162198	SLC2A10	0.917976
cg10644361	MIPOL1;MIPOL1	0.917967
cg17003736	ZIC4;ZIC4;ZIC4;ZIC4;ZIC4	0.917908
cg17927488	LRRTM1;CTNNA2;CTNNA2;CTNNA2;CTNNA2	0.917908
cg10676084	GABRB3;GABRB3	0.917907
cg18758922	CACNG2	0.917903
cg23318843	ISL1;ISL1;LOC642366	0.917892
cg07892295	ARRDC4	0.917873
cg10539507	NKX6-1	0.917854
cg16428251	SOX14	0.917848
cg16119835	MMP14	0.917801
cg06704093		0.917755
cg06215457	FAM194B	0.917754
cg08498942	C6orf132;C6orf132	0.917739
cg25482786	CHL1	0.917719
cg23990711	LOC102724699	0.917665
cg06544405		0.917657
cg07540103	FBXO39	0.917649
cg18128969	NCAM2	0.917648
cg21949097	MT1M	0.917645
cg04692403	TCF21;TCF21	0.917597
cg09714778		0.917572
cg10670616	TCF24;TCF24	0.917545
cg18660363	AVPR1A;AVPR1A	0.91752
cg08203788		0.917518
cg11201710	FGF12	0.917499
cg04478931	ARHGAP24	0.917473
cg09578568		0.917466
cg13632816	SVEP1;SVEP1	0.917454
cg18685561	MARCH1	0.91745
cg10828337	FOXG1;FOXG1	0.917434
cg26444528	PCDH17	0.917424
cg07355841	TPPP3;TPPP3;TPPP3;TPPP3	0.917368
cg20549165	FOXB2	0.917356
cg04449479	OLFM1;OLFM1;OLFM1;OLFM1	0.917334
cg09307530		0.917326
cg14451382		0.917311
cg17579667	LRRC4C;LRRC4C	0.917301
cg23761616	TMEM144	0.917278
cg22589628	DBX2	0.917254
cg21039708	OTX2OS1	0.917252
cg12236164		0.917241
cg22759823		0.91724
cg24259244	ZIC5	0.917235
cg00657200	GRM7;GRM7;GRM7;GRM7	0.917203
cg15585794	NTM;NTM;NTM;NTM	0.917194
cg20219381	RGS22	0.917191
cg16733705		0.917179
cg14384158	NELF;NELF;NELF;NELF	0.917172
cg22457238	ZNF135;ZNF135;ZNF135;ZNF135;ZNF135	0.917133
cg15912800	MIR196B	0.917108
cg24654264	GULP1	0.917099
cg00323695	DLL3;DLL3	0.917093
cg16264966	L3MBTL2	0.917061
cg02992632	FGF12;FGF12	0.917024
cg21216477	HOXC4	0.91702
cg07358855	OSR2;OSR2	0.917001
cg20268039		0.916995
cg15182508	RBFOX1;RBFOX1;RBFOX1;RBFOX1;RBFOX1	0.916976
cg16407114	FEZF1;FEZF1;FEZF1-AS1	0.916964
cg24328125		0.916949
cg01915609	RAB32	0.916944
cg04101351	PDE3A	0.91693
cg24456002		0.916919
cg17674725	LYPD1;LYPD1	0.91689
cg05128922		0.916881
cg22350070	CTNNA2;CTNNA2	0.916809
cg00906973	TFAP2A	0.9168
cg02863856		0.916794
cg00862117	IQSEC3	0.916757
cg25922637	ADAM12;ADAM12	0.916747
cg07402669	APCDD1L	0.916744
cg03962691	NGF	0.916735
cg15100145	CCSER1	0.916706
cg13922669	LUZP2	0.916702
cg20527270		0.916701
cg12066624	LGI2	0.916697
cg00672359	OLFM1;OLFM1;OLFM1;OLFM1	0.916657
cg08364561		0.916649
cg20233073		0.916647
cg06584494	VSTM2A	0.916635
cg09954323	BRINP2	0.916625
cg04419157	PDGFC	0.916618
cg03564793	COL12A1;COL12A1	0.9166
cg06617456	PREX2;PREX2	0.916508
cg20677901	TP73	0.916493
cg18406033	PAX3;PAX3;PAX3;PAX3;PAX3;PAX3;PAX3;PAX3	0.916485
cg18731327	ZIC4;ZIC4;ZIC4	0.916484
cg15372508	ZNF660	0.916476
cg26967100		0.91646
cg13358636	CNTNAP5	0.916455
cg02497700	ZNF238	0.916434
cg10603275	CHL1	0.916426
cg22754570	CYYR1;CYYR1	0.916422
cg24683222		0.9164
cg01470088	PHYHIPL;CCHE1;PHYHIPL;PHYHIPL	0.916382
cg10755235		0.916321
cg02423064	ACCN1	0.916307
cg13906190	RUNX1T1;RUNX1T1	0.916297
cg04609576	MEGF10	0.916295
cg05686497	FBN2	0.916275
cg13445796	DBX1	0.916251
cg11675876	TPRG1-AS1	0.916219
cg04457196	FIGN	0.916214
cg08432727	SOX11	0.916163
cg22560214		0.916155
cg11165158	FOXL1	0.916148
cg20349344		0.916135
cg07792478	MIR124-2	0.916126
cg04276301	OTX1	0.916105
cg08431899	EVX2	0.916028
cg02690638	NRG3;NRG3	0.916017
cg03307717	U2AF1;U2AF1;U2AF1	0.915993
cg13365752		0.915992
cg17186168	NTSR2	0.915988
cg26389684		0.91597
cg24842733	SNAP91;SNAP91	0.915927
cg09748853	LMX1A;LMX1A;LMX1A	0.915923
cg27031864	PLCB4;PLCB4	0.915922
cg05500840	HOXD11	0.915886
cg16944411	RUNX1T1;RUNX1T1;RUNX1T1;RUNX1T1;RUNX1T1;RUNX1T1;RUNX1T1;RUNX1T1;RUNX1T1;RUNX1T1;RUNX1T1;RUNX1T1;RUNX1T1;RUNX1T1;RUNX1T1;RUNX1T1;RUNX1T1	0.915878
cg00674365	ZNF471	0.915871
cg20427438	PAX5;PAX5;PAX5;PAX5;PAX5;PAX5;PAX5;PAX5;PAX5;PAX5;PAX5;PAX5;PAX5	0.91587
cg16376108	IRX5	0.915869
cg19391456	SLC6A2;SLC6A2;SLC6A2;SLC6A2	0.915855
cg22131234	VSTM2A	0.915852
cg01106338		0.915849
cg21048052	DPP6	0.915848
cg06987966		0.915823
cg13867963	UNC5D	0.915822
cg19965221	TJP1;TJP1;TJP1;TJP1	0.915815
cg14456683	ZIC1	0.91581
cg00472801	KHDRBS2;KHDRBS2	0.915771
cg13274254	GULP1;GULP1	0.915762
cg07536910	EVX2	0.915748
cg00028935	ZIC4;ZIC4;ZIC4	0.915743
cg06490869	CRYM	0.915739
cg18940047	DPP6;DPP6	0.915733
cg18786720	PDE1C;PDE1C;PDE1C;PDE1C;PDE1C;PDE1C	0.915694
cg05329692	TLX1NB;TLX1;TLX1	0.915694
cg05401965	PCDH10;PCDH10	0.915676
cg12283746	NEIL1;NEIL1;NEIL1;NEIL1	0.915671
cg23095584	GBX2	0.915665
cg13880228	PRLR	0.915663
cg03554552	CD3EAP;PPP1R13L;PPP1R13L	0.915638
cg20348858	EMX2;EMX2;EMX2OS	0.915632
cg17784403	EPHA7	0.915621
cg09199698	GRIK1;GRIK1	0.915609
cg24301620	GRIK2;GRIK2;GRIK2;GRIK2;GRIK2;GRIK2	0.915596
cg22598028	ZNF660;ZNF660	0.915577
cg16587616	KHDRBS2;KHDRBS2	0.915574
cg01201519		0.915573
cg12513880		0.91556
cg13176012		0.915504
cg04641171	RASGRF1;RASGRF1	0.915478
cg12453631		0.91547
cg04615865	CAMKK2;CAMKK2;CAMKK2;CAMKK2;CAMKK2	0.915462
cg04950301	PHACTR1	0.915444
cg11469098	EFCAB1;EFCAB1;EFCAB1;EFCAB1;EFCAB1	0.915426
cg18455523		0.915393
cg27403635	KCNN2;KCNN2	0.915365
cg10135483	HTR1E;HTR1E	0.915364
cg21040569	FGF13;FGF13;FGF13;FGF13;FGF13;FGF13;FGF13	0.915351
cg18116971	BRUNOL5	0.915332
cg16288089	TAC1;TAC1;TAC1;TAC1;TAC1;TAC1;TAC1;TAC1	0.915325
cg00741900	DIO3;DIO3;MIR1247	0.915322
cg12106899	RBFOX1;RBFOX1;RBFOX1	0.915304
cg18556676		0.915301
cg00884731	RASEF	0.915293
cg05380982	KCNJ6;KCNJ6	0.915285
cg08671647	PCDH7;PCDH7;PCDH7	0.915274
cg00907732	MIPOL1;MIPOL1;MIPOL1;MIPOL1;MIPOL1;MIPOL1	0.915262
cg07391726		0.91526
cg14400886	PCDH10;PCDH10	0.915242
cg06621863	RPS6KA6	0.915206
cg10341154	NPY5R	0.915186
cg16061498		0.915155
cg09797337		0.915143
cg11551236	PAX5;PAX5;PAX5;PAX5;PAX5;PAX5;PAX5;PAX5;PAX5;PAX5;PAX5;PAX5;PAX5;PAX5;PAX5;PAX5;PAX5;PAX5;PAX5;PAX5;PAX5;PAX5;PAX5;PAX5	0.915143
cg06907391	GABRA1;GABRA1;GABRA1;GABRA1;GABRA1;GABRA1	0.915143
cg23248357	C5orf38	0.915124
cg13806616	ARX	0.915124
cg15786205	NR2E1	0.915124
cg04612444	PENK;PENK	0.915114
cg02656891	C1orf94;C1orf94	0.915104
cg11226913	C14orf23	0.915102
cg21845434	GPR139	0.915099
cg22303418		0.915042
cg03342498	TFAP2A;TFAP2A;TFAP2A	0.91502
cg13297960	NCAM2	0.91502
cg05329979	TBX15	0.914995
cg18301891	DIO3;MIR1247	0.914993
cg25942450	TLX3	0.914962
cg26625518		0.914952
cg11714010	JADE2;JADE2;JADE2;JADE2	0.91495
cg25757712	MIPOL1;MIPOL1;MIPOL1	0.914927
cg11549945		0.914915
cg23302649	C14orf23;C14orf23	0.914896
cg10148764	RPL31;RPL31;RPL31	0.914852
cg17362434		0.914849
cg19815904	SEMA3C;SEMA3C	0.914818
cg26675654		0.91481
cg15171839	NR2F1	0.914798
cg15482702	NFATC2;NFATC2;NFATC2;NFATC2	0.914781
cg17156565	MSX2	0.914767
cg18893072	LUZP2;LUZP2;LUZP2;LUZP2;LUZP2;LUZP2	0.914748
cg24336089	PRDM13	0.914747
cg14134497	DTNA;DTNA;DTNA	0.914725
cg19477084		0.914725
cg04425920		0.914704
cg02571816	PPP1R14A	0.914656
cg22548438		0.914633
cg14473924	PDZRN3	0.914621
cg03701992	C21orf88;C21orf88	0.914609
cg16910830	CNTNAP2	0.914608
cg03554483	ELAVL2;ELAVL2;ELAVL2	0.914581
cg17814180	GRM3;GRM3	0.914558
cg18239753	KHDRBS2;KHDRBS2	0.91453
cg14427009	PCDH17	0.914526
cg23428524	VSTM2A;VSTM2A	0.914503
cg00970396		0.914459
cg22264930	TEKT3	0.914435
cg10059660	KCTD8	0.914424
cg10040836	NR2F2;NR2F2;NR2F2;MIR1469;NR2F2	0.914396
cg00812833	PLD5	0.914388
cg08681855	ZNF578	0.914371
cg06817490		0.914361
cg25279453	ROBO1;ROBO1;ROBO1	0.914352
cg13805537	FAM102A	0.914345
cg00018845		0.914337
cg17113495	RASL10B	0.914334
cg24535910	NPY1R	0.914334
cg12373084	C9orf150;C9orf150	0.914317
cg17390031	NRXN3;NRXN3;NRXN3;NRXN3;NRXN3;NRXN3;NRXN3;NRXN3;NRXN3	0.914317
cg20779964	CBLN4	0.914308
cg06775759	KLHL34	0.914301
cg04548856	OTX2OS1	0.914301
cg13464915	CDH2;CDH2	0.914301
cg17677490		0.914256
cg15402095	FLJ42709;FLJ42709	0.914231
cg14910534	H1F0;H1F0	0.914221
cg06296331	NCKAP5;NCKAP5	0.914208
cg21173447	DSCAM;DSCAM	0.914201
cg02051616	NKX2-5;NKX2-5;NKX2-5	0.91417
cg24613080	ACCN1	0.914166
cg02374745	FBXO39;FBXO39	0.914142
cg27313642	MIR124-2	0.91414
cg05756220	KCNA4	0.914139
cg07757861	PTPRZ1	0.914122
cg04985396	NEGR1	0.914121
cg17112958	LYPD1;LYPD1	0.914093
cg14772925	PGR	0.914072
cg04671611	A2BP1;A2BP1	0.91407
cg20026798	STOX2	0.914066
cg24430140		0.914065
cg15343302	LHX8;LHX8	0.914048
cg15044957	KCNA4	0.914041
cg01053260		0.914027
cg19792599	DDX25;PUS3;DDX25	0.913986
cg24600895	NLGN1	0.913985
cg06598836		0.913969
cg21694941	PENK;PENK;PENK	0.913964
cg26784310	PCDH19;PCDH19;PCDH19;PCDH19;PCDH19;PCDH19	0.913963
cg16773899	EDIL3;EDIL3	0.91396
cg15953602	CRISPLD1	0.913956
cg05768427		0.913955
cg05139788	TFAP2D	0.913939
cg08474859		0.913939
cg23300372	CARTPT	0.913935
cg14583871	CLIC6	0.913932
cg01956976	C1orf94;C1orf94	0.913904
cg24353443	PDZRN3	0.913896
cg14243778	CNTN1;CNTN1	0.913884
cg09614415	FOXI2	0.913881
cg01255414	FGF12;FGF12	0.913858
cg18517195	LRRC49;THAP10	0.913851
cg25403721		0.913844
cg01248010	STK25	0.913816
cg06575065	CDH3	0.913799
cg08141424	PDZRN3	0.913781
cg10959353	SPHKAP;SPHKAP	0.91378
cg07271636	RASEF	0.913778
cg23842170	EPHA5;EPHA5	0.913763
cg02187892	CXCL6	0.913746
cg26492514	SLIT3	0.913731
cg10507482		0.913724
cg25915838	PGR	0.913721
cg15466862	SOX1	0.913714
cg22727965		0.913664
cg03220633	FAM172A;FAM172A;FAM172A;FAM172A;MIR2277	0.913658
cg16391955		0.913657
cg05045210	TJP1;TJP1;TJP1;TJP1	0.913647
cg26931862	HOXC12	0.913642
cg08488841		0.913642
cg12231969	EN1;EN1	0.91364
cg26844246	TLX3	0.913576
cg20431250	NR2E1	0.913573
cg02940165		0.913571
cg04277560	CADPS2;CADPS2;CADPS2	0.913554
cg03469054	TMEM132D	0.913543
cg01261075	FAT1	0.913532
cg15916004	GAL3ST3;GAL3ST3	0.913528
cg09141965		0.913518
cg19339668	NFIB	0.913512
cg04021697	WDR8	0.913504
cg27344587	LOC100132215	0.913483
cg03775422	VSTM2A;VSTM2A	0.913479
cg05784157	KLHL14	0.913478
cg23702688	SLC26A10	0.913429
cg05440435	CA7;CA7	0.913407
cg26613592	CCDC149;CCDC149	0.913393
cg02853616		0.913389
cg13193239	PITX2;PITX2;PITX2	0.913384
cg01800521		0.913335
cg04181546		0.91332
cg02688304	CA10;CA10;CA10;CA10	0.913317
cg07014673		0.913316
cg10222027	CSDAP1	0.913302
cg07599225	TUFT1;TUFT1	0.9133
cg23746497		0.9133
cg13533151	CHST9	0.913284
cg07336350		0.913276
cg24604013	SOX1	0.913269
cg13546414		0.913226
cg14640984	ADAMTS9;ADAMTS9-AS2	0.913201
cg01472299	CDYL	0.91318
cg05361559	EGR3	0.913171
cg16409955	TRPC4;TRPC4;TRPC4;TRPC4;TRPC4;TRPC4	0.913166
cg26705266	ANO1	0.913164
cg13434842	GATA4	0.913128
cg18297437	ZIC1	0.913103
cg26402735	BASP1;BASP1;BASP1;LOC285696	0.91309
cg23683588	PAX9	0.913079
cg03476613		0.913065
cg16582779	FOXG1	0.913036
cg23042510	EBF3	0.913035
cg05337137		0.913025
cg10806009		0.913024
cg07345999		0.913011
cg18499443	HPSE2;HPSE2;HPSE2;HPSE2	0.913009
cg07489890	NLGN1	0.913005
cg03607115	NPNT	0.912976
cg01074409		0.912959
cg14810013	EPHA5;EPHA5	0.912932
cg22070406	ST8SIA3	0.912924
cg20992114	PITX2;PITX2;PITX2	0.912908
cg25168494		0.912904
cg14657725	OSR2;OSR2	0.912891
cg02936398	DSC2;DSC2;DSC2;DSC2;DSCAS	0.912877
cg23208590	CARD10	0.912874
cg14243481	SYT9	0.912871
cg04596004		0.912843
cg22633280		0.91284
cg19821713		0.912829
cg18322569	BARHL2;BARHL2	0.912796
cg14631834	DSC3;DSC3	0.912783
cg02606423	OTX1	0.912774
cg17071639	FEZ1;FEZ1	0.912761
cg04913979	SHOX2;SHOX2;SHOX2	0.912761
cg22354782	NGF	0.912754
cg15485728	PRUNE2	0.912751
cg24410535	FAT1	0.912749
cg26925231	SGCZ	0.912741
cg02946204		0.912725
cg08319079		0.912719
cg17000356	PTPRB;PTPRB;PTPRB;PTPRB	0.912711
cg02908900	MEOX2	0.912709
cg20340866		0.912645
cg10023530	FAM38B	0.912632
cg09585725		0.912629
cg09700701	GAL3ST3	0.91259
cg10004780	ARHGEF4;ARHGEF4	0.912581
cg00474090	SRRM4	0.912564
cg04131494	DOK3;DOK3;DOK3	0.912538
cg00503302		0.912519
cg10263682	SOX2OT	0.912504
cg20710709	PAX9	0.912487
cg01815671	CCDC37	0.912477
cg13265789	UNC5C	0.912477
cg01460227	CALCR;CALCR	0.912448
cg05036656		0.912415
cg07625529	HOXD10	0.912415
cg21838979	C2orf40	0.912406
cg14323675		0.912389
cg09659227		0.912385
cg13392687	AMOTL1	0.912381
cg26517714	TLX3	0.912374
cg02576468	SPTBN4	0.912362
cg06831576	CDH8	0.912357
cg20930366	KCNN2	0.912287
cg13827350	EDIL3;EDIL3	0.912262
cg10741025	PAX9	0.912245
cg16521917	CNTNAP2;CNTNAP2	0.912223
cg20682981	HIC1;HIC1	0.912223
cg21980043	ADAMTS20	0.912138
cg25984344	DOCK1;FAM196A	0.912128
cg05738152	FAM150B	0.912118
cg06638129	UNC5D;UNC5D	0.912111
cg25461801		0.912064
cg15245095	SYT1;SYT1	0.912058
cg06232807	SALL1;SALL1	0.912055
cg08286181		0.912053
cg19802138	SOX1	0.91205
cg24682036	DSG2	0.912045
cg26130488		0.912022
cg20207763		0.912016
cg03167683	B4GALNT2;B4GALNT2;B4GALNT2;B4GALNT2	0.911972
cg08447525	GPR149	0.911957
cg11086764	NR2E1	0.911934
cg17037282	ISL1	0.911933
cg20586431	WNT2;WNT2	0.911925
cg25365260	LOC404266;LOC404266;LOC404266;LOC404266;HOXB5	0.911922
cg26648917	MIPOL1;MIPOL1;MIPOL1	0.911915
cg04360793	ELTD1;ELTD1	0.9119
cg14346048	TMEM47	0.911897
cg26355573	LOC642597	0.911881
cg07578826	SPHKAP;SPHKAP	0.911877
cg26856607	NCAN	0.911875
cg17817709	PLOD2;PLOD2	0.911873
cg15513163		0.91186
cg11194545	NRK;NRK	0.911849
cg07028533	CNTNAP2	0.911804
cg02664349	FAM38B	0.911802
cg04418492	CYP7B1;CYP7B1	0.911787
cg25174438		0.91176
cg14959729	T	0.911703
cg08641579	MAGI2	0.911699
cg06410591	TRIP10	0.911676
cg23953174	CD3EAP;PPP1R13L;PPP1R13L	0.911671
cg06931933	LUZP2;LUZP2	0.911667
cg00084669	TPRG1-AS1	0.911662
cg21497056	WBSCR17	0.911651
cg15600627	ZNF667;ZNF667;ZNF667-AS1;ZNF667-AS1	0.911649
cg07149609		0.911647
cg12363722	MTNR1A	0.911631
cg20008332	SOX11	0.911627
cg26354180	AATF	0.911625
cg24744455	ADAMTS12;ADAMTS12	0.911605
cg15718066	PALLD;PALLD;PALLD;PALLD	0.911598
cg12448724	SH3BGRL2	0.911596
cg06742101	SEMA3E;SEMA3E	0.911589
cg17928584	STK32A;STK32A	0.911588
cg12542584		0.911586
cg06020207		0.911578
cg09226262	SYMPK;RSPH6A	0.911565
cg25625146	PVALB	0.911546
cg25634742	RAB32	0.9115
cg10605996	DPP6	0.911437
cg09979478		0.911421
cg12940822	FBN2;FBN2	0.911408
cg24089600	COL4A1;COL4A2	0.911374
cg19819145		0.911357
cg27526665	THRB;THRB;THRB	0.91135
cg17954152	PROX1	0.911331
cg16919569	NBLA00301;HAND2	0.911319
cg09041678	PAX6	0.911303
cg12215340	ADRA1D;ADRA1D	0.9113
cg18325622	MARCH11	0.911287
cg10111115	PDZRN3	0.911227
cg25019989		0.911205
cg15685693	WBSCR17	0.911196
cg04293085	ADRA1D	0.911192
cg13397057	CDH8	0.911192
cg26650638		0.911178
cg16605327	TBX5;TBX5	0.91117
cg10524033	PCDH10;PCDH10	0.911166
cg10679301		0.911163
cg07107321	MIR3166;RAB38	0.91116
cg26357587	POU2F3	0.911149
cg10173774		0.911113
cg22147660		0.911111
cg17603206	PLXDC2	0.911099
cg13426307	KIF12	0.91105
cg08995556	GPR6	0.911039
cg09515947	CDH8;CDH8	0.911035
cg13787438	LRRC3B	0.911028
cg06083330	POU4F2	0.911016
cg18820734	GULP1;GULP1;GULP1;GULP1;GULP1;GULP1;GULP1;GULP1	0.911012
cg13944175	HAS1	0.910991
cg00181834		0.910962
cg03764518		0.910958
cg15335436		0.910949
cg23065934	MARCH11	0.910947
cg18279094	FOXD3	0.910946
cg06003296	PTPRB;PTPRB	0.910927
cg04347354	FAM19A4;FAM19A4	0.910899
cg16949120	NKX6-2	0.910822
cg08979319	SIM1	0.910822
cg01869193		0.910801
cg04236178	ESRRG	0.910788
cg01718116	DPP10;DPP10	0.910777
cg00081270	MACROD2;SEL1L2	0.910764
cg27136740	DLX2	0.910761
cg10443532		0.910752
cg16640855	NEUROD1	0.910749
cg10192893	PHOX2B	0.910742
cg27232145	FZD10;FZD10	0.910736
cg26023019	GRIK1;GRIK1;GRIK1;GRIK1	0.91073
cg26059153	MACROD2;MACROD2	0.910725
cg04598121	PENK;PENK	0.910724
cg05350411		0.9107
cg16150752	MARCH11	0.910697
cg22688428	MIR1247;DIO3	0.910686
cg21158087		0.910682
cg06139341		0.910657
cg09672464	CPLX3	0.910625
cg00887814		0.910624
cg05344949		0.910616
cg23337382	GPR125	0.910604
cg10138494	FAM84A	0.910601
cg09515953	PPP1R14A	0.910596
cg21195256	C14orf23;C14orf23	0.910595
cg22999682		0.910593
cg07191594	SLC12A5	0.910574
cg22685409	KCNA4	0.910568
cg17000899	LOC285696;BASP1	0.910561
cg09698471	HTR1A	0.910561
cg10300684	FOXG1;FOXG1	0.910555
cg18961681		0.910544
cg13279673		0.91053
cg19797308		0.91052
cg17828689	TMEM22;TMEM22;TMEM22	0.910519
cg10028217	CADPS2;CADPS2;CADPS2	0.910489
cg01783070	PAX1	0.910484
cg00400733		0.910471
cg03167496	BDNF;BDNF;BDNF;BDNF	0.910469
cg22910449	SYT9	0.910462
cg10329173	PCDH7;PCDH7;PCDH7	0.910454
cg02935338	CDH2	0.910428
cg02950416	BCAN;BCAN;BCAN;BCAN	0.910411
cg12807794	TCF15	0.910409
cg27447477		0.910402
cg03365733	PRDM13	0.910356
cg06364757	PYGO1	0.910341
cg09960109	PCDH10;PCDH10	0.910332
cg09626894	CFTR	0.910318
cg03074925		0.910315
cg20248093		0.910288
cg26360616		0.910251
cg07029873	ESRRG;ESRRG	0.910247
cg04804377	RAD51AP2	0.910241
cg23097897	MYCNOS;MYCNOS;MYCN;MYCN;MYCN;MYCN	0.910236
cg00343312		0.910234
cg12483476	GRM6	0.91023
cg06408301	PRRG1;PRRG1;PRRG1;PRRG1	0.910227
cg08812889		0.910221
cg04674956		0.910184
cg25865467	PDZRN3	0.910179
cg17656260	ZNF790	0.910157
cg24569492		0.910155
cg18058689	GPC6;GPC6	0.910145
cg12737514	BCOR;BCOR	0.910129
cg06425919	MYOD1	0.910123
cg08874747	FAT1	0.910115
cg26118906		0.91009
cg07892422	HOXC13	0.910086
cg27106513	RGS20	0.910076
cg15542741	SLC6A15;SLC6A15;SLC6A15	0.910069
cg04090392	BNC1	0.91006
cg02844545	GCM2;GCM2	0.91004
cg20401252	SOX11	0.910027
cg22730464	GPR150	0.910027
cg19119032	CDH7;CDH7	0.910006
cg04865691	SOX1;SOX1	0.91
cg08523865	CNTNAP5	0.90995
cg22958047		0.909948
cg21410991	ISL1	0.909944
cg04227922		0.909943
cg25062147	SLITRK2;SLITRK2;SLITRK2;SLITRK2	0.909914
cg14564076	DPP6	0.909913
cg21493633	TLL1	0.909897
cg03738352	SLC34A2	0.909887
cg15533075	GALNTL6;GALNTL6	0.909875
cg02150354	FLJ42709;FLJ42709	0.90986
cg01603374	PADI2	0.909853
cg10530851	NKX2-8	0.909827
cg09114559	ENO4	0.909817
cg15159324		0.909816
cg02509825	XKR4	0.909813
cg24830738	KCNN2;KCNN2	0.909804
cg10088491	ISL2	0.90978
cg24041917		0.909779
cg10001942	EPHA6;EPHA6	0.909771
cg00431837	SOBP	0.909753
cg03440757	MOSC2	0.909728
cg20183094		0.909703
cg12892506	ZIC4;ZIC4;ZIC4	0.909694
cg22007666	ESRRG;ESRRG;ESRRG;ESRRG;ESRRG	0.909691
cg15498379	ZSCAN18;ZSCAN18;ZSCAN18;ZSCAN18	0.909687
cg20453394		0.909678
cg05767421	MAL2	0.909667
cg02694427	HOXD12	0.909648
cg04044720		0.909638
cg07924282	RASEF	0.909628
cg25371919		0.909611
cg00253851		0.909597
cg20820063	C18orf34;C18orf34;C18orf34	0.909564
cg21488279	PRDM6	0.909543
cg25528589	ADAMTS5;ADAMTS5	0.909521
cg08390209	CDKN2BAS;CDKN2B;CDKN2B	0.909501
cg07160277	MARCH1	0.909498
cg07888273		0.909489
cg07057579		0.909489
cg22282889	NEXN;NEXN;NEXN-AS1	0.909445
cg24708471		0.909443
cg17855264		0.90944
cg13321967		0.909433
cg12506971	AADAT;AADAT	0.909425
cg13393978	MAGI2	0.909419
cg01202197	FADS6	0.909418
cg02825373		0.909418
cg20557687	EDNRA;EDNRA;EDNRA;EDNRA;EDNRA	0.909416
cg26875805	ILDR2	0.909404
cg27520170	KCNJ10	0.909384
cg08790440	CNTNAP5	0.909374
cg06912990	TMEM144;TMEM144	0.909373
cg16248329	FAT1	0.90937
cg05798720		0.909349
cg04506765	SPG7;SPG7	0.909335
cg17166123		0.909302
cg27296293	TRPC6	0.909296
cg12798097	DBNDD2;DBNDD2;SYS1-DBNDD2;DBNDD2;DBNDD2	0.909285
cg23163333	SPHKAP;SPHKAP	0.909263
cg18018828	MAGI2	0.909263
cg07254032	HCN1	0.909253
cg25107254	MTNR1A	0.909245
cg11804833	PTRF;PTRF	0.90921
cg19352038	PAX3;PAX3;PAX3;PAX3;PAX3;CCDC140;PAX3;PAX3;PAX3	0.909189
cg20690420	NR2E1	0.909179
cg06087019		0.909174
cg07356771	IL17RB;CHDH	0.909172
cg05678584	MACROD2;SEL1L2	0.909157
cg19681956	RAB32	0.909148
cg00231728		0.909122
cg01830294	WNT2;WNT2	0.909119
cg00076538	EGFLAM	0.909114
cg21469278	GRB14	0.909114
cg05044185	GABRA5;GABRA5;GABRA5	0.909104
cg26106803	PCDH11X	0.909071
cg14884793		0.909068
cg16546442	PITX2;PITX2;PITX2	0.909061
cg25724283	DCLK1	0.909061
cg18404374	LRRC3B	0.909055
cg21004042		0.90905
cg22043168	BDNF;BDNF;BDNF;BDNF;BDNF;BDNF	0.909049
cg17929770	RSPH6A;RSPH6A	0.90902
cg18303215	ABCG5	0.90898
cg10331779	CTNND2	0.90896
cg01839464	DCC	0.908955
cg17903776	PCDH20	0.90895
cg06558502		0.908947
cg04351062		0.908939
cg06003656		0.908936
cg15094819	DNAH9	0.908933
cg00481350		0.90892
cg15733692	CBLN2	0.908917
cg06552356	ALX1	0.90889
cg23678007	C5orf49;C5orf49	0.908825
cg08966485	MEF2C-AS1;MEF2C-AS1;MEF2C;MEF2C;MEF2C-AS1	0.908818
cg06808751	OPRK1	0.908803
cg00235367	ZIC4;ZIC4;ZIC4;ZIC4;ZIC4	0.908802
cg26394775	TFAP2A;TFAP2A	0.908791
cg12783132	PDE1B;PDE1B;PDE1B	0.908788
cg06873880		0.908773
cg24066316	PAX9	0.908737
cg09597470	NCKAP5;NCKAP5	0.908725
cg15709235	ROBO1;ROBO1;ROBO1;ROBO1;ROBO1;ROBO1;ROBO1	0.908723
cg08509172	TM6SF2	0.908719
cg20633775	GRIA4;GRIA4;GRIA4;GRIA4;GRIA4;GRIA4	0.908714
cg20478129	NOVA1;NOVA1;NOVA1	0.908684
cg03569640	TBX5;TBX5;TBX5	0.908663
cg20846213	GPR26	0.908646
cg12124386	FAM5C	0.908643
cg21482659	CACNA2D1	0.908643
cg02347074	PAX3;PAX3;PAX3;PAX3;PAX3;PAX3	0.908629
cg11250773	PNPLA5	0.90861
cg10999932	GLRB;GLRB;GLRB	0.908607
cg07848601	RANBP17	0.908595
cg04978078		0.908592
cg16146053	SYBU;SYBU;SYBU;SYBU	0.908561
cg25351606		0.908556
cg15148933		0.90855
cg06411724	MEOX2	0.90853
cg08802053		0.908509
cg23082387	CAMTA1	0.908503
cg25604883	AK5;AK5	0.908496
cg27609967	ELAVL4;ELAVL4;ELAVL4;ELAVL4;ELAVL4;ELAVL4;ELAVL4	0.908492
cg14764661	MRC2	0.90847
cg21998983	GALNT13	0.908469
cg16939364	XKR4	0.908466
cg09188049	ZCCHC16;TRPC5;TRPC5	0.908461
cg12116288		0.908459
cg08013557	ZIC4;ZIC4;ZIC4	0.908453
cg10520887	UNC5C;UNC5C	0.908424
cg25496678		0.908416
cg24368848	ZSCAN1	0.908415
cg07961994	GRID2	0.908392
cg05518705	PXDN	0.908388
cg11027772		0.908383
cg08004278		0.908382
cg21681109		0.90838
cg04694437	MEF2C	0.908366
cg07962128	CCNA1;CCNA1	0.908366
cg23713079		0.908361
cg07780543		0.908355
cg12797161		0.908325
cg18668813	MARCKS	0.908318
cg06010588	UNC5D	0.908317
cg17213402		0.90831
cg19204131		0.908268
cg23669832	LINC00693	0.90826
cg00541962	NR2F2-AS1;NR2F2-AS1;NR2F2-AS1	0.908234
cg12325536	LOC645323;LOC645323;LOC645323	0.908233
cg11723801	NES	0.908209
cg22331862	SLC6A11	0.908166
cg26917694		0.908164
cg10479082	TRIL	0.908147
cg15839219	PCDH20	0.908141
cg15852312		0.908114
cg24678611	TP73;WDR8	0.908092
cg15905435		0.908092
cg24946597	NRG1;NRG1	0.90806
cg11868900	EFCAB1;EFCAB1;EFCAB1	0.908041
cg02165355	ZNF454	0.908035
cg03525049	JPH1	0.908018
cg17875555	NKX2-6	0.908013
cg19346645	UCP1	0.908
cg22772896		0.907979
cg08022436	KCNJ3	0.907954
cg15843567	MYO3A;MYO3A	0.907941
cg01422881	RNF220	0.907929
cg08258922		0.907926
cg15600488	MTMR7	0.907922
cg12379383		0.907905
cg16361966		0.907897
cg20994660	TBR1	0.907884
cg14062119		0.90787
cg17167852	PCSK9	0.907853
cg02909379		0.907844
cg17807479	SHISA6	0.907835
cg11268739		0.907831
cg20055426		0.90783
cg06479604	GABRA1;GABRA1;GABRA1;GABRA1;GABRA1;GABRA1	0.907814
cg14740893		0.907812
cg18944010	TBX15	0.907811
cg03172947	DBNDD2;DBNDD2;DBNDD2;DBNDD2;SYS1-DBNDD2;DBNDD2;DBNDD2	0.90779
cg19633127	RAX	0.907785
cg10345326	LUZP2	0.907782
cg08445802		0.90778
cg09146263	ZBTB8B	0.907768
cg10906284	AVPR1A	0.907756
cg24880701	LBXCOR1	0.907756
cg01510609	DCDC2C	0.907704
cg01460436	SLC12A5;SLC12A5	0.907664
cg17710023	GABRA5;GABRA5;GABRA5	0.907652
cg01610605	A2BP1;A2BP1;A2BP1;A2BP1	0.90765
cg20882674	PTK7;PTK7;PTK7;PTK7;PTK7;PTK7;PTK7	0.907649
cg13424673	AGBL4	0.907644
cg04025150	C1orf94;C1orf94;C1orf94	0.90763
cg08446900	RARA;RARA;RARA;RARA	0.90763
cg18309927	MIR124-2HG;MIR124-2HG	0.907621
cg10288278	SLITRK4	0.907607
cg17301902	GNA14;GNA14	0.907606
cg24212971		0.90759
cg05380019		0.907577
cg12188986	CCDC67;CCDC67	0.907567
cg14438609	PRKD1	0.907562
cg09767822	DBX1	0.907555
cg20959866	AJAP1;AJAP1	0.907543
cg07271394		0.907537
cg23441441	LIN7A	0.907519
cg12302070	KCNH7;KCNH7	0.907498
cg23463269	INSC;INSC	0.907495
cg06628823	ABCG4;ABCG4	0.907485
cg17774672		0.90748
cg27456468	FLJ32063	0.907458
cg21154627	SLC7A14	0.907452
cg05266781	IRX5	0.907421
cg06724305	DMRTA2	0.907407
cg18840589	MCHR2-AS1;MCHR2;MCHR2;MCHR2	0.907383
cg01406416	ARPP21	0.907379
cg17101296		0.907362
cg22732253	OTX1	0.907343
cg03738025		0.907338
cg12816979		0.907336
cg09603729	TBX18	0.907317
cg07279070	EMX1	0.907311
cg04979811		0.907303
cg11708136		0.907298
cg13745201		0.907273
cg02036261	OTX2	0.907259
cg11160362	TMEM132D	0.90725
cg17117827	KCNJ3;KCNJ3;KCNJ3;KCNJ3	0.907238
cg04630271		0.907228
cg10492559	ESRRG;ESRRG;ESRRG;ESRRG;ESRRG;ESRRG;ESRRG;ESRRG;ESRRG;ESRRG;ESRRG;ESRRG;ESRRG;ESRRG;ESRRG;ESRRG	0.907227
cg07442479	GDNF;GDNF	0.907216
cg25439496		0.907201
cg09610569	SLITRK2;SLITRK2;SLITRK2;SLITRK2	0.907194
cg10061361	TNIP3;TNIP3	0.90719
cg17555373		0.907185
cg13203804	ZNF530	0.907173
cg06077979	NSMF;NSMF;NSMF;NSMF;NSMF	0.90717
cg25970832	DSC3;DSC3	0.907153
cg07300060		0.907142
cg13177747	RSPO2	0.907134
cg21376774	CIDEA;CIDEA	0.907128
cg11510620	NRXN3;NRXN3;NRXN3;NRXN3;NRXN3;NRXN3;NRXN3;NRXN3;NRXN3	0.907126
cg03524813		0.907121
cg24073122	TP73;WDR8	0.907121
cg20010506	FAM19A2;FAM19A2	0.907082
cg24177697	ARHGAP24	0.907075
cg02100373	PITX1	0.907073
cg18656708		0.907058
cg05385453	UNC5D	0.907045
cg11896587	FBXO17;FBXO17	0.907043
cg12210890	KCNV1	0.907004
cg24767956		0.906987
cg27296664	SLITRK4	0.906979
cg25311666	MYH14;MYH14;MYH14	0.906974
cg20504856		0.906974
cg23297872	SLITRK4	0.90697
cg05363778	ADAMTS18	0.906945
cg11337945	C5orf38	0.906942
cg21183256		0.906942
cg05476568	SGEF	0.906927
cg05364307		0.906895
cg18629427	GRID2	0.906885
cg22048474		0.906881
cg20370678		0.906879
cg03160135	VGLL2;VGLL2;VGLL2;VGLL2	0.906852
cg07186154	SLC5A7	0.906846
cg24842731	TRPC6;TRPC6	0.906838
cg19149681	PENK;PENK	0.906836
cg24003635	INTU	0.906835
cg19033466		0.906822
cg22890027		0.906803
cg02840823	MIR1247;DIO3	0.9068
cg27343150	ANO5;ANO5	0.906798
cg01904414	ADAM12;ADAM12;ADAM12;ADAM12;ADAM12;ADAM12;ADAM12;ADAM12;ADAM12;ADAM12	0.906796
cg24566400	RBP4	0.906778
cg10748355	CADPS;CADPS;CADPS	0.906767
cg01442601		0.906759
cg13800921	GULP1;GULP1;GULP1;GULP1;GULP1	0.906742
cg25670060	CNTN5;CNTN5	0.906741
cg15658912	SOX2;SOX2-OT;SOX2-OT;SOX2-OT;SOX2-OT;SOX2-OT;SOX2-OT	0.906738
cg05079049		0.906738
cg04347874	NKX2-1;NKX2-1	0.906728
cg00738629		0.906727
cg04055989	GABRB2;GABRB2	0.90672
cg07744841	SLC6A11	0.906706
cg06271970		0.906699
cg19003815	RARB;RARB;RARB;RARB	0.906693
cg06978769		0.906666
cg22074950	FAM47E	0.906659
cg20906291		0.906645
cg22380921	CADM2;CADM2	0.906629
cg08334899	LOC401463	0.906617
cg27310068		0.906593
cg13481638		0.906588
cg00630637	GPR139	0.906587
cg01434649	TP73;WDR8	0.906575
cg00470955	A2BP1;A2BP1;A2BP1	0.906567
cg10189695	GPR78;GPR78	0.906563
cg04919274	GPR149	0.906562
cg12246510	ODZ4	0.90656
cg23896164	SIM2	0.906534
cg13686115	PHYHIPL;PHYHIPL	0.906504
cg00525823	FAM38B	0.906491
cg01311151		0.906489
cg04652097	MAGI2	0.906485
cg15426956	RGS7BP	0.906475
cg25209842	FGF8;FGF8;FGF8;FGF8	0.906462
cg14065115		0.906461
cg20464246	ESRRG;ESRRG;ESRRG;ESRRG;ESRRG	0.906459
cg08009211		0.906453
cg15092343	MSX1	0.906442
cg16046561		0.906434
cg25876637	ARPP21	0.906421
cg05263495	GLRB;GLRB;GLRB	0.906396
cg08620044	LOC645323	0.906392
cg03250019	LOC642597;LOC642597	0.906374
cg04450459		0.906363
cg27118825	RSPH6A;SYMPK	0.906358
cg00334063	ZIC4;ZIC4;ZIC4;ZIC4;ZIC4	0.906348
cg18871105	NEXN;NEXN;NEXN-AS1;NEXN;NEXN	0.906328
cg15032239	CYFIP1	0.906319
cg00254886		0.906306
cg10214421		0.906253
cg17030233		0.906245
cg02441747	COL25A1;COL25A1;COL25A1;COL25A1	0.906213
cg20956815		0.906206
cg07807562	HOXA-AS3;HOXA-AS3	0.906187
cg18836626	ATP8A2	0.906167
cg27328797		0.906157
cg23032674	COL9A1;COL9A1	0.906149
cg19786920	NSUN7	0.90614
cg22569340	RTN2;RTN2;FLJ40125	0.906133
cg11228052	ASCL1	0.906133
cg25627226		0.906111
cg27360326	PCDH8;PCDH8;PCDH8;PCDH8	0.906107
cg27364741	OTX1	0.906103
cg19863542	ALX1	0.906097
cg00912625	CNTN4	0.906092
cg24632241	CTNNA2;LRRTM1;CTNNA2	0.906087
cg26619317	CNN3	0.906086
cg22130145		0.90608
cg26001902	SLC5A7	0.906065
cg11642106		0.906058
cg23097681	ARHGAP24	0.906047
cg05637536	TDRD10;TDRD10;TDRD10;TDRD10;SHE	0.906041
cg07104652	LPHN2	0.906031
cg16529477	PAX3;PAX3;PAX3;PAX3;PAX3;CCDC140;PAX3;PAX3;PAX3	0.906021
cg18295183	GABRG2;GABRG2;GABRG2;GABRG2;GABRG2;GABRG2	0.906019
cg24813736		0.90601
cg25124276	LOC100128811;GPR158	0.905992
cg11123595	MECOM	0.905991
cg18391899		0.90599
cg02561482	TFAP2B	0.905986
cg19003884	PRDM13	0.905958
cg02800810	ADAMTS5	0.905947
cg24567424	FAM155A	0.905945
cg12066477	SLC46A2	0.905941
cg05342515		0.905907
cg07098391	KDR	0.905905
cg27317909		0.905883
cg13643452	CLEC14A	0.905875
cg23243066	SWAP70	0.905837
cg03983647	CDH6	0.905833
cg14319235	ELTD1	0.905828
cg03109101	EMX2;EMX2;EMX2OS	0.90579
cg09473510	MTNR1A	0.905761
cg26979167	GPRC5C	0.905752
cg25432696	CXCL6	0.905745
cg06032349	ERG;ERG	0.90573
cg00037441	RFX6;RFX6	0.90572
cg11482794	TGFBI	0.905719
cg14523847	DPP6;DPP6	0.905698
cg10298052		0.905685
cg03987919	CTNND2;CTNND2;CTNND2;CTNND2;CTNND2	0.905685
cg13963553	SCN3B;SCN3B	0.905682
cg18299578	FOXG1	0.905678
cg26408426	RALYL;RALYL;RALYL;RALYL	0.905672
cg24851478		0.90566
cg14502484	SLC6A3	0.905653
cg02913332	SVEP1;SVEP1	0.905638
cg22355517	PDE3A	0.905628
cg21494776	ICAM4;ICAM4;ICAM4	0.905627
cg09686185	TNFRSF11B	0.905622
cg24869601	TFAP2A;TFAP2A	0.905617
cg09371561	VSNL1	0.905609
cg03876618	IGFBP7	0.905601
cg09200260		0.905586
cg07653946	GREB1L	0.905577
cg12843518	STOX2	0.905569
cg26055770	PDZRN3;PDZRN3	0.905554
cg22505924		0.905542
cg26333652	IRX2;IRX2	0.905527
cg12001304	SPHKAP;SPHKAP	0.905506
cg24905268	SFTA3	0.905492
cg00525383	ZIC3	0.905474
cg26248284	LIMCH1;LIMCH1;LIMCH1;LIMCH1;LIMCH1;LIMCH1	0.905474
cg14820521	LPPR1	0.905471
cg14548272	OSR2;OSR2	0.905463
cg23708361	CNTNAP2	0.90546
cg27062038	DNAJC6;DNAJC6;DNAJC6	0.905442
cg26116485	WNT5A	0.905439
cg11113723	ANO3;ANO3	0.905418
cg17603689		0.905412
cg11716272	SOX11;SOX11	0.905404
cg04991805	CRTAC1	0.905403
cg27139210	MIPOL1;MIPOL1;MIPOL1	0.9054
cg18252039		0.905347
cg26296364	TMEM26	0.90533
cg11905658	NRXN1;NRXN1;NRXN1;NRXN1	0.905329
cg03456938	HSF4;FBXL8;HSF4	0.905313
cg02266732	HTR1A	0.905309
cg10816489	CYP7B1;CYP7B1	0.905307
cg03012170		0.905305
cg16431436	VCAN;VCAN;VCAN;VCAN	0.9053
cg19688250	RALYL;RALYL;RALYL;RALYL;RALYL;RALYL	0.905295
cg16009633	PREX2;PREX2	0.905288
cg21657087		0.905284
cg09727543	LIMK2;LIMK2;LIMK2;LIMK2;LIMK2	0.90528
cg10294822		0.905265
cg23679471		0.905253
cg14123942	GRIN3A;GRIN3A	0.905231
cg18856581	MDGA2	0.905219
cg27600205	PCDH10;PCDH10	0.9052
cg07095995	COL25A1;COL25A1	0.90515
cg25054580		0.905144
cg02230017	A2BP1;A2BP1	0.905143
cg00613752	GPR6;GPR6	0.905131
cg12071888		0.90513
cg07502829		0.905121
cg14752426	SLITRK4	0.905112
cg05617469	ZIC5	0.905081
cg14685796		0.905072
cg16963144	FOXA2	0.905069
cg26149682	TFAP2A	0.905065
cg15618610		0.905055
cg04704064		0.905046
cg21180599	TLE6;TLE6	0.905046
cg12338417	TRIM71	0.905017
cg09343711	NR2E1;NR2E1	0.904997
cg18309817	CIDEA;CIDEA	0.904995
cg18569734	NR2E1	0.904983
cg19461621	COLEC12	0.904955
cg11871421	FBXO39	0.904947
cg04597894		0.904914
cg19716238	FAM83B	0.904902
cg12029804	KRT222;KRT222	0.904896
[truncated: 35,329 more rows]

## Sheet: Module 3
CpG Illumina ID	Gene name	kME_Mod3
cg10207553	SPG21;SPG21;SPG21	0.952691
cg09358112	CCDC150	0.947975
cg06568710	SWAP70;SWAP70	0.947973
cg23655039	MCF2L2;B3GNT5	0.947387
cg18013517	ZBTB34	0.946334
cg07717466	VWA8;VWA8	0.945872
cg27478863		0.945734
cg26101584	PRCC	0.945273
cg04830056	MCF2L2;B3GNT5	0.944439
cg25707722		0.944326
cg13379125	CEP41;CEP41;CEP41;CEP41	0.943236
cg15674825	MYOZ3;MYOZ3	0.943169
cg08130912	SYNE2;SYNE2;SYNE2;SYNE2	0.942803
cg09535322		0.942768
cg14151003	SLX4	0.94267
cg11665263	CTNNBIP1;CTNNBIP1	0.941387
cg16324497	PRDM10;PRDM10	0.940683
cg14082061		0.939983
cg05141234	RGL2;RGL2	0.939972
cg16055665	NPLOC4;NPLOC4;NPLOC4	0.939228
cg00264650	CDKN2B-AS1;CDKN2B-AS1;CDKN2B-AS1;CDKN2B-AS1;CDKN2B-AS1;CDKN2B-AS1;CDKN2B-AS1;CDKN2B-AS1;CDKN2B-AS1;CDKN2B-AS1;CDKN2B-AS1;CDKN2B-AS1;CDKN2B-AS1;CDKN2B-AS1	0.939054
cg03031032		0.939036
cg06095752	MAP4K4;MAP4K4;MAP4K4	0.938949
cg27571769	ACSL1	0.938886
cg25326086	CDK2AP1;CDK2AP1;CDK2AP1;CDK2AP1;CDK2AP1	0.938775
cg13375669	GPR160	0.938175
cg00768272		0.93771
cg26817092		0.937673
cg06836762	CEP131;CEP131	0.937667
cg03962083		0.937391
cg25255850		0.937248
cg25023095	RRP12;RRP12	0.936301
cg13367589	CHKA;CHKA	0.935994
cg15570017		0.935788
cg04772319		0.935563
cg09608652	CHD9	0.935423
cg24673115		0.935412
cg21453661		0.935317
cg15733900	STT3B	0.934976
cg07843760	CNRIP1;CNRIP1	0.934795
cg15681255	PTK2B;PTK2B;PTK2B;PTK2B	0.934728
cg13081720	GPX3	0.934635
cg14598116	TGFB2;TGFB2;TGFB2-AS1	0.934484
cg03183891		0.934338
cg05628049		0.934279
cg24232444	DOCK9;DOCK9;DOCK9;DOCK9	0.934253
cg19890119	IL1B	0.93398
cg21542842	SEP11	0.933942
cg05148170	KIF1C	0.933917
cg00335219		0.93389
cg16904859		0.933734
cg24676815		0.933623
cg16883357	HINT3	0.933536
cg17023096	THNSL1;ENKUR	0.933519
cg13912858	SORT1	0.933009
cg00865849		0.932688
cg11726288	CLCN6	0.932508
cg00847534		0.932192
cg12462099	MIR5096;SPEN	0.93214
cg16794227	CAPG	0.931888
cg25933491	ROPN1L;ROPN1L;ROPN1L-AS1	0.931785
cg26118045		0.931694
cg16640378	CCNY;CCNY;CCNY;CCNY;CCNY	0.931551
cg20122161		0.931421
cg13423554	HIVEP3;HIVEP3	0.93121
cg08437251	ZDHHC14;ZDHHC14	0.930954
cg07805604	CCDC106	0.930686
cg24707890	LRTOMT;LRTOMT;LRTOMT;LRTOMT;LRTOMT;LRTOMT	0.930344
cg10852154		0.930112
cg26645401	SWAP70	0.929712
cg25162988		0.929432
cg09037813	LRRFIP1;LRRFIP1;LRRFIP1;LRRFIP1;LRRFIP1	0.929391
cg11898684	LINC00282;LINC00282	0.929374
cg23561965	ROPN1L;ROPN1L;ROPN1L-AS1	0.929355
cg12451605	CGGBP1	0.929097
cg05915981	AKAP7;AKAP7;AKAP7;AKAP7;AKAP7	0.929035
cg12083775		0.928921
cg10443268	PQLC3;PQLC3;PQLC3;PQLC3;PQLC3	0.928744
cg17901491	CLEC4A;CLEC4A;CLEC4A;CLEC4A;CLEC4A;CLEC4A;CLEC4A;CLEC4A	0.928697
cg02251243		0.928459
cg14750332	GPD2;GPD2	0.92828
cg15607221	NRIP1	0.928171
cg00585790	LIMS1;LIMS1	0.928146
cg08126411	GPR21;RABGAP1	0.928138
cg22697517	DBF4B;DBF4B	0.928067
cg17305915	HTT	0.928033
cg24401737	CASP10;CASP10;CASP10	0.927926
cg17113968	DNAJC17;C15orf62	0.927923
cg12770538	USO1;USO1	0.927923
cg04602039	SEC62	0.927913
cg14412921		0.927855
cg13186580	HPSE;HPSE;HPSE;HPSE	0.927852
cg15049092	LOC101929710	0.927409
cg08028844	MLH3;MLH3	0.927252
cg19015264	C17orf91;C17orf91;MIR22;C17orf91;C17orf91	0.927198
cg01269967		0.927136
cg10777631	H2AFY;H2AFY;H2AFY;H2AFY	0.927018
cg01692771	PGLYRP2	0.926951
cg02217815	FOXRED2;FOXRED2	0.926703
cg06498519		0.926623
cg17965386		0.926574
cg12401152	TMEM201;TMEM201	0.92654
cg08420239	ZNF768	0.926537
cg03370117	DCAF5	0.926515
cg01628862	FAM13A	0.926473
cg06927305	C17orf91;C17orf91;C17orf91;C17orf91;MIR22	0.926383
cg10132627	PACSIN2;PACSIN2	0.926368
cg01895649	LINC01305	0.926352
cg03164247		0.926252
cg04208434	TMCC1;TMCC1	0.926227
cg06458388		0.926211
cg26405020	FES;FES;FES;FES	0.926079
cg03377982		0.92593
cg03934069	GPSM2	0.925809
cg08014027	GTF3C1;GTF3C1	0.925719
cg01516372	LOC339524	0.925664
cg11518509		0.925618
cg25607886	SPPL3	0.925321
cg26629749		0.925321
cg09046468	ITPR1;ITPR1;ITPR1	0.925305
cg16105303	FAM107B;FAM107B	0.925206
cg25353896	PARVG;PARVG	0.925136
cg18283385	DOK3;DOK3;DOK3;DOK3;DOK3	0.92513
cg08486269	IPCEF1;IPCEF1	0.924897
cg19275653	WIPF1	0.924715
cg18506639	TP53BP1;RNU6-28P	0.924672
cg25174412		0.924606
cg17953816	CTNNBIP1;CTNNBIP1	0.924586
cg22217144	CLU;MIR6843;CLU;CLU	0.924566
cg19755171	AZI1;AZI1	0.924562
cg24888384	LRRC32;LRRC32	0.92449
cg00336376	ZNF831	0.92437
cg16745604	CASP10;CASP10;CASP10	0.924225
cg13783809	LOC401320	0.924208
cg12261451		0.923951
cg19369993		0.923848
cg25985952	USO1;USO1	0.923841
cg01565458	FAM131A;FAM131A	0.923694
cg11039729	CCNY;CCNY	0.923559
cg02979520	PLXNB1;PLXNB1	0.92339
cg26723054	KIAA0182;KIAA0182	0.923311
cg10822437		0.923127
cg13761998	GRB7;GRB7	0.923114
cg10004897	TADA2B	0.923108
cg09256201	HAAO	0.923015
cg10284278	PIAS1	0.922985
cg24437535	PLEKHO1	0.922975
cg13290371	FBXL18	0.922942
cg21387604	TGFB2;TGFB2	0.922766
cg26869539		0.922757
cg02034689		0.922745
cg09031737	SYTL3;SYTL3;SYTL3;SYTL3	0.92269
cg24340572		0.92267
cg15213291	GCNT2;GCNT2	0.922614
cg19067730	CTSA;NEURL2;CTSA;CTSA	0.922609
cg24759108	LHPP;LHPP	0.922592
cg00430036	SLC35D2	0.922425
cg04718896	MYLK3;MYLK3	0.922332
cg04655481	GPR21;RABGAP1	0.92225
cg12030667	PLXNB1;PLXNB1	0.92212
cg01900413	ETS1	0.922116
cg24458682	MPZL1;MPZL1;MPZL1	0.922114
cg20368214	TNK2	0.92211
cg18049182		0.92211
cg22027092	SNX10;SNX10;SNX10;SNX10;SNX10	0.922103
cg24537986	BTRC;BTRC	0.922081
cg22591538		0.922002
cg11654900		0.921987
cg15548833	ADD1;ADD1;ADD1;ADD1;ADD1	0.921982
cg13908190	ZDHHC17	0.921877
cg00583001		0.921862
cg02357714	DOK3;DOK3;DOK3	0.92184
cg00725635	B3GALT2;CDC73	0.921796
cg04280775	METTL21A;METTL21A;METTL21A	0.921742
cg23274153		0.921719
cg19531130	KIAA1377;ANGPTL5	0.921649
cg10671063		0.921356
cg16764778	DNAJC17;C15orf62	0.921244
cg17439584	RDH10	0.921087
cg25303150	PWWP2B;PWWP2B	0.921031
cg13840360	SMARCAL1;SMARCAL1	0.920956
cg25978130	ZC3HC1;ZC3HC1;ZC3HC1	0.920951
cg22700848	NCOR2;NCOR2	0.920911
cg12011642	MSI2;MSI2	0.920704
cg10734892	CLU;MIR6843;CLU;CLU	0.920627
cg22720745	TEX30;TEX30;TEX30;TEX30	0.920548
cg20445774	SYNGAP1	0.920494
cg04813880	TMEM159;DNAH3	0.920473
cg13508642		0.920447
cg22143698	ANKRD33B	0.920414
cg24766228	RNF220	0.920308
cg10925937		0.920124
cg05569357		0.919927
cg13431464	PTPN2;PTPN2;PTPN2	0.919863
cg15850190		0.919806
cg12489601	CLU;MIR6843;CLU;CLU	0.919762
cg14931933	SLCO3A1;SLCO3A1	0.919694
cg05007721	PRKAG1;PRKAG1;PRKAG1;KMT2D	0.919681
cg08321366	MMP14;MMP14	0.91966
cg23042148	DNMT3A;DNMT3A	0.919643
cg14707453	SP110;SP110	0.919585
cg19140262	FBXL4	0.919472
cg13067434	USP3;USP3;USP3;USP3	0.919468
cg16192623	DPEP2	0.919462
cg04529938	SLC16A5	0.919418
cg24262325	C2CD2;C2CD2	0.919336
cg01517968	ACVR1B;ACVR1B;ACVR1B	0.919274
cg27008474	TNKS	0.919269
cg21058963		0.919115
cg08260891	CTSA;NEURL2;CTSA;CTSA	0.919094
cg21604136	CTNNBIP1;CTNNBIP1	0.919057
cg00637477	DNAJC5	0.919003
cg26618437	HGSNAT	0.918922
cg12007634	CLASP2;CLASP2	0.918869
cg09878888	CTNND1;CTNND1;CTNND1;CTNND1;CTNND1;CTNND1;CTNND1;CTNND1;CTNND1;CTNND1;CTNND1;CTNND1;CTNND1	0.918839
cg20690125	RHBDF2;RHBDF2	0.918836
cg24210813	LOC404266;LOC404266;LOC404266;LOC404266;HOXB5	0.918775
cg27005206	IPCEF1;IPCEF1;IPCEF1	0.91871
cg16611352	P2RX1	0.91868
cg00808648	PACS2;PACS2	0.918645
cg25104397	C10orf26;C10orf26;C10orf26	0.918487
cg04735129	CD302	0.918467
cg10787292	F11R	0.918464
cg02055150	DAP;DAP	0.918445
cg21362410	MARK2;MARK2;MARK2;MARK2	0.918422
cg05803296	ATXN7L1;ATXN7L1	0.91829
cg16275569	AAED1	0.918251
cg18500988		0.918192
cg07916304	DNMT3A;DNMT3A	0.918062
cg15526708	TGFBR1;TGFBR1	0.918036
cg04980428	MAN1C1	0.917996
cg06448699	MIR5095	0.917954
cg07483000		0.917948
cg00834994	USP2-AS1	0.917795
cg17856981	C10orf12	0.917737
cg26876444	LEPR;LEPR;LEPROT;LEPR	0.917665
cg19716603		0.917493
cg09183781	PARVB;PARVB;PARVB;PARVB	0.91741
cg16140253	AMPD2;AMPD2;AMPD2	0.917315
cg14233720	BCL11B;BCL11B	0.917276
cg14973189		0.9172
cg26761399		0.917098
cg05018116		0.917089
cg10278019	PITPNA	0.917062
cg09142829	CLEC4A;CLEC4A;CLEC4A;CLEC4A	0.917011
cg17895608		0.916839
cg03310939	CUX1;CUX1;CUX1	0.916728
cg11903404	BSN-AS2;BSN	0.916706
cg04925604	MANBAL;MANBAL	0.916533
cg11183072	GRB7;GRB7	0.916485
cg14477227	EPB41L1;EPB41L1;EPB41L1;EPB41L1	0.916458
cg01329260	AGO1	0.916342
cg18141193	PDPK1;PDPK1;PDPK1	0.916232
cg18668325	NEXN;NEXN;NEXN-AS1	0.916195
cg22023873		0.916153
cg17250878	TMCC1;TMCC1	0.916107
cg19445690		0.916038
cg04822822	RGS3;RGS3;RGS3;RGS3;RGS3;RGS3;RGS3;RGS3;RGS3;RGS3	0.916031
cg22503783		0.915962
cg08060645	CDC40	0.915935
cg15322516	KLC1;KLC1;KLC1	0.91588
cg25712344		0.915788
cg26738657	FOXK1	0.915779
cg23933241	SLFN12L	0.915659
cg12179105	ZNF788	0.915631
cg06751366		0.915457
cg13189271	JARID2	0.915451
cg27277339	MYO5C	0.915329
cg16894841	DHTKD1	0.915244
cg22063022	SAMD13;SAMD13;SAMD13	0.915244
cg13023677	FAM53C;FAM53C	0.915214
cg23566333	FAXDC2	0.915203
cg25220326		0.915186
cg03791917	BTK	0.91514
cg14939082	C10orf26;C10orf26;C10orf26	0.915087
cg13429423	PARVG;PARVG	0.915064
cg18671654	NCOA2	0.915011
cg17138053		0.914998
cg16003913	MPG;MPG;MPG;MPG	0.914967
cg08740901	HDAC4	0.914767
cg04516024	ADPGK;ADPGK;ADPGK	0.914758
cg21870229	PDXK	0.914755
cg03645899		0.9146
cg19851291	TYROBP;TYROBP	0.914513
cg17355191	GBGT1	0.914472
cg11463271	DOK3;DOK3;DOK3	0.91447
cg25156960		0.914466
cg15598244	C1orf213;C1orf213;ZNF436;C1orf213	0.914429
cg27186013	HPGDS	0.91438
cg19266387	PARL;PARL	0.914342
cg16834318	NPLOC4;NPLOC4;NPLOC4	0.914328
cg22477045	KIZ;KIZ;KIZ;KIZ	0.914208
cg19734792	LRRFIP2;LRRFIP2;LRRFIP2;LRRFIP2	0.914156
cg17452301	PWWP2B;PWWP2B	0.91414
cg19767800	FLJ42709;FLJ42709	0.914103
cg26891902	GRB7;GRB7;GRB7;GRB7;GRB7	0.91403
cg05639533	WIPI2;WIPI2;WIPI2;WIPI2;WIPI2	0.913956
cg27360727		0.913953
cg00838773	EIF4G3;EIF4G3;EIF4G3;EIF4G3	0.913855
cg27592794	CCDC109A	0.913714
cg19047868	LOC404266;HOXB5;LOC404266;LOC404266;LOC404266	0.913623
cg26415370	JMJD1C	0.913592
cg00303153		0.913587
cg09499849	ACVR1;ACVR1	0.913577
cg13487983	RXRA	0.913546
cg00628451		0.913501
cg05774434	ZNF821;ZNF821;ZNF821;ZNF821;ZNF821	0.913482
cg05692130		0.913349
cg22337913	AGAP3;AGAP3;AGAP3;AGAP3	0.913326
cg19237546	SLC15A3;SLC15A3	0.9133
cg03692832		0.913298
cg00074365	UGP2;UGP2	0.913258
cg15890754	ITGA6;ITGA6	0.913222
cg06852461		0.913173
cg06092310	MAN1C1	0.913075
cg19713567	GRB7;GRB7	0.912947
cg18077866	CASR;CASR	0.912933
cg15731586		0.912906
cg10810999		0.912877
cg23213230	TRIM13;TRIM13;TRIM13;TRIM13;DLEU2	0.912863
cg03891590	C10orf140	0.912822
cg19491035	MANSC1	0.912809
cg26457564	RFX1	0.912787
cg23187869	FAM89A	0.912749
cg13488078	CLU;CLU;CLU	0.912723
cg00207280	TRIB1	0.912686
cg14353148		0.912636
cg09280213	LOC101928694;LIPC	0.912557
cg16337430	NCOR2;NCOR2	0.912326
cg19939925		0.912283
cg03188617	TNIK;TNIK;TNIK;TNIK;TNIK;TNIK;TNIK;TNIK;TNIK	0.912231
cg24348581	TMEM64;TMEM64	0.912227
cg20274462		0.912192
cg12175862	FAM169A;FAM169A	0.912135
cg27577928		0.912105
cg25920520	G6PC3;G6PC3;G6PC3	0.912028
cg00407944	NOTCH1	0.911997
cg11112161	SLFN12L	0.911812
cg18509791	PRR7-AS1;PRR7-AS1;PRR7;PRR7;PRR7	0.911792
cg03238090		0.911698
cg01172150		0.911687
cg00510870		0.911659
cg19349362	CEP41;CEP41;CEP41;CEP41;CEP41	0.911617
cg26349275	CDKN2A	0.911558
cg26612618	FOXJ3;FOXJ3;FOXJ3;FOXJ3	0.91152
cg01008154	PIK3R3;PIK3R3	0.911501
cg12700074	AKAP7;AKAP7;AKAP7	0.911378
cg20653009	LOC284100	0.911225
cg01003399	BMF;BMF;BMF;BMF	0.911205
cg08693490		0.911188
cg21613910		0.911111
cg24182521	PLTP;PLTP	0.911085
cg25293835		0.911072
cg16052025	SKI	0.910902
cg13203394	ITPR2	0.910868
cg26511108	COMMD3;BMI1	0.910858
cg06661057	FLJ42627	0.91083
cg26827893	PLK1S1;PLK1S1;PLK1S1	0.91082
cg09909715		0.910783
cg20724589	HIVEP3;HIVEP3	0.91078
cg24761606	NRIP1	0.910725
cg09222192	MTMR4	0.910692
cg06243194	CYB561;CYB561	0.910591
cg09434431	ARHGAP21	0.910503
cg11513904	RDH10	0.910471
cg13773068	RNF122	0.910444
cg11289039	TBC1D22A;TBC1D22A;TBC1D22A;TBC1D22A;TBC1D22A	0.910429
cg09844976		0.910405
cg08891071	GPX3	0.910393
cg01528237	DENND2D	0.910391
cg25096679	KCNIP2;KCNIP2;KCNIP2;KCNIP2;KCNIP2;KCNIP2;KCNIP2	0.910359
cg27107685		0.910326
cg09918077		0.910191
cg09708256		0.910122
cg20824977	BNIP2	0.910039
cg18096987	VGLL4;VGLL4;VGLL4	0.909977
cg12680107	C16orf71;ANKS3;ANKS3;ANKS3;ANKS3	0.90992
cg05893475	RAET1E;RAET1E-AS1;RAET1E-AS1;RAET1E-AS1	0.909865
cg22987575	TAOK3	0.909816
cg27116149	PFKFB3;PFKFB3;MIR3155A	0.909711
cg26024880	IL28RA;IL28RA;IL28RA	0.909703
cg03415532	B3GALT2;CDC73	0.909635
cg22505420	TPCN1;TPCN1	0.90963
cg21867571	CLU;MIR6843;CLU;CLU	0.909484
cg11650479	RHOBTB1;RHOBTB1;RHOBTB1;RHOBTB1	0.909478
cg00956964	SLMO1;SLMO1	0.909466
cg05598864	PARVB;PARVB;PARVB;PARVB	0.909435
cg16242299	SIGLEC10;SIGLEC10;SIGLEC10;SIGLEC10;SIGLEC10;SIGLEC10;SIGLEC10;SIGLEC10;SIGLEC10;SIGLEC10;SIGLEC10;SIGLEC10	0.909382
cg21082028		0.909273
cg16402252	PSMG2;CEP76;CEP76;CEP76	0.909258
cg02622874	MOB1B;MOB1B;MOB1B	0.909187
cg05193538	MAN1C1	0.90916
cg08709039	PAFAH1B1	0.9091
cg16136926	CLASP2;CLASP2	0.909089
cg01044293	ITGA6;ITGA6	0.909059
cg07237438	ABCC4;ABCC4	0.90899
cg13261635	MTMR9	0.908905
cg11441704	PDXK	0.908882
cg27495195	GNA13;GNA13	0.908824
cg14245804	LRP5	0.908819
cg07330114	VGLL4;VGLL4;VGLL4	0.908796
cg17760295	AKAP7;AKAP7;AKAP7;AKAP7;AKAP7	0.908785
cg04857033	PHGDH	0.908718
cg05712302	AKAP7;AKAP7;AKAP7;AKAP7;AKAP7	0.908696
cg04502814	SEPP1;SEPP1;SEPP1;SEPP1;SEPP1;SEPP1	0.908683
cg26530485	LUZP1;LUZP1	0.908615
cg08259261	FAM13A	0.908514
cg18347010		0.908424
cg03786450		0.908334
cg05579534		0.908251
cg02187231	VAX2	0.908229
cg17894755	C10orf26;C10orf26	0.90811
cg13302664	IRAK2	0.908083
cg09812462	DIP2B	0.908056
cg21936280		0.908051
cg14822490	HMX2	0.908033
cg17775490	C20orf123	0.908032
cg05477165	HS6ST1	0.907932
cg03624195	RFX1	0.90792
cg13207490		0.907825
cg09862928		0.907811
cg05926722		0.907792
cg13725767	NPL;NPL;NPL;NPL;NPL	0.907728
cg19954011		0.907717
cg17751774	LIMK2	0.907711
cg06761398	CLASP2;CLASP2	0.907704
cg09397246	FES;FES;FES;FES	0.907683
cg07184013	MIR148A	0.907667
cg19108043	PREX1	0.90757
cg18614558	TRMT11	0.907522
cg16875632	MBOAT1;MBOAT1	0.907355
cg24749947	ACVR1;ACVR1;ACVR1	0.907347
cg25933167	SYTL3;SYTL3;SYTL3;SYTL3;SYTL3;SYTL3;SYTL3;SYTL3	0.907346
cg16654102	C2CD3;C2CD3	0.907317
cg03313607	PPCDC;PPCDC;PPCDC;PPCDC;PPCDC	0.907307
cg03370106	VGLL4;VGLL4;VGLL4;VGLL4	0.907251
cg10464312	MEIS1	0.907189
cg18197962	LPIN1;LPIN1;LPIN1;LPIN1	0.907096
cg08943494	PRR5L;PRR5L;PRR5L;PRR5L;PRR5L	0.90708
cg11018013	CTNNBIP1;CTNNBIP1	0.907076
cg10616224	FNDC3A;FNDC3A;FNDC3A	0.907028
cg14032009	AZIN1-AS1;AZIN1-AS1	0.907021
cg19563510	MAFG;MAFG	0.907011
cg21668194	IMPACT	0.907009
cg00858865	INPP5A	0.90698
cg18527241	ATXN7L1;ATXN7L1;ATXN7L1	0.906979
cg11685477	NFIA;NFIA;NFIA;NFIA	0.906949
cg09079018		0.906881
cg19289392	MKLN1	0.906825
cg08496735	ZBTB18;ZBTB18;ZBTB18	0.906741
cg17740645	GRB7;GRB7	0.906735
cg24085039	PWWP2B;PWWP2B	0.906691
cg27255534		0.906668
cg14992144	GHRLOS;GHRL;GHRL;GHRLOS;GHRLOS;GHRL;GHRL;GHRL;GHRL;GHRL;GHRLOS;GHRL;GHRL;GHRL	0.906664
cg08696931	CDK2AP1	0.906637
cg05412396	ISL2	0.906616
cg04536922	FAM13A	0.906595
cg11196697	GNB4	0.906566
cg11809038	IL17D	0.906545
cg21410853	TBCD	0.906543
cg12885728		0.906341
cg06105694		0.906285
cg08534147	PLXNB1;PLXNB1	0.906262
cg06884401	FAM13A;FAM13A	0.906194
cg10978355	RNU5E;RNU5D;CKMT2;CKMT2;CKMT2	0.906145
cg23098068	SLC25A12	0.906138
cg13500720	AKAP12;AKAP12	0.9061
cg11932158	PLCH1	0.906088
cg15570745		0.906088
cg25587662	NAPG	0.905998
cg15125472	HSPB6;C19orf55	0.905985
cg26708048		0.905971
cg01557792	KIAA0247	0.905912
cg21553436	CLASP2;CLASP2	0.905888
cg12978308	NEIL1;NEIL1	0.905825
cg08767938		0.905809
cg03331176	TMEM64;TMEM64	0.905746
cg18762722		0.905687
cg09277376	MGC12982	0.905654
cg26663099		0.905643
cg25072666	NPLOC4	0.905539
cg23304647	GNA12	0.905537
cg07159230	CASZ1;CASZ1	0.90535
cg02593704	MARK2;MARK2;MARK2;MARK2	0.905301
cg04723364	PPFIBP2	0.905272
cg06858559	SRGAP3;SRGAP3	0.905197
cg00916899	MANBAL;MANBAL	0.905179
cg14811326	SLC8B1	0.904868
cg23217419	KIAA1614	0.904803
cg17349544	OCSTAMP	0.904727
cg02858177	OSER1;OSER1-AS1;OSER1-AS1;OSER1-AS1	0.904709
cg18317439	FAM57A	0.904708
cg19985781		0.904686
cg03853208	MIR148A	0.904678
cg22778788	NKX2-3	0.90466
cg26954135	NOCT	0.904648
cg16217803	CHST2	0.904601
cg02326249		0.904599
cg03269282	SLC38A9;SLC38A9	0.904489
cg15111360		0.904391
cg15712777	ARSB;ARSB	0.904353
cg05115424	PRKCA	0.904311
cg05759347	CEP170;CEP170;CEP170	0.904306
cg01597947		0.904276
cg16240368	SPAG17	0.904227
cg10182637	SLC39A13;SLC39A13	0.904168
cg25814969		0.904135
cg20275558	TMEM126B;DLG2	0.904127
cg09264411	PLXNB1;PLXNB1	0.904103
cg01501558	LINC00461;LINC00461	0.904091
cg04173396		0.904078
cg07192734	ACSF3;ACSF3;ACSF3	0.904056
cg25216196	MFAP4	0.903795
cg25635864	RIN1	0.903778
cg11924260		0.903757
cg21319458	BAZ2B;BAZ2B	0.903753
cg13843325	DIS3L2;DIS3L2;DIS3L2;DIS3L2	0.903644
cg01197608	BACH2;BACH2	0.903632
cg03510223		0.903575
cg22108563	DOK3;DOK3;DOK3	0.903538
cg12963656	LOC152225	0.903512
cg12115073		0.903474
cg03254137	RAI1	0.903369
cg00196407	ABR;ABR;ABR	0.903289
cg19499844	RBM20	0.90322
cg14244576	TRPS1;TRPS1	0.903086
cg11587451		0.90308
cg00327947		0.903036
cg07771727		0.902993
cg06856913	TM9SF3	0.902941
cg19072090	DNMT3A;DNMT3A;DNMT3A	0.902902
cg20896573	C22orf34;C22orf34;C22orf34	0.902848
cg12259297	LOC105376671;LOC105376671;LGR4	0.902832
cg09404516	SPTBN1;SPTBN1	0.902821
cg05580073	CYTSA;CYTSA	0.902796
cg05080966	DGAT1	0.90276
cg27112972		0.902755
cg24352878	RERE;RERE	0.902751
cg10101773	JDP2;JDP2;JDP2	0.902699
cg18188717	C5orf4	0.90265
cg18487946	NEXN;NEXN;NEXN-AS1	0.902635
cg11636127	GCNT2	0.902607
cg15674432	SLC26A8;SLC26A8	0.902515
cg02416947		0.902419
cg05058167	GRB7;GRB7	0.90234
cg09887867		0.902304
cg24641773	FKBP1A;FKBP1A	0.902257
cg09107543		0.902233
cg03745207	UPB1	0.902229
cg06078469	MSI2;MSI2	0.902221
cg07338889		0.902186
cg05241277	SFRP2	0.902175
cg01022200	KIAA1614	0.902119
cg01595717	EHMT1;EHMT1	0.90207
cg24998718		0.902
cg20253872	AMPD2;AMPD2;AMPD2	0.901965
cg27662477		0.901921
cg11189648	SPATS2L;SPATS2L;SPATS2L;SPATS2L;SPATS2L;SPATS2L;SPATS2L	0.901839
cg19147649	MIR5095	0.901741
cg09561598	ARHGEF3;ARHGEF3	0.901717
cg08538139		0.901699
cg15405672	ANKRD33B	0.901675
cg19138585		0.90165
cg23247968	C10orf26;C10orf26;C10orf26	0.901648
cg19616815	WNT10A	0.901636
cg14852063	SAMD8;SAMD8	0.901628
cg09890699	SSBP3;SSBP3;SSBP3	0.901507
cg27179101	NCOR2;NCOR2	0.901491
cg01012819		0.901483
cg15736127	GPD2;GPD2;GPD2	0.901476
cg24303944		0.901411
cg17928286		0.901238
cg22606224	ZNF625	0.901128
cg09983792	RREB1;RREB1;RREB1;RREB1	0.901111
cg07454365	PRKAR1B;PRKAR1B;PRKAR1B;PRKAR1B;PRKAR1B;PRKAR1B	0.901083
cg03171478		0.901019
cg14682005	JARID2	0.90101
cg07241717	PACSIN2	0.900964
cg16878144	LDLRAD4;LDLRAD4;LDLRAD4;LDLRAD4;LDLRAD4;LDLRAD4	0.900953
cg04040095	GUCY1B3	0.900945
cg02589497	LTBP3;LTBP3;LTBP3	0.900872
cg21392385	GNB5;GNB5	0.900853
cg15937811	STAP1	0.900823
cg08370835		0.900803
cg06810647	CRAMP1L	0.900745
cg02457461	MSRA;MSRA	0.900688
cg00877303		0.900688
cg08993559	LINC01065	0.900643
cg12060422	KAZALD1;KAZALD1	0.900636
cg15528109	SAT2;SHBG;SHBG;SAT2;SHBG	0.900558
cg02689489		0.900545
cg12303215		0.900522
cg26970173	ZBTB10;ZBTB10;ZBTB10	0.900517
cg25348684	FHIT;FHIT	0.900472
cg02216380	DZIP1L;DZIP1L	0.900471
cg10377216		0.900447
cg00890518	TBC1D14	0.900442
cg25428698	RAB5B;RAB5B;RAB5B	0.900393
cg16511225	SIGLEC10;SIGLEC10;SIGLEC10;SIGLEC10;SIGLEC10;SIGLEC10;SIGLEC10;SIGLEC10;SIGLEC10;SIGLEC10;SIGLEC10;SIGLEC10;SIGLEC10;SIGLEC10	0.900373
cg18908258		0.90034
cg18587504	LOC283663	0.900273
cg24875405	CBX5;CBX5;CBX5	0.900071
cg15672949		0.90003
cg01173814	RERE;RERE	0.899964
cg20764788		0.89994
cg23913240	PTPRK;PTPRK;PTPRK;PTPRK;PTPRK;PTPRK	0.899923
cg26622740	PKD2	0.899902
cg26333000	LINC01305	0.899829
cg13021550	PTEN;PTEN;PTEN	0.899804
cg06062494	SLC19A2	0.899771
cg22637244	BCAT1;BCAT1;BCAT1;BCAT1	0.899754
cg08534459		0.899748
cg25668416	FNDC3B;FNDC3B	0.899707
cg26274662		0.899665
cg27328882	PNKD;TMBIM1	0.899622
cg09269866	FOXD2;MGC12982	0.899606
cg17742559	NEK8	0.899602
cg01816936	PITPNM2	0.899593
cg10168635	C2orf88;C2orf88;C2orf88;C2orf88	0.899569
cg08115465	MIR3134;SUSD1;SUSD1;SUSD1	0.899524
cg14393968	BCOR;BCOR	0.899491
cg24196354	GFOD1;GFOD1	0.899484
cg23862562	NFIX;NFIX	0.899474
cg02411663		0.899452
cg00745181	IKBIP;IKBIP	0.899357
cg10711778	STRADB;TRAK2	0.89934
cg23836542	CHN2	0.899292
cg10634241		0.899282
cg20557183	PRDM11	0.899206
cg16970664	AKAP1;AKAP1;AKAP1	0.899201
cg22855933		0.899136
cg15824675		0.899116
cg21108554		0.899026
cg01105256	SUOX;SUOX;SUOX	0.89901
cg03399669		0.898925
cg19896824		0.898889
cg08136112	YPEL4	0.898865
cg02162324	HSF4;FBXL8;HSF4	0.898838
cg05743375	COMMD6;COMMD6;COMMD6;COMMD6;COMMD6	0.898802
cg22063065	SORBS3;SORBS3	0.898788
cg27432242	GGCX;GGCX	0.89876
cg03329444	SALL2;SALL2;SALL2;SALL2;SALL2	0.898738
cg24223097	NR1H3;NR1H3;NR1H3;NR1H3;NR1H3	0.898683
cg18234452	PDE1B;PDE1B;PDE1B	0.898639
cg10046726	FCER1G	0.898606
cg24150404	NFIA-AS1;NFIA;NFIA;NFIA;NFIA	0.898602
cg13761871	TBC1D22B;TBC1D22B	0.898515
cg21687563	TTC28	0.898381
cg14479136	GPSM1;GPSM1;LOC26102	0.898365
cg23417875	MAP4K4;MAP4K4;MAP4K4	0.898346
cg16768949		0.898299
cg02793052	ZNF710	0.898218
cg07073529		0.898161
cg21056290		0.898141
cg10094443	UGDH	0.898131
cg04229258	C8orf44-SGK3;SGK3	0.898117
cg27448672		0.898095
cg26520487	QARS;QARS;QARS	0.898061
cg03204322	SAMD13;SAMD13;SAMD13	0.898012
cg02467825	LOC101927865	0.89801
cg24155444	MTX1;MTX1;THBS3;THBS3;THBS3;THBS3	0.897957
cg05132705		0.897848
cg23090824	PDE7B;PDE7B	0.897817
cg21865845	ROBO1	0.897811
cg26721526	DNAJC10;DNAJC10;DNAJC10;DNAJC10;DNAJC10	0.897749
cg17282904		0.897734
cg01841651	FLJ23834	0.897657
cg24964368	FPR2	0.897646
cg13306522		0.897612
cg01245856	BACH2;BACH2	0.897571
cg14917096	ATXN7L1;ATXN7L1	0.897548
cg10512278	DPEP2	0.897519
cg11789534		0.897518
cg02297541		0.897471
cg16024891	RAP1GAP2;RAP1GAP2	0.89744
cg08256939	ADORA3	0.897438
cg25573077		0.897413
cg16186288	SSH2;SSH2;SSH2;SSH2	0.897275
cg22451408	HSF2BP	0.897275
cg03466124	GNB4	0.897221
cg22050011	LOC101927476	0.897197
cg07306253	DNAJC17;C15orf62;C15orf62	0.897121
cg08084547		0.897074
cg13393433	C10orf107	0.897037
cg13574858	ZBTB4;ZBTB4	0.897005
cg23149770	FBXW11;FBXW11;FBXW11	0.896997
cg07727884	MFAP4	0.896989
cg08505243		0.896925
cg24015703		0.896888
cg23913713		0.896886
cg07102741	HOMER1;HOMER1;HOMER1;HOMER1;HOMER1;HOMER1	0.896781
cg14819910	CASP6;CASP6	0.896767
cg14892936	JARID2;JARID2	0.896743
cg06058170	HOMER1;HOMER1;HOMER1;HOMER1;HOMER1;HOMER1	0.896742
cg15259746	ANKRD33B	0.896722
cg01385581		0.896681
cg23181580		0.896679
cg27592852		0.896636
cg14380517	BTG3;BTG3	0.896619
cg06569543	SNX8	0.896563
cg17250037	CLCN3;CLCN3;CLCN3;CLCN3	0.896561
cg00444181	ARMC2;ARMC2	0.896503
cg26794034	SLC35F2	0.896502
cg11173131	C20orf123	0.89636
cg04478133		0.896349
cg12063847		0.89629
cg08273640	TBC1D14	0.896209
cg16113168		0.896203
cg05764155	TMIGD3;TMIGD3	0.896054
cg18660064		0.896029
cg20904475		0.896013
cg25747320	G2E3;G2E3	0.895986
cg05265015	PFKFB3;PFKFB3	0.895935
cg05499148		0.895912
cg23809747		0.895897
cg01582724		0.895836
cg02439964	IL17D	0.895801
cg24869815	RECQL5;LOC100130933	0.895784
cg17518809	TP63;TP63;TP63;TP63;TP63;TP63	0.895768
cg25773402	ACACA;ACACA;ACACA	0.895761
cg04144673		0.895754
cg08642285	CALML4;CALML4	0.895748
cg19657351	GCNT2	0.895708
cg07151596		0.895602
cg23269021	THUMPD2;THUMPD2	0.895575
cg22007804		0.895501
cg19821589	KLHL23	0.895494
cg06643584	ARHGEF2;ARHGEF2;ARHGEF2	0.895452
cg05315321	RAD51L1;RAD51L1;RAD51L1	0.895443
cg09242181	LRP4	0.89542
cg03646261	SIX2	0.895406
cg03945021		0.895385
cg04808875	PARVB;PARVB;PARVB;PARVB	0.895349
cg12447688	AMPD2;AMPD2;AMPD2;AMPD2;AMPD2	0.89527
cg12446199	CD247;CD247	0.895227
cg27418470	NEK6;NEK6;NEK6;NEK6	0.89511
cg12190044	NR4A3;NR4A3;NR4A3;NR4A3	0.895057
cg01555113		0.895001
cg15923513	CD302	0.89499
cg22243039	G6PC3;G6PC3;G6PC3	0.894987
cg00270789	GPT2;GPT2	0.894947
cg04347477	NCOR2;NCOR2	0.894911
cg15883329	LOC643072;LOC643072;BAZ2B;BAZ2B;BAZ2B;BAZ2B	0.894873
cg04284087		0.894789
cg13586889	ITGA6;ITGA6	0.894771
cg25511807	MMP7;MMP7	0.894768
cg12582959	CCDC106;CCDC106	0.89472
cg01880463	C20orf123	0.89466
cg10664343	FOXJ3;FOXJ3;FOXJ3;FOXJ3	0.894636
cg19909997	C15orf62;DNAJC17	0.894633
cg00605392	WWTR1;WWTR1;WWTR1	0.894632
cg13758331	BCL2L11;BCL2L11	0.894562
cg12947498	ARMCX1	0.89455
cg12456014		0.894489
cg02860251		0.894473
cg15384422		0.894453
cg02635237	RIN3	0.894452
cg13549474	RHOBTB3	0.894359
cg22301128	ART3;ART3;ART3	0.894337
cg19344725	SCARB2;SCARB2	0.894261
cg14136535	TMEM216;TMEM216;TMEM216	0.89423
cg19098423	FAM78A	0.894218
cg07437533	CNTN4;CNTN4;CNTN4;CNTN4	0.894212
cg00298324	FAM110A;FAM110A	0.894198
cg02407876	PXN;PXN;PXN;PXN	0.894126
cg15944766		0.89406
cg03830061		0.893953
cg03516335	CLPB	0.893952
cg26522239	ANKRD29	0.893936
cg11483922	CREB3L1	0.893935
cg07060074	SUOX;SUOX;SUOX	0.893934
cg27576694		0.893934
cg23099587		0.89392
cg21116350		0.893901
cg14020052	HDAC4	0.893853
cg04895345	STARD13;STARD13	0.893848
cg26463621	C18orf1;C18orf1	0.893824
cg03161190	C10orf26;C10orf26	0.893822
cg10576245	PCNXL2	0.893814
cg11212647	C15orf39	0.893793
cg16077694		0.893789
cg21754524	UST	0.893722
cg10865498	SRC;SRC	0.89372
cg01135380		0.893686
cg04597393		0.893677
cg10256089	SPEN	0.893595
cg27339021	RNF11	0.893578
cg03682252	SYNJ2	0.893573
cg16714154		0.893523
cg04428139	DCAF5	0.893505
cg04318607		0.893493
cg27058404	ZNF436-AS1;ZNF436-AS1;ZNF436	0.893467
cg03715846		0.893442
cg26096752		0.893389
cg24968721	SFRP2	0.893255
cg04893213		0.893253
cg20829114	FAM57A	0.893225
cg00994616		0.893166
cg24275611	ANKRD22	0.89316
cg16872071	RALGDS;RALGDS	0.893156
cg00690402	LOC404266;HOXB5;LOC404266;LOC404266;LOC404266	0.893053
cg11217218		0.893045
cg13792427	RAI1	0.893028
cg23398700	HOMER1	0.893011
cg05924489	AMT;AMT;AMT;NICN1;AMT;AMT;AMT;AMT;AMT;AMT	0.892965
cg26430059	FOXN3;FOXN3	0.892961
cg26402555	BRF1	0.892888
cg10454912	SIX3-AS1;SIX3-AS1	0.892837
cg08487304	ERMP1	0.89281
cg07474797	ACSF3;ACSF3;ACSF3	0.892728
cg22419134		0.892659
cg05703358	ITGA11	0.892647
cg03497846		0.89264
cg05240442	CUX1;CUX1;CUX1;CUX1;CUX1;CUX1;CUX1	0.892628
cg15304404		0.892601
cg20727217	SFRP2	0.89259
cg04056576	PPM1L	0.892575
cg19164987	HOXC4;HOXC5;HOXC6	0.892555
cg17801864	C20orf123	0.892552
cg22388948	FAM46A	0.892481
cg05429448	LOC152225	0.892467
cg10243567		0.892435
cg04378678	PRKCH	0.89234
cg15957747	ZNF436-AS1;ZNF436-AS1;ZNF436	0.892318
cg21032462	TMCC1;TMCC1	0.89231
cg19725489	FCHO2;FCHO2	0.892291
cg24503146	MSI2;MSI2	0.892255
cg20706438	DOK1	0.892231
cg15689796	RIN3	0.892173
cg00257775	ZFAND3	0.892146
cg19521700	DUSP27	0.89212
cg01462681		0.8921
cg10540110	KDM5B	0.891964
cg08625777	GSTCD;GSTCD	0.891956
cg15763020	LPIN1	0.891889
cg15296767	CCDC88B	0.891857
cg10848639		0.891856
cg01740660	ACVR1B;ACVR1B;ACVR1B	0.891851
cg23439009	LIMK1;LIMK1	0.891836
cg13370452	SLC43A2;SLC43A2	0.891836
cg05583023		0.891823
cg22817711	CEP83;CEP83	0.891763
cg22995710	PAK6;PAK6	0.891737
cg14683125	TRIB1	0.891726
cg03973663	LYN;LYN	0.891592
cg14564494	CBR3;CBR3-AS1;CBR3-AS1	0.891592
cg00760203	PLXDC1	0.891559
cg02025181	BCAR3	0.891517
cg10022788	GNA15	0.891514
cg07151973	LINC00299	0.891511
cg17335338		0.891487
cg12751948	BNIP3	0.891452
cg11853830	FLJ42709;FLJ42709	0.891419
cg11346124		0.891417
cg26899598	FES;FES;FES;FES	0.891416
cg01011218		0.891351
cg07870237	ACSL6;ACSL6	0.891347
cg02425780	NFIL3;NFIL3	0.891322
cg22438763	FOXD2;MGC12982	0.8913
cg14142624	TMC5;TMC5;TMC5;TMC5;TMC5	0.891256
cg25785397		0.89121
cg05405572		0.891191
cg01161087	ARMC2;ARMC2	0.891142
cg04674315		0.891057
cg11783364		0.890958
cg22097600	ST3GAL4;ST3GAL4	0.890942
cg09596286	UBXN6;UBXN6	0.890925
cg07932199	ATXN2	0.890921
cg07518786	CYB561;CYB561;CYB561	0.890869
cg11106287	RGL2;RGL2	0.890852
cg22945413	JAK1	0.89077
cg26794830	NCLN	0.890721
cg23951044	STAU2;STAU2;STAU2;STAU2;STAU2;STAU2;STAU2	0.890697
cg00530564		0.89069
cg26794999	VGLL4;VGLL4;VGLL4;VGLL4;VGLL4	0.890689
cg08282145	NYNRIN	0.890629
cg15964468	ZSCAN12	0.890614
cg14603031	LFNG;LFNG;LFNG;LFNG	0.89056
cg20511815	MIR589;FBXL18	0.890512
cg16772514	C1QL1	0.890498
cg12617549		0.890462
cg17072983	KLF7;KLF7;KLF7;KLF7	0.890456
cg01350857	MAN1C1;MAN1C1	0.890425
cg25491558		0.890341
cg24455217		0.890319
cg24679427	ADORA3;TMIGD3;ADORA3;ADORA3;TMIGD3;ADORA3;ADORA3;ADORA3;TMIGD3;TMIGD3	0.890314
cg27255101	ABRA	0.890305
cg10271192	OTX1	0.890291
cg15549973	C1orf204	0.890284
cg20610740	MIR4487	0.890247
cg08946713	STAT1;STAT1	0.890115
cg04747395	GFOD1;GFOD1	0.890077
cg19913426		0.890051
cg07992853		0.890021
cg06066072	GALNT7	0.889988
cg23032427		0.889987
cg04084236	INPP4B;INPP4B	0.88998
cg14114206	ERGIC1	0.88994
cg01742261		0.889888
cg14828187		0.889884
cg22215576	PGLYRP2	0.889857
cg17207806	CLDN15;CLDN15;CLDN15;CLDN15	0.889802
cg16052198	FPR2	0.889698
cg24679890	MYO9B;MYO9B	0.889675
cg07708637		0.889592
cg21206837	YY1	0.88954
cg00353923	LRRC4;SND1	0.889469
cg12917475	BCL2L2	0.889441
cg04198187	FAM53C;FAM53C;CDC25C	0.889409
cg02327530	C7orf51	0.889402
cg26957664		0.889377
cg24475773	ROPN1L;ROPN1L;ROPN1L-AS1	0.889373
cg17942851	C1orf113;C1orf113	0.889324
cg24044501		0.889314
cg04597449	GPR150	0.88931
cg04797513	PRKAR1A;PRKAR1A;PRKAR1A;PRKAR1A;PRKAR1A;PRKAR1A;PRKAR1A	0.889294
cg06173720	LRRC4;LRRC4;SND1	0.889182
cg17921871	SORD;SORD	0.889115
cg12348501	NR4A3;NR4A3;NR4A3	0.889102
cg20076442		0.889099
cg26780138	RAB11FIP3	0.889043
cg12801875	ATP8B4;ATP8B4;ATP8B4;ATP8B4	0.889041
cg27208925	IRF8	0.888993
cg16561280		0.888972
cg03652190	GTF2I;GTF2I;GTF2I;GTF2I;GTF2I;GTF2I	0.888971
cg24895173	SLFN12L	0.88894
cg05965535	ODF2;ODF2;ODF2;ODF2;ODF2;ODF2;ODF2;ODF2;ODF2;ODF2;ODF2;ODF2;ODF2;ODF2;ODF2;ODF2;MIR1268A	0.888896
cg23435671		0.888866
cg27577972	TUFT1;TUFT1	0.888849
cg20265062		0.888794
cg21390150	CCDC94	0.888791
cg09473745		0.888685
cg03531237	ABI2;ABI2;ABI2;ABI2	0.888681
cg23528992		0.88866
cg20212210	CCDC125;CCDC125;CCDC125	0.888653
cg11020949	BRF1;BRF1;BRF1;BRF1;BRF1	0.88863
cg16324306	BTBD7;BTBD7	0.888629
cg20764656	GPX2	0.888621
cg11658419		0.888595
cg21363233		0.888579
cg23545799	WDR35;WDR35	0.888566
cg22585927	IL17RC;IL17RC;IL17RC	0.888556
cg17973115		0.888509
cg13876785	SLCO4A1	0.888501
cg02647042	ARHGEF6	0.888436
cg16980707	ICAM4;ICAM4;ICAM4	0.88843
cg16509830	FOXP1;FOXP1-AS1;FOXP1;FOXP1;FOXP1;FOXP1;FOXP1	0.888425
cg16547579	SLC23A2;SLC23A2	0.888396
cg08092930	PPFIA1;PPFIA1	0.88839
cg00181439	HTR1B	0.888381
cg15350247		0.888346
cg03259386	KIAA0226L;KIAA0226L;KIAA0226L;KIAA0226L;KIAA0226L;KIAA0226L;KIAA0226L	0.888327
cg01701649	N4BP1	0.888178
cg23209976		0.888173
cg04773529	LPP;LPP;LPP	0.888121
cg01492538	GNA12	0.888106
cg14196186	RAB37;RAB37;RAB37;RAB37	0.888093
cg23818851	TCF12;TCF12;TCF12;TCF12	0.888076
cg10649425	JDP2;JDP2;JDP2	0.888029
cg17860544	APH1A;APH1A;APH1A;APH1A;APH1A;APH1A;APH1A	0.887985
cg27549079	CSNK1G1	0.88798
cg04605681	SH3TC1	0.887977
cg11961212	TMTC4;TMTC4;TMTC4	0.887975
cg24805411	CCDC106	0.88786
cg27642528	GLUD1	0.887847
cg06664992	GPR21;RABGAP1	0.887827
cg13501279	CREG1	0.887819
cg07192717	ACSS2;ACSS2;ACSS2	0.887799
cg00310940	SLC2A5;SLC2A5;SLC2A5;SLC2A5;SLC2A5	0.88778
cg00468042		0.887674
cg00847511	RAD54L2	0.887655
cg22438063	ZNRF1	0.887623
cg08129331	RPTOR;RPTOR	0.887612
cg13079123		0.887585
cg01364865	HSD17B12	0.887564
cg07987169	TLR8;LOC349408	0.887488
cg05036173	SULT1C4;SULT1C4	0.887447
cg00670438	PYGL;PYGL	0.887411
cg24613738	LOC102723854	0.887375
cg23603036	DHRS3	0.887369
cg15288800	C17orf100;MED31;C17orf100	0.887322
cg10142436	EHD4	0.887308
cg15207619	CAB39L;CAB39L;CAB39L	0.887282
cg01597553	C18orf1;C18orf1	0.887252
cg06900257	CD247;CD247	0.887246
cg04195125	KRCC1	0.887211
cg01157600	TAB2	0.887188
cg24931632	MGC12982	0.887174
cg19430537		0.887084
cg03880977	LOC100129550	0.886969
cg27366182		0.88692
cg08886600		0.886876
cg20526365	GPR161;GPR161;GPR161;GPR161;GPR161;GPR161;GPR161	0.886873
cg12062507	FYCO1	0.886834
cg16700576	STARD8;STARD8;STARD8	0.88679
cg12441066	MSI2;MSI2	0.886748
cg20757369	SERTAD2	0.886729
cg26907438	C1orf57	0.886694
cg15055870	KIF9;KIF9;KIF9	0.886663
cg14504743		0.88665
cg23466001	MRPL10;LRRC46	0.886555
cg11233113	NFIX;NFIX	0.886539
cg10328171	KIAA0513	0.886516
cg15485700		0.886463
cg02152068	PHLPP1	0.886429
cg23949114	C9orf91	0.886423
cg05943802	PDE1B;PDE1B;PDE1B;PDE1B	0.886385
cg12389252	CD247;CD247	0.886362
cg01116137	ACSS1	0.886341
cg19858017	CLSTN1;CLSTN1	0.886316
cg08874645	SLC29A3	0.886306
cg22268231	SPIB	0.886283
cg15052890	MED11;CXCL16	0.886223
cg19641813	PHLDA1	0.886211
cg10371147		0.886181
cg15785898		0.886144
cg09335613	OGFRL1	0.886103
cg13340765		0.886071
cg20019527	GINS4;LOC102723729	0.886046
cg09915396	RAP1GAP2;RAP1GAP2	0.885996
cg01877352	CD6	0.885993
cg14693090	ETV6	0.885977
cg11958644	RAPGEF6;RAPGEF6;RAPGEF6;RAPGEF6;RAPGEF6;RAPGEF6	0.885948
cg20837379	SOAT1;SOAT1;SOAT1;SOAT1	0.885946
cg04839764		0.885937
cg08535149		0.885899
cg00557072		0.885892
cg17724871	TNK2	0.885854
cg17563447	POU2F1;POU2F1;POU2F1	0.885845
cg04653021	DIRC2	0.885838
cg25043629	GCAT;H1F0;H1F0	0.885746
cg09513259	GBGT1	0.885738
cg16656550	MSH6;MSH6;MSH6;MSH6	0.885622
cg03749201		0.885614
cg10052860		0.885584
cg17066531	PI16;PI16	0.885529
cg18581378	CUGBP2;CUGBP2	0.885522
cg02435350	ADGRG1;ADGRG1;ADGRG1;ADGRG1;ADGRG1;ADGRG1;ADGRG1;ADGRG1;ADGRG1;ADGRG1;ADGRG1	0.885458
cg19005210	TREML2	0.885451
cg16498391	SLMO1;SLMO1	0.885387
cg23008718		0.885285
cg00047117		0.885248
cg23413956		0.885217
cg01145738	ZC3H12C	0.885125
cg24104654	TBC1D24;TBC1D24	0.885102
cg21296503		0.885101
cg00555456	ACN9	0.88509
cg25715276	ABL2;ABL2;ABL2;ABL2;ABL2	0.885022
cg04241863	NAT1;NAT1;NAT1;NAT1;NAT1;NAT1;NAT1;NAT1	0.884965
cg17079757	DAXX;DAXX;DAXX;DAXX	0.884929
cg01352108	KCNK4;KCNK4	0.884925
cg19903071	BAZ2B	0.884836
cg07189204	SCAMP3;FAM189B;FAM189B;SCAMP3	0.884786
cg14427795	SEPT9;SEPT9;SEPT9;SEPT9;SEPT9;SEPT9;SEPT9	0.884724
cg16337424	MNT	0.884682
cg20336632	RIN3	0.884655
cg11642681		0.884599
cg05873267	POMT2	0.884585
cg03377537	SCD5;SCD5	0.884571
cg14876761	MFSD7	0.884542
cg05413906	MICAL2;MICAL2;MICAL2;MICAL2;MICAL2;MICAL2	0.884511
cg08271031	PARVG;PARVG	0.88444
cg08701078	POLK	0.884401
cg03058725	CYB5R1	0.884381
cg12930392	PAK2	0.884377
cg26768664	GAMT;GAMT	0.884339
cg12944923		0.884332
cg07723659	SYMPK;RSPH6A	0.884303
cg07006935	VOPP1	0.884258
cg16721582	LRRC6	0.884252
cg04726150	SERTAD2	0.88417
cg10806146	SLC20A2	0.884166
cg14289511		0.88412
cg04550371		0.884113
cg13116350		0.884099
cg01015401		0.88406
cg04949369		0.884058
cg14906253	OXR1;OXR1;OXR1;OXR1	0.884031
cg00766824	ZMYM2;ZMYM2;ZMYM2;ZMYM2	0.883935
cg02678600	PI16;PI16;PI16;PI16	0.883916
cg20208009	ARVCF	0.883746
cg13015710		0.883724
cg16934595	RTN4;RTN4;RTN4;RTN4;RTN4	0.883723
cg02746658	CMIP;CMIP;CMIP	0.883703
cg04375685	ZNF787	0.883695
cg16021896	GLB1L3	0.883623
cg22731637	PRDM11	0.883619
cg22938535	FNIP2	0.88361
cg04878072		0.883594
cg01521220	MIR1203;SKAP1;SKAP1	0.883578
cg16621400	SFMBT2;SFMBT2	0.883484
cg16592121	BNIP3	0.883454
cg16679797		0.883421
cg24421668	SQSTM1;SQSTM1	0.8834
cg12711754	MAP3K9;MAP3K9;MAP3K9;MAP3K9	0.883391
cg21971539	CTAGE5;CTAGE5;CTAGE5	0.883326
cg16141752		0.883186
cg08369401	RIN3	0.883157
cg03432176	CD302	0.883086
cg15261340	PPP2R2C;PPP2R2C;PPP2R2C;PPP2R2C	0.883067
cg22285110		0.883034
cg16018424	LOC100506178	0.883008
cg07296256	ATP11A;ATP11A	0.88297
cg18784831		0.882929
cg15154002	ADRBK2	0.882881
cg23073126	ITGA2;ITGA2;ITGA2;ITGA2;ITGA2;ITGA2	0.882879
cg12311226		0.882837
cg18309955	TK2;TK2;TK2;TK2;TK2;TK2;TK2;TK2	0.882771
cg02911509	PARVG;PARVG	0.882756
cg14419424		0.88275
cg12974891	CEP170;CEP170;CEP170	0.88273
cg17843212	FOXJ3	0.882715
cg09472159	CLEC17A	0.882671
cg11332163		0.882596
cg13954667		0.882591
cg19299034	TAGLN3;TAGLN3;TAGLN3;TAGLN3;TAGLN3	0.882573
cg21077321	HSD17B12	0.882497
cg10790747	HSPB6;C19orf55	0.882487
cg02555368	LINC00114;LINC00114;LINC00114	0.882447
cg10498921	PFDN1	0.882446
cg03642096	ZMYND8;ZMYND8;ZMYND8;ZMYND8;ZMYND8;ZMYND8;ZMYND8;ZMYND8;ZMYND8;ZMYND8;ZMYND8;ZMYND8;ZMYND8;ZMYND8;ZMYND8;ZMYND8;ZMYND8;ZMYND8	0.882428
cg08946977	PLIN2;PLIN2	0.882414
cg20555772		0.882304
cg18807466	AKAP5	0.882273
cg01787084	FBXO31;FBXO31	0.882255
cg00551526	ACTA2	0.882148
cg10328583	PLEKHG5;PLEKHG5;PLEKHG5;PLEKHG5	0.882117
cg13602461		0.882104
cg16775629	FOXO3;FOXO3	0.882086
cg25416245	SKI	0.882066
cg15521326		0.882065
cg18483526	PRKCB;PRKCB	0.882033
cg05260293	C14orf159;C14orf159;C14orf159;C14orf159;C14orf159;C14orf159;C14orf159;C14orf159;C14orf159	0.881984
cg21238298	MAP4K3;MAP4K3	0.88198
cg09869279		0.881978
cg08443396	TSC22D2;TSC22D2;TSC22D2	0.88197
cg22455760	ART3	0.881958
cg10705617		0.881942
cg10441199	MICAL2;MICAL2;MICAL2	0.881879
cg25730208	MAP3K9;MAP3K9;MAP3K9;MAP3K9	0.881843
cg05142272	CBLN3	0.881819
cg01328806	HS1BP3	0.881787
cg14866108		0.881765
cg10909080	MAFG;MAFG	0.881765
cg26980692	SLC15A3;SLC15A3	0.881698
cg02449461	ARRB1;ARRB1	0.881678
cg10206344	TGFB1I1;TGFB1I1;TGFB1I1	0.881665
cg07758738		0.881659
cg21350115	CALCRL;CALCRL	0.881586
cg02662474	GOLGA3	0.881523
cg00826203	SCMH1	0.881519
cg02626719	ARMCX2;ARMCX2;ARMCX2;ARMCX2	0.88151
cg19799702		0.881493
cg15835713	FAM169A	0.881486
cg18889144	GPBP1L1	0.881463
cg07606271		0.881456
cg08792703	CD6	0.881441
cg17967483	MLXIP	0.881414
cg23025223	ROPN1L	0.881352
cg02812482		0.881337
cg02311193		0.881311
cg00020474		0.881221
cg06892898	ELMO1;ELMO1;ELMO1	0.881217
cg26604595		0.881213
cg08042258	NR4A3;NR4A3;NR4A3;NR4A3	0.881164
cg17950169	TMEM63A	0.881161
cg00702815	ADAM11	0.881159
cg23279538	ZFYVE9;ZFYVE9;ZFYVE9	0.881119
cg23758733		0.881106
cg15555206		0.881088
cg15389869	ZC3H3	0.880951
cg13282929	SLC23A2;SLC23A2	0.880942
cg17552686	ZBTB20-AS4;ZBTB20	0.880838
cg12332674		0.880834
cg09938644		0.880822
cg20506347	FOXP1;FOXP1	0.880811
cg04021898	HOXB3	0.880795
cg23029655	ITGB7	0.88076
cg20500085	EXT1	0.880703
cg24250588	CLDN19;CLDN19	0.880687
cg04657644		0.880666
cg21929970		0.880662
cg00542800		0.880598
cg05717794	SLFN12L	0.880596
cg20420651		0.880595
cg00027674	RAB38	0.880585
cg16927415	ZNF827;ZNF827	0.880576
cg11566444		0.880573
cg17332306		0.880486
cg22886575	HMX2	0.880477
cg26880384	ARFIP1;ARFIP1;ARFIP1;ARFIP1;ARFIP1;ARFIP1;TIGD4	0.880469
cg09956615	TTYH3	0.880456
cg26935391		0.88034
cg23611945	PLTP;PLTP	0.880286
cg03517120		0.880278
cg15296347	RSPH6A;SYMPK	0.880254
cg11763830	TTYH2	0.880186
cg18578690		0.880155
cg01002030	RAVER2	0.880146
cg05616969		0.880131
cg08896512	YTHDF2;YTHDF2;YTHDF2	0.880095
cg04924511	GHRLOS;GHRL;GHRL;GHRLOS;GHRLOS;GHRL;GHRL;GHRL;GHRL;GHRL;GHRLOS;GHRL;GHRL;GHRL	0.880077
cg04407215		0.880028
cg19254152	C7orf50;C7orf50;C7orf50	0.880026
cg17464683	ASIC2	0.880006
cg02290969	CPNE2	0.880001
cg21917950	HCFC2	0.879977
cg15575261	CDKAL1	0.879905
cg23869743	GOLGA7B	0.879851
cg20034202	B3GNT7	0.87984
cg07928979	SLC39A8;SLC39A8;SLC39A8	0.879833
cg02913714	KAT6A;KAT6A	0.879823
cg15352315	CD302	0.879785
cg03294925	SUSD3;SUSD3;SUSD3;SUSD3;SUSD3	0.879751
cg24990212	CYP7B1	0.87973
cg22088905		0.879727
cg23824801	CBX5;CBX5;CBX5	0.879691
cg17256506		0.879541
cg17723653	SYNPO2L;SYNPO2L	0.879537
cg10984625	LRRFIP1;LRRFIP1;LRRFIP1;LRRFIP1;LRRFIP1	0.879504
cg07013258	BCL7C	0.879497
cg14918927	ALDH1L2;ALDH1L2	0.879349
cg14053276	PIFO;PIFO;PIFO	0.879247
cg14726637	CR1;CR1	0.8792
cg05166871	SKAP1;SKAP1	0.879189
cg11072113	VWCE	0.879132
cg26766373	ARRB1;ARRB1	0.879129
cg13851904	MGC12982	0.879086
cg00099766	RRAGD	0.87908
cg23774988	ETS1	0.879052
cg20301308		0.879042
cg09564361		0.878974
cg13641920	C9orf47;S1PR3;C9orf47	0.878943
cg14512523		0.878934
cg27558693		0.87893
cg14130709	DHTKD1	0.878929
cg12113316	RAB11FIP1;RAB11FIP1;RAB11FIP1	0.87892
cg07240068	MRO;MRO;MRO;MRO	0.878859
cg27060601		0.878797
cg06152945		0.878775
cg26928560	STARD3;STARD3;STARD3	0.87876
cg12198140		0.878725
cg22803868	RAB34;RAB34;RAB34;RAB34;RAB34;RAB34;RAB34	0.878704
cg23735745	GALNT2	0.878667
cg22063434		0.878622
cg21963854	MIR548H4	0.878616
cg23836594	GRB7;GRB7;GRB7	0.878585
cg24591861	MAP2K1	0.87855
cg12934577	KLF7;KLF7;KLF7;KLF7;KLF7	0.878532
cg04238426		0.878507
cg19428149	FBXL8	0.878505
cg00137168	HK3	0.878434
cg12611045	C9orf91	0.878398
cg01209635	TBXA2R;TBXA2R	0.878385
cg22343001	ARMCX2;ARMCX2;ARMCX2;ARMCX2	0.878352
cg06308633		0.878316
cg08733159		0.878293
cg12856497	MSI2;MSI2	0.878259
cg21563683	SLC38A2	0.878256
cg20848988	EEPD1	0.878254
cg14041714	FAM83F	0.878207
cg24955845	SLFN13;SLFN13	0.878096
cg11563844	STARD13;STARD13	0.878079
cg12452298		0.878075
cg11507517	CNST;CNST	0.87807
cg20293716	DIRC2	0.878066
cg24193254	ETV6;RNU6-19P	0.878056
cg22494653		0.87802
cg10437265		0.877999
cg26215406	MCF2L2;B3GNT5	0.877813
cg19072817	EIF4E1B;SNCB;SNCB;EIF4E1B	0.87775
cg14505792	LFNG	0.877745
cg15645467	CEP170;CEP170;CEP170	0.877729
cg24787755	HHEX	0.877727
cg23805857	BLCAP;BLCAP;BLCAP;BLCAP	0.877723
cg20442379	IPMK	0.877698
cg04882865		0.877665
cg04512966	DPP4	0.877645
cg26096813	DSE;DSE	0.877631
cg01284527	VPREB1;VPREB1	0.877626
cg27049063	SMAD5;SMAD5;SMAD5	0.877587
cg09572125	SYNGAP1	0.877584
cg22801561	MSI2;MSI2	0.877574
cg24839427	HCFC2	0.87743
cg06497051	TMEM79;TMEM79	0.87742
cg02717454	CREBBP;CREBBP	0.877401
cg14049094	LRRFIP2;LRRFIP2;LRRFIP2;LRRFIP2	0.877394
cg25334660		0.877373
cg10916429	ZNF609	0.877351
cg17086741	PBX3;PBX3;PBX3;PBX3	0.877341
cg09632271	STAP1	0.877282
cg25149155	BCL2L2	0.877268
cg00207352	PLXNB1;PLXNB1	0.877251
cg25779483	FAM13A;FAM13A	0.877226
cg03163389	LINC00858	0.877203
cg20227495	NEXN-AS1;NEXN;NEXN	0.877185
cg06147863	SPI1;SPI1;SPI1;SPI1	0.877185
cg07089399	MCPH1	0.877165
cg06321925	MIR181A2HG;NR6A1;NR6A1;NR6A1	0.877123
cg24557878	ANKRD50;ANKRD50	0.877087
cg10627428	DIRC2	0.877054
cg22521818		0.877047
cg22216217		0.877044
cg09664107		0.877003
cg23563767		0.876995
cg24453118	LRCH1;LRCH1;LRCH1	0.876972
cg07141441	CRIM1;LOC100288911	0.876915
cg16273683		0.876847
cg07753073	RIMKLB;RIMKLB;RIMKLB;RIMKLB	0.876846
cg11419613	ITPR1;ITPR1;ITPR1	0.876833
cg01065586	MOCS2;MOCS2	0.876829
cg10050661	KRT222	0.876812
cg11034672	AREL1	0.876782
cg22093531	GSTA4	0.87676
cg25349401	RASIP1	0.876756
cg17602126	HEYL	0.876698
cg04132452	PPM1L	0.876609
cg07690547		0.876564
cg14890168	PFKFB3;PFKFB3	0.876529
cg09596674	LRRC2;LRRC2	0.876517
cg23739138	ZNF219;ZNF219;TMEM253;TMEM253;ZNF219	0.876509
cg04959480	SFRP2	0.876494
cg15363920	NXPE3;NXPE3	0.876472
cg16173831	LINC01272	0.876462
cg00330170	MEGF8	0.87645
cg16681471	KIAA1462	0.876432
cg22982157	SPG7;SPG7	0.876412
cg00042467		0.876388
cg08922394	FOXN3	0.876344
cg23856138	CCNY;CCNY	0.876339
cg06883267		0.876335
cg21217054	PIAS1;PIAS1	0.876308
cg23767512	GPR161;GPR161;GPR161;GPR161;GPR161;GPR161;GPR161;GPR161;GPR161	0.876249
cg05216317	PLEKHG7	0.876233
cg20810975	ITGA2B	0.876232
cg08730282	TMEM127;TMEM127	0.87623
cg05334611	AKT2;AKT2;AKT2	0.876181
cg11286819		0.876105
cg08120831	LRRC43;LRRC43	0.876064
cg27210998	GRB2;GRB2	0.876046
cg26414654		0.876039
cg05687149	IL18	0.876033
cg23600701	EFCAB4A	0.876018
cg01172899	SLC16A14	0.875972
cg15916373		0.87597
cg00797554	AHI1;AHI1;AHI1	0.875969
cg11011640	RING1;MIR219-1	0.875964
cg21374459	TET2;TET2	0.875928
cg17432321		0.875924
cg23572944	SLC15A3;SLC15A3	0.875905
cg01247747	CDK2AP1;CDK2AP1;CDK2AP1;CDK2AP1;CDK2AP1;CDK2AP1	0.875897
cg24106198	SIPA1L3	0.875861
cg20373393	C10orf105;CDH23;CDH23	0.875852
cg13067221	JUB	0.875837
cg06452190	LSP1;LSP1;LSP1;LSP1;LSP1;LSP1	0.875808
cg05922563	ATP6V0A1;ATP6V0A1;ATP6V0A1	0.87573
cg00061575	RTKN;RTKN;RTKN	0.875725
cg18832142	LOC152225	0.875675
cg24317740		0.875644
cg06571939	MAPK12;MAPK12	0.875621
cg26254741		0.875614
cg14110304	KIAA0513;KIAA0513;KIAA0513	0.875569
cg01933405		0.875522
cg05781996		0.87552
cg04514047		0.875451
cg04337828	BANP;BANP	0.875432
cg27172866	NSFL1C;NSFL1C;NSFL1C	0.875421
cg06061921		0.875417
cg00753089	SIDT2	0.875397
cg23233281	CAP1;CAP1	0.875375
cg10552271	IL10RB;IL10RB-AS1	0.875356
cg24380163		0.875316
cg06935356	XYLT1	0.875314
cg15941063		0.875306
cg20634514	ERI3	0.875305
cg11480159	TESC;TESC;TESC	0.875271
cg03209684	ST3GAL2	0.875241
cg16138158	C12orf65;C12orf65	0.875239
cg22681784	SPINK2	0.875194
cg02907097		0.875162
cg02735333	ANKRD11;ANKRD11;ANKRD11;ANKRD11	0.875143
cg26656022	PSEN2;PSEN2	0.875053
cg17714799	CASP6;CASP6	0.875003
cg21480743	KILLIN;KILLIN	0.874998
cg03592955	LINC00840	0.874963
cg13518824	RERE;RERE	0.874957
cg14917244	CLU;CLU;CLU	0.874933
cg13597051	DDAH2	0.874907
cg17954373	EIF4EBP3;ANKHD1-EIF4EBP3	0.874847
cg15199181		0.874831
cg15514380		0.874829
cg21146795	FAM120B;FAM120B	0.874766
cg12310765	EHBP1;EHBP1;EHBP1;EHBP1	0.874748
cg05485635	MAP2K1	0.874738
cg10663078	SFRP2	0.874725
cg00969154	JARID2;JARID2	0.874718
cg04186268	WDR63;WDR63	0.874694
cg24224208	CDKN2A	0.874689
cg18595867	MGC12982	0.874624
cg17766305	RNLS;RNLS	0.874616
cg12856870		0.874586
cg22004069		0.874584
cg01274742	RAB34;RAB34;RAB34;RAB34;RAB34;RAB34;NARR;RAB34;RAB34	0.874517
cg10461390	LRBA;LRBA	0.87448
cg03388121	CMTM4;CMTM4	0.874473
cg02971209		0.874448
cg07932300	HECA	0.874435
cg12943967	PUM1;PUM1	0.874433
cg24455639	CDKL1	0.874302
cg10254620		0.874295
cg16971889	RP5-1022P6.2	0.87429
cg11433624	RREB1;RREB1;RREB1;RREB1	0.874232
cg24752267		0.874217
cg13707560	NME5	0.874206
cg22132509	PPM1L	0.874206
cg07084627	NFIL3	0.874194
cg04964856	LIN9;LIN9;LIN9	0.874151
cg13712852	VAMP5	0.874126
cg10479431	TNFSF12-TNFSF13;TNFSF13;TNFSF13;TNFSF13	0.874121
cg09606564	MFAP4	0.874116
cg26641599	TFEB;TFEB;TFEB;TFEB;TFEB	0.874101
cg25941401	CTSE;CTSE	0.874081
cg08038033	FOXP1;FOXP1	0.874068
cg01872024	AMOTL1	0.874055
cg20191453	AMT;AMT;AMT;NICN1;AMT;AMT	0.87394
cg04528931	HDAC4	0.87392
cg17478763	NFIX;NFIX	0.873882
cg17526462	WDFY4	0.873879
cg19764555	AHNAK;AHNAK	0.873855
cg08632810	EIF2C2;EIF2C2	0.873841
cg10693349		0.873818
cg21161394	CD247;CD247	0.87379
cg24988584		0.873777
cg25432154	CDKN2A-AS1	0.873734
cg03003722	ZFAND3	0.873604
cg05739726		0.873559
cg02256403		0.873551
cg01370805		0.873551
cg02415719	LMBR1	0.873533
cg02962508		0.873515
cg21139587	CSRP1;CSRP1	0.87346
cg09409838	SLC11A2;SLC11A2;SLC11A2;SLC11A2;SLC11A2;SLC11A2;SLC11A2;SLC11A2;SLC11A2	0.873457
cg24897833	ETV6;RNU6-19P	0.873408
cg02168792	PXN;PXN;PXN;PXN	0.873408
cg03072286	ULBP2	0.873365
cg20605134	JARID2	0.873364
cg01357135	PPM1L	0.873363
cg20627714	PLEKHG6;PLEKHG6;PLEKHG6	0.873359
cg20728514	PARVG;PARVG	0.873357
cg00231338	PLBD1	0.873352
cg13077031	JARID2	0.873325
cg21431832	HPS4;HPS4	0.873293
cg01351315	LOC404266;LOC404266	0.873143
cg09281220		0.873114
cg06977347		0.873086
cg10376024	PPIB	0.873039
cg23021584	NCOR2;NCOR2	0.873033
cg13287909	ITGA2;ITGA2;ITGA2;ITGA2;ITGA2;ITGA2	0.872973
cg15863314	BCL2L11;BCL2L11;BCL2L11;BCL2L11;BCL2L11;BCL2L11;BCL2L11;BCL2L11;BCL2L11;BCL2L11;BCL2L11;BCL2L11;BCL2L11;BCL2L11;BCL2L11;BCL2L11;BCL2L11;BCL2L11	0.872947
cg17592028	NR4A3;NR4A3;NR4A3	0.872923
cg24307608	GPHN;GPHN	0.8729
cg17343088		0.872897
cg18708372	MYCBP2	0.872867
cg18469270		0.87286
cg03145924		0.872847
cg12904098		0.872841
cg13936863	VAX2	0.872819
cg21159993	C5orf32	0.872783
cg17215468	PHLDB2;PHLDB2;PHLDB2;PHLDB2	0.872723
cg23753010	JPH4;JPH4	0.872716
cg02251567	AMT;AMT;AMT;NICN1;AMT;AMT;AMT;AMT;AMT;AMT	0.872693
cg07591278	UBE2E1;UBE2E1;UBE2E1	0.872639
cg17967780	WDFY4	0.872604
cg05176958		0.872574
cg03717057	SNX10;SNX10;SNX10;SNX10;SNX10	0.872562
cg27026002	LOC339862	0.872553
cg16961295	RREB1;RREB1;RREB1;RREB1	0.872525
cg23969311	RUNX2;RUNX2	0.87251
cg06421614	DLG4;DLG4	0.872457
cg00744866	CLASP2	0.872375
cg08412885	LY6G5C	0.872349
cg24435571	ARL3	0.87229
cg10571908	TGIF1;TGIF1;TGIF1	0.872255
cg22645539	GAL3ST4	0.872193
cg24115925	REPIN1;REPIN1;REPIN1;REPIN1	0.872182
cg14049087		0.872166
cg06359394	FAM171B	0.872166
cg17367776	KIF21A;KIF21A;KIF21A;KIF21A	0.872116
cg22516745	DLC1;DLC1	0.872102
cg08001909	LOC643072;LOC643072;BAZ2B;BAZ2B	0.872092
cg19999521		0.872086
cg21221899	RGNEF	0.872085
cg25885803	MADD;MADD;NR1H3;MADD;MADD;MADD;MADD;MADD;MADD;NR1H3;NR1H3;MADD;MADD	0.872066
cg11654517	ARHGEF6	0.872042
cg27288272	SLC16A14	0.872034
cg07388563	SLC1A4;SLC1A4	0.871992
cg13917151		0.871933
cg13558754	HSPB6;C19orf55	0.871905
cg16646465	SSH1;SSH1;SSH1	0.871904
cg26767974	HDAC4	0.871884
cg23864089	KCNIP1	0.871874
cg07385778		0.871844
cg00689020	ERICH1;ERICH1	0.871834
cg10151085	CBX5;CBX5;CBX5	0.871833
cg13853198	FCER1G;FCER1G	0.871823
cg00935653		0.871814
cg14431602	PROSER3;HSPB6	0.871803
cg26235949	CARF;CARF;CARF;CARF;CARF	0.871738
cg14276584	CDC14B;CDC14B;CDC14B	0.87173
cg05981785		0.871725
cg15708154		0.871674
cg27439971	CRAMP1L	0.871631
cg01611777	MAP4K4;MAP4K4;MAP4K4	0.871583
cg16090801	SLC19A2	0.871569
cg08675743	TMED7-TICAM2;TICAM2;TMED7-TICAM2	0.871545
cg17568030	ARNTL2;ARNTL2;ARNTL2;ARNTL2;ARNTL2	0.871544
cg16160311	SKIDA1	0.871541
cg02775243		0.87152
cg00305193	FAM54B;FAM54B;FAM54B;FAM54B	0.871475
cg15075292		0.871468
cg18426551	G6PC3;G6PC3;G6PC3	0.871467
cg19711297	TM9SF3	0.871455
cg24579887	FLJ42709;FLJ42709;FLJ42709	0.87136
cg05904325	PDLIM5;PDLIM5;PDLIM5;PDLIM5;PDLIM5;PDLIM5;PDLIM5;PDLIM5	0.871341
cg20085268	GAK	0.871318
cg06102120	LINC00299	0.871303
cg17753347	LHX9	0.871186
cg06889607	EIF2S1;ATP6V1D	0.871182
cg15366353	DSE;DSE	0.871141
cg25407979	PLEKHA6	0.871083
cg17804137		0.871069
cg23252029	SHROOM1;SHROOM1;SHROOM1	0.871066
cg27418217	HOMER2;HOMER2;HOMER2;HOMER2	0.871037
cg23076949		0.871037
cg20127859	C8orf73	0.871025
cg08514195		0.870999
cg15749836	VGLL4;VGLL4;VGLL4;VGLL4	0.870946
cg20618695	GSG1;GSG1	0.870922
cg12042264		0.870904
cg12431087	FOXP1;FOXP1	0.870887
cg25202280		0.870877
cg01819586	IFNLR1;IFNLR1;IFNLR1	0.870875
cg00123104	CLSTN1;CLSTN1	0.870843
cg26584120	MAD1L1;MAD1L1;MAD1L1	0.870825
cg23520422	PHLDA1	0.870783
cg09327655	EHD4	0.870763
cg17939889	HDAC4	0.870759
cg17329494	SGTB;NLN	0.870754
cg13253847	BZRAP1;BZRAP1	0.870683
cg22090115	EVA1B;EVA1B;EVA1B	0.870669
cg10767223	TERT;TERT	0.870647
cg25272143	AHNAK	0.870593
cg20092798	TECR;TECR;TECR	0.870581
cg08375286	DAXX;DAXX;DAXX;DAXX	0.870559
cg05568059		0.870531
cg18032164		0.870451
cg25964728	TMEM22;TMEM22;TMEM22	0.870439
cg03340242		0.870425
cg20139630	BUB1B	0.870421
cg23244617	LYSMD2;TMOD2;TMOD2	0.870401
cg02157894	ATF7;ATF7;ATF7	0.870401
cg09341797	FLJ22447;LOC101927780;LOC101927780	0.870394
cg02779016	MAP1A	0.870392
cg04728805	FAM53C;FAM53C;CDC25C	0.870384
cg01871339	TRAK1;TRAK1;TRAK1;TRAK1;TRAK1	0.870383
cg23668093	PPARA;PPARA	0.870382
cg05376469		0.870338
cg04663158		0.87029
cg27132279	ZSCAN9;ZSCAN9;ZSCAN9	0.870224
cg03512637		0.870208
cg18382353	C10orf25;ZNF22	0.870205
cg08811227		0.870204
cg20224723	RGS6;RGS6;RGS6;RGS6;RGS6;RGS6;RGS6;RGS6;RGS6;RGS6;RGS6;RGS6;RGS6;RGS6;RGS6	0.87018
cg20852250		0.870156
cg17247190		0.870125
cg03182688	SLFN12L	0.870114
cg07253191	PDHX;PDHX;APIP;PDHX	0.870089
cg06659856	LOC728175	0.870085
cg18178870	DOK5;DOK5	0.870078
cg19769182	PRRT2	0.870066
cg25033646	ECE1	0.87006
cg21315986	GPR34;GPR34;CASK;CASK;CASK	0.87004
cg00559850	CALML4;CALML4;CALML4;CALML4;CALML4	0.870004
cg24243879	MYST4	0.869999
cg23847017	PHACTR4;PHACTR4;PHACTR4	0.869975
cg19696794	RREB1;RREB1;RREB1;RREB1	0.869959
cg26534740	NOTCH2;NOTCH2	0.869924
cg23931487	ATP5G2;ATP5G2	0.869922
cg19930116	CDKL1	0.869907
cg07509155	IL28RA;IL28RA;IL28RA	0.869883
cg00305281		0.869863
cg00290974	SBF2	0.869861
cg21044637	TSC22D1;TSC22D1;TSC22D1	0.86984
cg21222002		0.869805
cg13146674	LRP5	0.869783
cg14856996	SPTA1	0.869763
cg19148919	HAMP	0.869755
cg05611723		0.869736
cg04872593		0.869728
cg24436531	FLI1	0.869708
cg02038273	BNIP3	0.8697
cg06969882		0.869678
cg02096793	MFSD7	0.869636
cg12051715		0.869553
cg23443166		0.869541
cg19165640	ECE1	0.869492
cg15407570	STAB1	0.86948
cg14753968		0.869428
cg07089621	COG5;COG5;COG5	0.869425
cg22614891	WDR8	0.869422
cg06970884	MNT	0.86942
cg13518672	UHRF1BP1	0.869374
cg08072992	PRKACA	0.869366
cg13127214	GALNT2;GALNT2	0.869361
cg20387139	RGL2;RGL2	0.869347
cg04564681		0.869346
cg11721913		0.869345
cg19119071	PGM3;RWDD2A	0.869321
cg05486924	C3orf21	0.869292
cg26472074	BCAT1;BCAT1;BCAT1;BCAT1	0.869287
cg07277832		0.869184
cg20405809		0.869162
cg00955307	ILDR2	0.869088
cg13710279		0.869084
cg21531604	LFNG	0.86907
cg19963589	SSBP3;SSBP3;SSBP3	0.869065
cg14880584	GPT2;GPT2;GPT2	0.868991
cg16329896	TNS3	0.868948
cg15149437	ATP11A;ATP11A	0.868888
cg07065759	ANKRD44	0.868822
cg11388130	TMEM198B;TMEM198B;TMEM198B;TMEM198B	0.868808
cg02721155	ANKRD50;ANKRD50	0.868733
cg25111273	PFKFB3;PFKFB3	0.868644
cg21395123	FAM13A	0.868637
cg12674357		0.868615
cg04678315		0.868606
cg25700533	DNAJC17;C15orf62	0.868465
cg08791382	MCTP2;MCTP2	0.868431
cg07497120	FOCAD	0.868384
cg13202578	MAN1C1;MAN1C1	0.868373
cg19265103	GALNT6	0.86836
cg13098318	C6orf106;C6orf106	0.868356
cg03581459	PACS2;PACS2	0.868351
cg11213757		0.868331
cg09653944	CTSK	0.868309
cg17709804		0.868211
cg22570970	JARID2	0.868165
cg27624395		0.868089
cg26466145		0.868037
cg25431946	LOC101060498	0.868005
cg04250055		0.868002
cg02183831		0.867871
cg22794078	C15orf44;C15orf44	0.867828
cg19771173	PLEKHA6	0.867807
cg03560879	C9orf24;C9orf24;C9orf24	0.867761
cg15829728		0.867739
cg18563970	LDLRAD4;LDLRAD4	0.867729
cg07645296	ITPR2	0.867725
cg23304099		0.867636
cg13421247	CDK2AP1	0.867622
cg04546597	MAP7D2;MAP7D2;MAP7D2;MAP7D2	0.867613
cg08899626	LDB2;LDB2;LDB2;LDB2	0.867535
cg10114555	MOV10;MOV10	0.867454
cg13209762		0.867436
cg17609354		0.867375
cg19145858		0.867374
cg14570838	FLI1;FLI1	0.86737
cg04579263	RPS6KA5;RPS6KA5	0.867337
cg11205006	HPS4;HPS4;HPS4	0.86731
cg10184041		0.867303
cg25764910		0.867281
cg22986178	KLC2;RAB1B;KLC2;KLC2;KLC2	0.867264
cg06620723	VPS13D;VPS13D	0.867237
cg19702675	MYO3B;MYO3B;MYO3B	0.867187
cg06154060	TM9SF3	0.867186
cg04390849	TNFRSF6B;RTEL1-TNFRSF6B	0.86717
cg10366093	YPEL4	0.867159
cg21692436	SIGLEC15	0.867123
cg21278737	TRIM9;TRIM9	0.867117
cg22080211		0.86708
cg12708994	DSE;DSE	0.867056
cg27110056	NOTCH2NL;NBPF20;NBPF9	0.867053
cg15905507		0.867
cg08995131	SERPINI1;SERPINI1	0.866945
cg12014818	WNT10A	0.866938
cg08087737	LOC100507006	0.866899
cg13763577	UNC80;UNC80	0.866864
cg20823481	ACSL1	0.866815
cg23693196	QARS;QARS;QARS	0.866792
cg16341159	DLG4;DLG4	0.866786
cg10740944	C5orf66;PITX1	0.866782
cg21300390	ZKSCAN4;ZKSCAN4	0.866765
cg26229325		0.866764
cg07692466		0.866755
cg27369423	DKFZP434H168;GNAO1;GNAO1	0.86674
cg13856555	ZNF564	0.866712
cg11052923		0.866674
cg18430478	RAB13;RAB13;RAB13;RAB13	0.866621
cg25079060	RERE;RERE;RERE	0.866609
cg22486928	SNRPF	0.866599
cg04360434	LOC100129461;LYRM4;LYRM4;LYRM4;LYRM4	0.866599
cg10981907	CD6	0.866559
cg00547215	KRT8;KRT8;KRT8;KRT8	0.866557
cg22906658		0.866514
cg02491871	ETV6	0.866503
cg05877528	HPS4;HPS4	0.866487
cg13417604	ZNF491	0.866486
cg02913246	PAPLN	0.86648
cg26050864	G0S2	0.866475
cg17705041	PCGF3	0.866413
cg10127490	COLQ;COLQ	0.866404
cg08500763	GRB7;GRB7;GRB7	0.866392
cg02859516	ELOVL6;ELOVL6	0.866324
cg09405083	C10orf26;C10orf26;C10orf26	0.866317
cg13616146		0.866281
cg10394832	C1orf88	0.866224
cg00945555	APPL2;APPL2	0.866219
cg18410166	AMT;AMT;AMT;AMT;AMT	0.866213
cg10549831	NET1;NET1	0.866161
cg06638529	ERI3	0.866108
cg11460824	TES;TES	0.866102
cg00482919	SLC39A14;SLC39A14;SLC39A14;SLC39A14	0.866057
cg26394055	FCER1G	0.866027
cg18954796	XRRA1;XRRA1;XRRA1	0.866016
cg06372475	C10orf54;CDH23	0.865969
cg21232161	MGAT5	0.865943
cg06988133	EXT1	0.86594
cg21483922	SAMD14	0.865902
cg13512163		0.865895
cg11366701	KLF13	0.865894
cg21924403	CD34;CD34	0.865857
cg00046073	JARID2;JARID2	0.865853
cg05931265	UBASH3B	0.865846
cg22499297		0.865814
cg12298529	KDM2B	0.865796
cg11436462		0.865771
cg19698993	ZNF238	0.865748
cg11579421	PWWP2B;PWWP2B	0.865745
cg26437842	WDFY4	0.865702
cg03892838	LRRFIP1;LRRFIP1;LRRFIP1;LRRFIP1;LRRFIP1	0.865627
cg14387626		0.865598
cg05762640	GNG7	0.865595
cg15920762	SPIRE1;SPIRE1;SPIRE1	0.86559
cg08331596		0.86556
cg10151976	SSH2;SSH2;SSH2;SSH2	0.865555
cg09400847	LOC151484	0.865455
cg07133930		0.86542
cg01624414	SCARB2	0.865399
cg12753957		0.865318
cg25728685	ZSCAN12	0.86531
cg11358945	NR4A2	0.865281
cg13570559	TPST2;TPST2	0.865253
cg12482123		0.865221
cg08168580		0.865203
cg19788317		0.865177
cg08551725	SCRN1;SCRN1;SCRN1;SCRN1	0.865173
cg02218324	RSPH6A;RSPH6A	0.865124
cg14770958	TAGLN3;TAGLN3;TAGLN3;TAGLN3;TAGLN3	0.865095
cg19191560	LGR4	0.865094
cg14350325		0.865076
cg06449729		0.865059
cg09564315	PLD4;PLD4	0.865051
cg11596897	CALCA;CALCA;CALCA	0.865043
cg03994381	LOC643072;LOC643072;BAZ2B;BAZ2B	0.865029
cg16319967		0.864982
cg19439123	RAI1	0.864981
cg12861941	LOC344887	0.864977
cg07460919	ECE2;CAMK2N2	0.86493
cg13671094	UGDH;UGDH;UGDH;MIR1273H;UGDH-AS1	0.8649
cg10102336		0.864896
cg15815827	DIDO1;DIDO1;DIDO1;DIDO1	0.86489
cg06649737	KLHDC9;KLHDC9;KLHDC9	0.86486
cg07071250	LAMA3;LAMA3	0.864835
cg10467015	RERE;RERE	0.86483
cg21752660		0.864809
cg26706803		0.864808
cg17855943	SH3BP5L	0.864789
cg25365401	DOCK2	0.86478
cg22122808	CYB561;CYB561;CYB561	0.864779
cg16585214	RGS10;RGS10	0.864767
cg08305205	LOC388406	0.864737
cg11714752	TMEM127	0.864733
cg04702872		0.864682
cg05989054	GAMT;GAMT	0.864653
cg08693443	FBXL18	0.864562
cg17182184	CRYBB1	0.864556
cg10385101	PRKAR1B;PRKAR1B;PRKAR1B;PRKAR1B;PRKAR1B;PRKAR1B	0.864552
cg05871447	SCRN1;SCRN1;SCRN1;SCRN1	0.864523
cg17515545	HPSE;HPSE;HPSE	0.864495
cg09098522		0.86445
cg08594681	CLU;CLU;CLU;CLU	0.864373
cg16136663	ATP1B1	0.864347
cg09391860		0.86432
cg09442017		0.864314
cg01952255		0.86431
cg09643312	CD302	0.86431
cg08362102	ANP32A	0.864288
cg02243630	KIAA0922;KIAA0922	0.864266
cg04403415	NCOR2;NCOR2	0.864192
cg11010696	UBE2E1;UBE2E1;UBE2E1	0.864141
cg12930795	BTBD10	0.864138
cg09072870	PARD6B	0.864135
cg14143752	STIM1	0.864107
cg21794683	SSH2;SSH2;SSH2	0.864058
cg03097013	TAF4	0.864025
cg12559816		0.864001
cg10623227	ITGA6;ITGA6	0.863932
cg27029507	NIPAL3	0.863929
cg03797115	CASP6;CASP6	0.863889
cg05828408		0.863878
cg26770818	UPF2;UPF2	0.863861
cg20771569	MAP3K11	0.86382
cg04317146	ANKRD12;ANKRD12;ANKRD12	0.863817
cg20515015		0.863683
cg22549987	JARID2;JARID2	0.863639
cg19381374	VAV3	0.863563
cg04936325	KCTD13;KCTD13	0.863561
cg27027631		0.863436
cg01169008	DIO1;DIO1;DIO1;DIO1	0.863425
cg09218516	UCK2	0.863407
cg16207883	CRTC3-AS1	0.863393
cg18244423	C16orf71;ANKS3;ANKS3;ANKS3;ANKS3	0.863372
cg10720382		0.863359
cg06358171	SSBP3;SSBP3;SSBP3	0.86335
cg06258595	MGRN1;MGRN1;MGRN1;MGRN1;MGRN1	0.863287
cg25312937		0.863233
cg03741837	CDS1	0.863232
cg07793638	PHF13	0.863184
cg04698722	LOC101929567	0.863177
cg26601073	TLCD2	0.863165
cg09484019	SEMA4B;SEMA4B	0.86314
cg08058824	RAPGEF1;RAPGEF1;RAPGEF1	0.863139
cg06584891	LOXL3;LOXL3;LOXL3;DOK1	0.863118
cg00940546	ZNF704	0.863117
cg05783223	FGR	0.863093
cg04379348	RSPH6A;SYMPK	0.863031
cg13890428		0.863004
cg23051349	KLC1;KLC1;KLC1	0.862971
cg25948980	CAPN5	0.862959
cg05530351	CDKL1;CDKL1	0.862938
cg15897845	PCNXL2	0.862936
cg22485810	ADAP2	0.862878
cg19061551	TRIO	0.862827
cg12111783	BCOR;BCOR	0.862802
cg09945093		0.862797
cg23563958	SIGLEC15	0.862792
cg26668371	CCDC186	0.862767
cg06083692		0.862755
cg01665880	NCOA7;NCOA7;NCOA7;NCOA7;NCOA7;NCOA7-AS1	0.862723
cg12106976		0.862662
cg23425533	RNU5E;RNU5D;CKMT2;CKMT2;CKMT2;CKMT2;CKMT2;CKMT2	0.862617
cg24428600		0.862558
cg06748147	CSNK1E;CSNK1E	0.862524
cg06114465	MIR4487	0.862511
cg23652065	NREP;NREP;NREP;NREP;NREP;NREP;NREP;NREP;NREP;NREP;NREP	0.862442
cg09237512	BMP2K;BMP2K	0.862434
cg11145160	CLDN11	0.862433
cg03686998		0.862406
cg27150417	SNX21;SNX21;SNX21;SNX21	0.862372
cg21073748		0.862342
cg20793071	C1orf83;TMEM59	0.862277
cg07563400	ADORA2B	0.862255
cg08239161		0.862201
cg03942932		0.862194
cg08320911	PTPRJ;PTPRJ	0.862153
cg14500602	FOXO3;FOXO3	0.86215
cg20643936	GRINA;GRINA	0.862081
cg26106778	RING1;MIR219-1	0.862039
cg15619703	PRKCB;PRKCB	0.862006
cg14051220	TTC36;TMEM25;TMEM25;TMEM25;TMEM25;TMEM25;TMEM25;LOC101929089;LOC101929089;LOC101929089;LOC101929089;LOC101929089	0.861998
cg08244301	SLC27A1	0.861992
cg25772438	ZNF790	0.861987
cg18188739	PRKCZ;PRKCZ;PRKCZ	0.861874
cg20773571	WDR54	0.861858
cg15497761	TRIM46	0.861838
cg05418150	C16orf52	0.861795
cg24948743	MCPH1	0.861787
cg23839776	NRIP1	0.861757
cg09869729	HK3	0.861739
cg22082682	SAMD13;SAMD13;SAMD13	0.861727
cg12486287	VASN;CORO7	0.861725
cg22019158	AHDC1	0.861601
cg22941646	GNG4;GNG4;GNG4	0.861558
cg16930467	PRKCA	0.861511
cg27565899	AMPD2;AMPD2;AMPD2	0.861456
cg14521077		0.861414
cg23248654	DRAM1	0.861409
cg07889938	AFF1	0.861406
cg21667736	SLC35F3;SLC35F3	0.861399
cg15393460	LINC00838	0.861374
cg00567703	HOXC4;HOXC5;HOXC6	0.861355
cg00032956	AMT;NICN1;AMT;AMT;AMT;AMT;AMT;AMT;AMT;AMT	0.861335
cg17303163		0.861232
cg00848780	GIPR	0.86118
cg27372452		0.861127
cg10400390		0.861118
cg05114227	SIPA1L1;SIPA1L1;SIPA1L1;SIPA1L1	0.861112
cg26384667	ZCCHC24	0.861102
cg13875734		0.861031
cg18859174		0.861026
cg24010796		0.860989
cg24495643		0.860978
cg01072726		0.860976
cg12766793	CUL1	0.860973
cg03634071		0.860971
cg19084916	VGLL4	0.860929
cg09825309	NCOR2;NCOR2	0.860913
cg00665405	DIP2B	0.86091
cg04357584	SFRP2	0.860897
cg21610090	CDKL4	0.860883
cg17650305	IQSEC1;IQSEC1	0.860859
cg01673185	NAIF1	0.860809
cg25012185	DOCK10	0.860778
cg15353597	MAP4K4;MAP4K4;MAP4K4	0.860718
cg27168076	ARMC9	0.860707
cg01463146	FGF11;FGF11	0.860705
cg14723090	MIR3154;MIR199B;DNM1;DNM1;DNM1;DNM1;DNM1	0.860631
cg18105842	FGF11	0.860587
cg09652526	ZNF831	0.860552
cg08939418	IGF2BP3	0.860548
cg00058708	UBXN2A	0.860463
cg00789862	INPP5A	0.860375
cg00821731	WNT10A	0.860302
cg11661054	ZNF503	0.860294
cg18101685	HM13-AS1	0.860267
cg10215401		0.860256
cg16909317	YWHAEP7	0.860166
cg03621504	MED13L	0.860165
cg20802951		0.860154
cg03388670	SVOPL;SVOPL;SVOPL;SVOPL	0.860076
cg03593189	STX1A;STX1A	0.860067
cg20433822	C10orf88	0.86003
cg23462772		0.860022
cg06638795	KCNG3;KCNG3	0.859996
cg20054248	IKZF4	0.859966
cg08638320	FOXD2;MGC12982	0.859934
cg22276571	DSTN;DSTN	0.859932
cg19968228		0.859889
cg08753407	AREL1	0.859862
cg19090861	CD248	0.859853
cg22136363	LSP1;LSP1;LSP1;LSP1	0.85984
cg20537488	GSTO1;GSTO1;GSTO1	0.859801
cg18198556	SORT1;SORT1	0.859789
cg21111824	CLU;MIR6843;CLU;CLU	0.859777
cg05940942		0.85977
cg12678073	KCNH2;KCNH2	0.859717
cg15089769	MYO1C;MYO1C;MYO1C;MYO1C;MYO1C;MYO1C	0.859648
cg19037310		0.859616
cg18502267	PARVB;PARVB;PARVB;PARVB	0.859581
cg11584690		0.859573
cg13280039	GRIN2B	0.859559
cg20116800		0.859465
cg14754555	GPD2;GPD2;GPD2	0.859442
cg00006081	HMX2	0.859439
cg16528895	SULT1C4	0.85942
cg08663825		0.859404
cg07590929	ESRP2	0.859394
cg24824917		0.859335
cg21100596	UBXN6	0.859322
cg13492227	FGF11	0.859302
cg27073113	DKFZP434H168;GNAO1;GNAO1	0.859275
cg08047482	RAB3D	0.859267
cg08839210	RAB34;RAB34;RAB34;RAB34;RAB34;RAB34;RAB34	0.859256
cg00561022	VCL;VCL	0.85922
cg17045389	KATNAL1;KATNAL1	0.859188
cg19771746	CORO1C;CORO1C;CORO1C	0.859154
cg00384221	GSTA4	0.859151
cg09265959	APH1B;APH1B	0.859141
cg10231192	TAOK3	0.85904
cg27063372	NHLRC4	0.859004
cg09185884	KCTD2	0.858995
cg02584756		0.858983
cg15577373		0.858977
cg01508380	MMP14	0.858922
cg06632404	MAN2A2	0.85891
cg02278688		0.858873
cg08815340		0.858791
cg19636302	OPA3	0.85877
cg25736125		0.858746
cg11980819	TMIGD2;TMIGD2	0.858742
cg16547629	RNF220	0.858735
cg09971499	KAT6B;KAT6B;KAT6B	0.858644
cg12340687	YPEL2	0.858556
cg26190348	HK2	0.858473
cg26392708		0.858456
cg03996348	CLASP2	0.858451
cg06650847		0.858436
cg01018999	CUEDC1	0.858433
cg05067833	PDK2;PDK2;PDK2;PDK2	0.858371
cg15835542		0.858319
cg08263647	LXN;GFM1	0.858275
cg05281708	ZNF35	0.858269
cg07087905	PRAM1	0.858227
cg16743128	ING2;ING2	0.858181
cg16329589		0.858153
cg21630608	SFRP2	0.858112
cg21379625	NRP1;NRP1;NRP1;NRP1;NRP1;NRP1	0.858064
cg12460838	PI16;PI16;PI16;PI16	0.85806
cg09278107	PACS2;PACS2	0.858048
[truncated: 14,986 more rows]

## Sheet: Module 4
CpG Illumina ID	Gene name	kME_Mod4
cg27479358		0.957065
cg22811930		0.955396
cg20506453		0.954847
cg23821889		0.952972
cg06985459	CLMN	0.951259
cg24721964	CLRN1;CLRN1	0.951251
cg01713265		0.950019
cg20420774		0.949912
cg19707390	CCDC148;CCDC148	0.949298
cg04440456		0.94875
cg13769596	TMEM72-AS1	0.948629
cg00549331		0.948247
cg11947637	TRAPPC6A;TRAPPC6A;TRAPPC6A;TRAPPC6A	0.947277
cg02961101		0.946898
cg11148820		0.94655
cg26821681		0.945948
cg23642047	NREP-AS1;NREP;NREP	0.945794
cg17855178	RIN2;RIN2	0.945229
cg19587207		0.944921
cg24760379	BCL11A;BCL11A;BCL11A	0.944279
cg08505032		0.944155
cg22829278		0.944098
cg04868788	INPP5D;INPP5D	0.94352
cg04856678		0.942942
cg05377824	ANKRD11;ANKRD11;ANKRD11;ANKRD11	0.942398
cg15510875		0.942251
cg05266989		0.94202
cg10914523		0.941803
cg07853489		0.941522
cg18455472		0.941164
cg02641539	TM7SF4	0.941109
cg01437816		0.940774
cg05487345		0.940419
cg08387459	ACOXL	0.940318
cg18038155		0.940211
cg01309511	CHST15;CHST15;CHST15;CHST15	0.940062
cg04940991	STON2;STON2	0.939798
cg20941275		0.939204
cg13888157		0.938836
cg18409839	CDCP1;CDCP1	0.938502
cg17489635		0.938464
cg21549201	LOC101929450;LOC101929450	0.938321
cg15549550	LPIN1	0.938092
cg23741347	ANTXR1	0.937988
cg00763961	TMEM38B	0.937603
cg00918877		0.937492
cg09213533		0.937234
cg09122593	PPFIA4	0.937095
cg21241410		0.936832
cg18437039		0.936615
cg21604191		0.936414
cg24102749	CLEC5A;CLEC5A	0.936076
cg00387768	PDE6A	0.935869
cg04894537	KCNQ1;KCNQ1	0.935743
cg13571484	ATP2A2;ATP2A2	0.935742
cg13540548		0.935541
cg04084348	PLAU;C10orf55;PLAU	0.935403
cg02373427	P2RY12;MED12L	0.935331
cg01811730		0.935184
cg02543462	IL1RN;IL1RN;IL1RN;IL1RN	0.935088
cg13339632	RNF130;RNF130	0.935017
cg18287779		0.93499
cg20603452		0.934698
cg25496462	NRG4	0.93461
cg14314661	ZMIZ1	0.934592
cg16369653	CSF1R;CSF1R;CSF1R	0.934434
cg09551249	RAP1GAP2;RAP1GAP2	0.934143
cg07235066		0.934009
cg23564869		0.934003
cg15002624		0.934003
cg12971855	ASCC2;ASCC2	0.933989
cg07243892	LOC339862	0.933778
cg04988978	MPO	0.933762
cg11458934		0.933632
cg20716104		0.933555
cg11905586	TRERF1;TRERF1	0.9335
cg13760360		0.933477
cg20911406		0.933444
cg07729527		0.933443
cg02461269		0.933034
cg21321626		0.932782
cg08412044		0.932584
cg04949225		0.93244
cg04459170	LINC01272	0.932392
cg03633969		0.932353
cg12517471	NOS1AP;NOS1AP	0.932207
cg09000502	CTDSPL;CTDSPL	0.932163
cg12335214		0.932098
cg01023222		0.932096
cg06744540	CLEC5A;CLEC5A;CLEC5A;CLEC5A	0.931985
cg20777329		0.931972
cg05227382		0.931956
cg15095917	CD68;CD68	0.931828
cg21579209	KIAA1549;KIAA1549	0.931705
cg04016410		0.931621
cg01391631	SV2C;SV2C	0.931525
cg09315501	LINC00536	0.931422
cg03898408		0.931114
cg25616514		0.930901
cg26269286		0.930878
cg14066163		0.930649
cg17151012		0.930378
cg03598868	LINC00242;LINC00574	0.930253
cg00329429		0.93014
cg14816778		0.930032
cg04645070		0.930027
cg10129391		0.930025
cg13901957		0.929725
cg01473948	SASH1	0.929679
cg11659896		0.929653
cg13125964		0.929648
cg25735517		0.929645
cg26931601	SGIP1;SGIP1	0.929365
cg09380069	PCTP;PCTP	0.929357
cg14094841		0.929309
cg23732483	ARIH2	0.929277
cg13154294		0.929194
cg17515837	C15orf27	0.929137
cg24866700	MIR1227;PLEKHJ1	0.929116
cg17357565		0.929045
cg05405748		0.928933
cg06097309		0.928519
cg13359998	GALNT2	0.928434
cg13585930	NPFFR1	0.928329
cg12191163	PTPN2;PTPN2;PTPN2;PTPN2;PTPN2	0.928276
cg13979622		0.928222
cg26063719	VIM	0.928105
cg21814905	FRMD4A	0.927964
cg22129276	DHRS9;DHRS9	0.927895
cg11197422	PDE6A	0.927604
cg04009045	M1AP;M1AP;M1AP	0.927531
cg12799029	ABR;ABR;ABR	0.92746
cg21786386		0.927274
cg01589145		0.927256
cg08432406	THRB;THRB;THRB;THRB	0.927164
cg25076786		0.927128
cg14880874	MIR548AJ2	0.926948
cg21204620		0.926646
cg08669096		0.926597
cg05845977	LOC105376360	0.926419
cg02010481	JAZF1	0.926311
cg17202840		0.92596
cg26905799	C21orf58;C21orf58;C21orf58;C21orf58;C21orf58	0.925908
cg18795525	ANKRD11;ANKRD11;ANKRD11;ANKRD11	0.925653
cg11009736	MARCO	0.925598
cg03282283	CACNA1C;CACNA1C;CACNA1C;CACNA1C;CACNA1C;CACNA1C;CACNA1C;CACNA1C;CACNA1C;CACNA1C;CACNA1C;CACNA1C;CACNA1C;CACNA1C;CACNA1C;CACNA1C;CACNA1C;CACNA1C;CACNA1C;CACNA1C;CACNA1C;CACNA1C;CACNA1C	0.925581
cg10465805	LOC101927822	0.925447
cg01920085	LOC101929371	0.925395
cg04486536		0.925336
cg10898024		0.925261
cg01003455		0.925129
cg20175324	DLEU1	0.924881
cg01585030	ERG;ERG;ERG;ERG;ERG;ERG;ERG;ERG	0.924837
cg16873386		0.924832
cg07220903	CCDC12	0.924808
cg22331294	LIMD1	0.924703
cg08548498	SLPI	0.924656
cg16496571	MXD1;MXD1;MXD1	0.924614
cg15832662	RTN3;RTN3;RTN3;RTN3	0.924562
cg24060744		0.924516
cg03195195	NRXN2;NRXN2	0.924353
cg14514513	DSE;DSE	0.924321
cg12586707		0.924247
cg19993766		0.92421
cg27083604	COL23A1	0.924202
cg13921921	ARHGEF2;ARHGEF2;ARHGEF2	0.923784
cg22321713		0.923669
cg15883387	SBK1	0.923598
cg10524576	PPM1H	0.92348
cg03393723	GCN1	0.923319
cg03487157		0.9232
cg25278941		0.922989
cg04935122		0.922946
cg16681442		0.922786
cg03804474		0.922562
cg01813126		0.922529
cg00100361	ATP2A2;ATP2A2	0.922249
cg11496404		0.922207
cg02860186	ERG;ERG;ERG;ERG;ERG;ERG;ERG	0.922072
cg07659535	LOC100129461	0.922064
cg06127572		0.921748
cg08913333		0.921617
cg22076699		0.921457
cg10208610	TRNP1	0.921366
cg25307097	TAOK3	0.921279
cg23691006	SLC43A2	0.92114
cg05862438	TAS2R40	0.921122
cg04656481		0.921016
cg22548133		0.920975
cg14107271	ARHGAP26;ARHGAP26	0.920871
cg04084260		0.920717
cg03835630		0.920468
cg00947809		0.920349
cg20282764		0.920332
cg08752738		0.920183
cg15514521		0.920095
cg11888191		0.920007
cg17790037	MYLK-AS1;MYLK-AS1	0.919812
cg20142081	BRE;BRE;BRE;BRE;BRE;BRE	0.919811
cg27267248		0.919675
cg10503705	RNF220	0.919605
cg17539088	HIVEP3;HIVEP3	0.919573
cg24425149	TBC1D4	0.919572
cg15908977		0.919446
cg26707879		0.919133
cg01990133		0.919111
cg01702055		0.918937
cg08698159	SEZ6;SEZ6	0.918923
cg14169841	MTO1;MTO1;MTO1	0.918843
cg23104520		0.918709
cg22326508		0.918632
cg20760554	ALPK2	0.918551
cg00336593	LOC101929319;TNFAIP6	0.918514
cg07668993	SLPI	0.918503
cg23955417	MIR1976;RPS6KA1;RPS6KA1	0.918427
cg11961845	AHCYL2;AHCYL2;AHCYL2;AHCYL2;AHCYL2;AHCYL2	0.918322
cg07925587	KRT80;KRT80	0.918289
cg24426255	CEP83;CEP83	0.918281
cg04738464		0.918172
cg24812271	B4GALT5	0.91816
cg17364323	SLCO3A1;SLCO3A1	0.918124
cg11345463	FAM222A-AS1;FAM222A-AS1;FAM222A	0.918098
cg09645424		0.918093
cg11098795	TTC41P	0.917567
cg25491287	VWF	0.917349
cg01892452	COL24A1	0.917341
cg15551092		0.917337
cg11233741		0.917298
cg16186097	ATXN1;ATXN1	0.917185
cg26164488		0.916985
cg01498619	DDX39A;DDX39A	0.916983
cg09465394	MAML3	0.916966
cg26477557	METTL21B;METTL21B;TSFM;TSFM;TSFM;TSFM	0.916936
cg24745500	IBSP	0.916891
cg02684341		0.916561
cg04453649	SLC8A1;SLC8A1;SLC8A1;SLC8A1;SLC8A1	0.916543
cg04381957	RFTN1	0.916388
cg23199203		0.916358
cg20193665		0.916187
cg05034654	APRT;APRT;APRT;APRT	0.916083
cg03062284		0.915947
cg16134741	CACNA2D4	0.915921
cg04234104		0.915855
cg21116474		0.915799
cg01970818	ACTN4	0.915765
cg02079079		0.915708
cg15758525		0.915664
cg19225848	LRP3	0.915555
cg06795427	CD177	0.915511
cg21470993		0.915454
cg11197533	IFT122;IFT122;IFT122;IFT122;IFT122;IFT122;IFT122	0.915345
cg10168771	RALGPS1;RALGPS1;RALGPS1;RALGPS1	0.915235
cg19994779	CDCA4;CDCA4	0.915093
cg15108641	UBTD1	0.914962
cg03158902	PAM16;CORO7-PAM16	0.914961
cg09174555	S100A8	0.914832
cg10197238	RNASE1;RNASE1;RNASE1;RNASE1	0.914831
cg10123035	ROCK2	0.914759
cg09668964		0.914689
cg12989038	TBC1D19;TBC1D19	0.914681
cg02883846	SNX12	0.914679
cg11088672		0.914665
cg25163837		0.914623
cg04137949	NAF1;NAF1	0.914543
cg26963632		0.914537
cg05398335	TMEM38A	0.914524
cg01917681		0.914515
cg19482216	WDR25;WDR25	0.914077
cg10296406		0.914065
cg27067618	CYP4F3	0.913965
cg19040195	BCL11A;BCL11A;BCL11A	0.913737
cg09629266		0.913697
cg09507391	BCKDHA;BCKDHA	0.913411
cg25221207	PVRL1;PVRL1;PVRL1	0.913404
cg11841826	RFTN1	0.913323
cg05204491	RAPGEF5	0.913309
cg05422509		0.913102
cg15367056	CDK6;CDK6	0.913013
cg06646922	CACNA1D;CACNA1D;CACNA1D	0.912887
cg10251354		0.912838
cg00275665	B4GALT5	0.912787
cg08165028		0.912676
cg03282312		0.912645
cg12307314	ARHGAP26;ARHGAP26	0.912614
cg13142359		0.912591
cg02648003	BEND7;BEND7	0.912409
cg07048326	MS4A7;MS4A7;MS4A7;MS4A7;MS4A14;MS4A14;MS4A14;MS4A14;MS4A14;MS4A14;MS4A14;MS4A14	0.912116
cg00711505		0.912046
cg00450651		0.911992
cg18703361		0.911984
cg03409534		0.911979
cg20734664		0.911944
cg07301793	LINC01330	0.911769
cg27209069	TEK;TEK;TEK	0.911723
cg05407171	HNMT;HNMT;HNMT	0.911696
cg06958842	NDFIP2;NDFIP2	0.911645
cg14645628	PLXNA2	0.911636
cg26542792	LOC283404	0.911621
cg06246351		0.911544
cg07691827	KIF5C;KIF5C;KIF5C;KIF5C	0.911524
cg12004527	PPM1H	0.911479
cg20831413	ARAP1	0.911471
cg08671460		0.911319
cg06369491		0.911291
cg19794536	ARHGEF10L;ARHGEF10L	0.91123
cg17102035		0.911215
cg09951720		0.911098
cg01695954	RRM2;RRM2	0.911032
cg23036852		0.910997
cg25824530		0.910943
cg25193114	EXT1	0.910837
cg02573659		0.91083
cg15697257	SYNPO;SYNPO;SYNPO;SYNPO;SYNPO;SYNPO	0.910791
cg06910433	FNDC3B;FNDC3B	0.910731
cg07187087		0.910722
cg08166615	LRRFIP1	0.910711
cg26666978		0.910705
cg24598495		0.910628
cg00153306	TMIE	0.910531
cg16394096	FER1L6	0.910446
cg19844799		0.910429
cg22401679		0.910388
cg20310870		0.910363
cg07136652		0.910352
cg21808406	CD68;CD68	0.910269
cg11425164	AGPAT9;AGPAT9;AGPAT9	0.910125
cg01120733		0.910038
cg22396119		0.909984
cg18579379	AURKA;AURKA;AURKA;AURKA;AURKA;AURKA;CSTF1;CSTF1;CSTF1	0.909969
cg18506744	GPX4;GPX4	0.909706
cg06709721	MACROD1	0.909594
cg17666418		0.909539
cg02745692		0.909448
cg26694454		0.909316
cg03484312	BEND5;BEND5;AGBL4	0.909264
cg03267959		0.909256
cg08701832	ANKS6	0.909217
cg05736499	LOC283335;TNS2;TNS2;TNS2	0.909154
cg02395069		0.90904
cg25090121		0.909004
cg23985422		0.908927
cg08939394		0.908825
cg14331199	SRC;SRC	0.908805
cg00452034	GNS	0.908749
cg18198521	NEO1;NEO1;NEO1	0.908664
cg09720271		0.908627
cg08919791	RABGAP1L	0.908624
cg05125838	UCN2;COL7A1	0.908558
cg04308167	SLC47A1	0.908443
cg02351277		0.908437
cg24257928		0.908402
cg08290628	CORO2B	0.908324
cg00050692	DNMT3A;DNMT3A;DNMT3A	0.908016
cg07715168		0.907934
cg25056837	WSB2;WSB2;WSB2	0.907916
cg15228889	EZH2;EZH2;EZH2;EZH2;EZH2	0.907825
cg03748864		0.907822
cg15699514		0.907784
cg06802985		0.907721
cg14456934		0.907701
cg17144735		0.907701
cg21368996	AOX2P;LOC100507140	0.907647
cg18739675		0.907523
cg18130370	NCF4;NCF4	0.907519
cg17838848	DPYSL3	0.907481
cg19225798	CDK5RAP2;CDK5RAP2;CDK5RAP2;CDK5RAP2;CDK5RAP2;CDK5RAP2;CDK5RAP2;CDK5RAP2	0.907474
cg03497059	OSBPL5;OSBPL5;OSBPL5	0.9074
cg21580043	ATPAF2	0.90726
cg17177779		0.907195
cg08028554	FLT3;FLT3	0.906969
cg14178895	C6orf105;C6orf105	0.906863
cg22664560		0.906619
cg07862382		0.906606
cg07002305	PHKA2	0.906546
cg07409200	C13orf30	0.906509
cg09623010	SLC16A5;SLC16A5	0.906473
cg02667250		0.906457
cg08700896	SPG20;SPG20;SPG20;SPG20;SPG20-AS1;SPG20-AS1	0.906413
cg05442926	EDEM2;EDEM2;EDEM2	0.906246
cg18447488	PRPF3	0.906237
cg25510614	MFSD7	0.906209
cg02088996	LOC285954	0.906192
cg03748202	ZMYM4	0.906185
cg18867837		0.906064
cg09076123	NCF2;NCF2;NCF2	0.905994
cg18634301	LINC01272	0.905925
cg18655534		0.905882
cg02476619	SLC47A1	0.905821
cg20246900	CLEC3B	0.905774
cg04962892	VRK2;VRK2;VRK2;VRK2;VRK2;VRK2;VRK2;VRK2;VRK2	0.905772
cg04111435	RTN3;RTN3;RTN3;RTN3	0.905731
cg01440888		0.905693
cg26882250	RALGPS1;RALGPS1;RALGPS1;RALGPS1	0.905667
cg23458989	DIP2C	0.905624
cg23566513		0.90562
cg03668598		0.905596
cg20035322	ALPK3	0.905578
cg26993178	CD86;CD86;CD86	0.905537
cg09731767	RNH1;RNH1;RNH1;RNH1;RNH1;RNH1;RNH1;RNH1	0.905437
cg22918241	SHB	0.905412
cg16272728	RAB27A	0.905371
cg16172020		0.905237
cg14016196	UBE2U	0.905193
cg04921656		0.905185
cg09943198	DOCK8	0.905164
cg17213713		0.905075
cg22895366		0.905065
cg27620695		0.904933
cg23434216		0.904911
cg08151571		0.904855
cg25375916	SLC33A1	0.904788
cg14670681		0.904677
cg17930272	THSD1;THSD1	0.904651
cg07913379	LINC00862	0.904612
cg03139435	AURKA;AURKA;AURKA;CSTF1;AURKA;CSTF1;AURKA;AURKA;CSTF1	0.904539
cg01429933	PLEKHG5;PLEKHG5	0.904341
cg12754527	RAPGEF1;RAPGEF1;RAPGEF1	0.90432
cg08336429		0.904266
cg12210272	RILPL2;RILPL2	0.904167
cg17662883	ACOX3;ACOX3	0.904036
cg20745693		0.903941
cg08752726	RUNX1;RUNX1;RUNX1	0.903864
cg07525077	RNASE3	0.903483
cg04533691	CLIP4;CLIP4;CLIP4;CLIP4	0.903437
cg19343186	RNF220	0.903337
cg04072771	RAB27A	0.903334
cg01980222	TREM2;TREM2	0.903306
cg10669142	CLRN1;CLRN1;CLRN1;CLRN1	0.903276
cg10657941	LOC101927668	0.903262
cg07744430		0.903229
cg05200313	SLC24A4;SLC24A4;SLC24A4	0.903215
cg10554691		0.903208
cg09187338		0.903203
cg10596768	G6PC	0.903161
cg19964040	SPTBN1	0.903159
cg01905905	FGGY;FGGY;FGGY;FGGY	0.902987
cg14855124	GPR157	0.902968
cg16585167		0.902953
cg06361628	PPAP2B	0.902898
cg07671819		0.902862
cg25179876	NRP1	0.902789
cg15546236		0.902754
cg19356098		0.902747
cg17556601	TTYH2	0.902593
cg27615938	NCRNA00188;NCRNA00188;NCRNA00188;NCRNA00188;NCRNA00188;NCRNA00188;NCRNA00188;NCRNA00188;NCRNA00188;NCRNA00188;NCRNA00188;NCRNA00188;NCRNA00188;NCRNA00188;NCRNA00188;NCRNA00188;NCRNA00188;NCRNA00188;SNORD65;NCRNA00188;NCRNA00188;NCRNA00188;NCRNA00188	0.902563
cg16364570		0.902533
cg03626909	JDP2;JDP2;JDP2;JDP2	0.902361
cg06773592	FSTL4	0.90229
cg04520393	ST8SIA4	0.902285
cg22677161		0.902129
cg14732874	STAMBPL1	0.901998
cg17016369		0.901992
cg06496913	BCAS3;BCAS3	0.901977
cg11729779		0.901971
cg02695372		0.901966
cg13561110		0.901923
cg23445858	ABCC6	0.901897
cg27111077	ENTPD1;ENTPD1-AS1;ENTPD1;ENTPD1;ENTPD1;ENTPD1;ENTPD1;ENTPD1	0.901889
cg09682727		0.901847
cg04401753	TLL2	0.901845
cg18790456		0.90168
cg22883893		0.901674
cg11102369		0.901587
cg27095222		0.901554
cg23677897	LOC105376360	0.901551
cg09650907	FAM104A;FAM104A	0.901448
cg11935248	CDYL;CDYL;CDYL;CDYL	0.901397
cg16515952		0.901363
cg24771527		0.90136
cg22435586		0.901335
cg20363271		0.90128
cg11737831		0.901256
cg10736046	DAPK1;DAPK1;DAPK1;DAPK1	0.901228
cg01235596	SLC16A5;SLC16A5	0.901128
cg24831110	VEPH1;VEPH1;VEPH1	0.900956
cg05438672		0.900906
cg23209684		0.900861
cg00616640	ABCC6P1	0.90085
cg08071141	MAML2	0.900841
cg24881797	LOC105748977	0.900754
cg14120750	BAALC;BAALC	0.900735
cg14556906	DIXDC1	0.90065
cg15272153	LINC01258	0.90064
cg14792595		0.900603
cg10091025	BCL6;BCL6	0.900503
cg24028809	RGS17	0.900469
cg03548415		0.900441
cg06678140		0.900363
cg18886109	ADAMTS14;ADAMTS14	0.900269
cg26235369		0.900102
cg17320255	CHD5	0.900038
cg01105019	PLCZ1;PLCZ1	0.899907
cg13518257		0.899873
cg09316406		0.899818
cg26873042		0.899799
cg13394991		0.89974
cg05195106		0.899654
cg17004025	PRTN3	0.899649
cg01030479	GAB2	0.899633
cg22720885	DHRS9;DHRS9	0.899608
cg22540135		0.8996
cg02003199	TMEM249;TMEM249;TMEM249;FBXL6;FBXL6;TMEM249	0.899552
cg02956542	PGLYRP4	0.899459
cg23508438	MEFV;MEFV;MEFV;MEFV	0.899426
cg24067911	ATXN1;ATXN1	0.89935
cg24507742	SLC1A5;SLC1A5;SLC1A5	0.899262
cg27555240		0.899207
cg26031318		0.899202
cg11826073	KIF9-AS1;KIF9;KIF9;KIF9	0.899143
cg12488134		0.899132
cg17777759	RAC1;RAC1	0.899012
cg14714629	TRIM4;TRIM4	0.898979
cg08183467	LINC01226	0.898966
cg19952829		0.898957
cg06538977	ECRP	0.898925
cg23654401	VOPP1	0.898799
cg16338378		0.898747
cg24054202		0.89874
cg01550012	LOC101927787	0.898703
cg15138708	CDC42EP3;CDC42EP3;CDC42EP3;CDC42EP3	0.898629
cg26925457		0.898614
cg17520654		0.898604
cg19405484		0.898602
cg26852739	FCAMR;FCAMR;FCAMR	0.898537
cg25048171	PADI4	0.898535
cg21096049		0.898492
cg14267923	LOC100128568	0.898479
cg05360682		0.898308
cg12793639	LOC101928304;LOC101928304	0.898261
cg05726785	FLT1;FLT1;FLT1;FLT1	0.89826
cg06928797	SIK3	0.898194
cg10513018		0.898062
cg07198775	CDK6;CDK6	0.898039
cg25162888	SYNPO;SYNPO;SYNPO;SYNPO	0.898018
cg19605623	SCHIP1	0.897982
cg10080808	LOC101929622	0.897904
cg17981620	PITPNM3;PITPNM3	0.897876
cg13900692		0.897789
cg24124366	COL23A1	0.897776
cg06430327	LRFN2	0.897765
cg05307752	ARHGAP15	0.89769
cg08872742	CDH5	0.897422
cg23111342	SIK3;SIK3;SIK3	0.897402
cg06196379	TREM1	0.897379
cg24040694	ADORA2A-AS1;ADORA2A-AS1	0.897271
cg05638842		0.897239
cg00841849		0.897177
cg01833991	LOC339593	0.897046
cg24652018	UGGT2	0.897044
cg07076836		0.897032
cg21114990	SEPT3;SEPT3	0.896952
cg02488934		0.896886
cg07102252		0.896814
cg26198483		0.89666
cg26341457		0.896639
cg15121161	SH3KBP1	0.89662
cg08393943	SEMA5B;SEMA5B;SEMA5B;SEMA5B;SEMA5B	0.896498
cg08514846		0.896472
cg25202484		0.896408
cg13053861		0.896385
cg01495099	KIAA1755	0.89622
cg02580085		0.896167
cg02683885	LOC101928163;E2F2	0.89612
cg05963604	APPL1	0.89606
cg11263372	KIF26B	0.896035
cg12371569		0.896002
cg17484090	COLEC12	0.895946
cg07104583	ACTR2;ACTR2	0.895899
cg03919650	MEFV	0.895824
cg08114120		0.895602
cg09369619		0.895597
cg16355382		0.895595
cg10188795	SGMS1	0.895581
cg09849237	GRASP;GRASP	0.895451
cg11857223	MATN2;MATN2	0.895428
cg25237333		0.895427
cg23092820	S100A9	0.895355
cg15375526		0.895348
cg08005330	CENPP;CENPP	0.895257
cg12129824	CCDC88C	0.895239
cg06635918		0.895211
cg04464475	IQSEC1	0.895187
cg04327799	SLC19A1;SLC19A1;SLC19A1	0.895018
cg05408442	STPG1;STPG1;STPG1;STPG1	0.894685
cg04747102		0.894649
cg12343144		0.89463
cg10208540		0.894574
cg17128539		0.894538
cg08626823	TNFRSF21	0.894313
cg25627098	C17orf74	0.894277
cg12966875	SLPI	0.894225
cg25955126	CRADD	0.894197
cg25234117	PLCH1	0.894067
cg17446488		0.894019
cg12327989		0.893969
cg06401227		0.893709
cg08129092	INTS3	0.893588
cg12533689	MIR4802;RBM47;RBM47	0.893586
cg00198173		0.893569
cg06380030	FNTB;CHURC1-FNTB;CHURC1-FNTB	0.893524
cg03894068	RIN2	0.893499
cg21478425	FAM227A;FAM227A	0.893469
cg20026393	FLJ22447	0.893452
cg25573644	RASAL2	0.893447
cg24474738		0.893442
cg06566905	PTPRJ;PTPRJ	0.89339
cg09952222		0.893378
cg17998593	SCUBE1	0.893186
cg13587908	FAM69B	0.89311
cg14235511		0.893037
cg25116398	AHCYL2;AHCYL2;AHCYL2;AHCYL2	0.89302
cg26291655	KLHL25;MIR1276	0.892953
cg26181902		0.892935
cg01213920	CCR2	0.892906
cg21748789	CD68;CD68	0.892863
cg25961136		0.892798
cg25434350	CR1;CR1	0.892768
cg14216322	DIRC3	0.892727
cg20161212		0.892686
cg08898065	CHN2;CHN2;CHN2;CHN2;CHN2	0.892659
cg14419118		0.892658
cg24837149	CCNL2;CCNL2;CCNL2;LOC148413;CCNL2	0.892571
cg09384035		0.892426
cg12201616	BCL2L11;BCL2L11;BCL2L11;BCL2L11;BCL2L11;BCL2L11;BCL2L11;BCL2L11;BCL2L11;BCL2L11;BCL2L11;BCL2L11;BCL2L11;BCL2L11;BCL2L11;BCL2L11	0.892421
cg17120616		0.892325
cg14828066		0.892261
cg07152342		0.892244
cg08263856		0.892197
cg21917510		0.892146
cg12063992	PTPN9	0.892074
cg16514888	B4GALT5	0.892039
cg25607249	SLC1A5;SLC1A5;SLC1A5;SLC1A5	0.891994
cg24421827	OR5A2	0.891964
cg27141167	PDGFC;PDGFC	0.89196
cg01486537		0.89191
cg05988548		0.891896
cg21010928		0.891884
cg23617039	PDIA2	0.891883
cg00005461		0.891843
cg04794141	TC2N	0.8917
cg25178074	ATP9A	0.891689
cg00720647		0.89161
cg04248263		0.891506
cg15453097		0.891478
cg01957102		0.891458
cg12461347	MICU1;MICU1	0.891419
cg14899252		0.891346
cg00106512	BCL11A;BCL11A;BCL11A	0.891341
cg13175572		0.891321
cg16346414	RAB31	0.891288
cg09712306	AURKA;AURKA;AURKA;AURKA;AURKA;AURKA	0.891086
cg18294707	RNASE2	0.891042
cg24419550	TSPAN15	0.890995
cg03437769		0.890985
cg19722602	PADI3	0.890964
cg26817028		0.89095
cg11368628	SYT8	0.89085
cg04789403		0.890794
cg18196453	RNF217	0.890679
cg17759095	DST	0.890576
cg04399899	RAPGEF2;RAPGEF2	0.890488
cg24393424		0.89048
cg01955153		0.890414
cg04035088		0.890291
cg02225040	LOC100130476	0.890199
cg20309353	ALKBH5	0.890121
cg07810276	FAR2;FAR2;FAR2	0.890116
cg22389380		0.890098
cg19896232		0.890088
cg18291850	PLCB1;PLCB1	0.890074
cg18974949		0.890062
cg25960577		0.889946
cg08743681	UBASH3B	0.889883
cg12782294	PLD1;PLD1	0.889849
cg18533870	SLC3A2;SLC3A2;SLC3A2;SLC3A2;SLC3A2;SLC3A2;SLC3A2;SLC3A2;SLC3A2;SLC3A2	0.88982
cg12503224	OSBPL9;OSBPL9;OSBPL9;OSBPL9;OSBPL9;OSBPL9;OSBPL9;OSBPL9	0.889812
cg20759228	MAP4K4;MAP4K4;MAP4K4;MAP4K4;MAP4K4	0.889774
cg21858653		0.889706
cg19102955	TRMT6	0.88965
cg08990348	APP;APP;APP;APP;APP;APP;APP;APP;APP;APP	0.889642
cg20733303	ASAP1;ASAP1	0.889589
cg13488013		0.889553
cg16664584		0.889446
cg09599062		0.889371
cg19070952	DENND4A;DENND4A	0.889362
cg15334166		0.889356
cg26324506		0.889319
cg03576380		0.889174
cg23854395	BIN1;BIN1;BIN1;BIN1;BIN1;BIN1;BIN1;BIN1;BIN1;BIN1	0.88911
cg16308565		0.889098
cg07655227		0.889091
cg25049339		0.888892
cg15700931	TRMT6;TRMT6	0.88887
cg00857405		0.888837
cg09762808		0.88881
cg11007850		0.888767
cg06437100	OTOA;OTOA;OTOA	0.888675
cg10533409		0.888658
cg11345960	SAMSN1;SAMSN1;SAMSN1	0.888606
cg17827670	AHCYL2;AHCYL2;AHCYL2;AHCYL2;AHCYL2;AHCYL2	0.888574
cg02202721	PEAR1	0.888486
cg02098414	PHACTR1;PHACTR1	0.888426
cg03183540		0.888367
cg26192328	CXCL11;CXCL11;ART3	0.888344
cg10546044	NFATC2;NFATC2;NFATC2;NFATC2;NFATC2;NFATC2;NFATC2;NFATC2	0.88833
cg15931138		0.888318
cg06792126		0.888302
cg23635694		0.888291
cg12158278	PSMA1	0.88829
cg15590999		0.888053
cg00790071		0.888008
cg15292507		0.887984
cg02153138	PRRT4;PRRT4	0.887977
cg10417386	PIK3R6	0.887969
cg09306294	SDK2	0.887968
cg23390366		0.887964
cg08906233	TNS3	0.887836
cg13293174		0.887793
cg19069884	CHSY1	0.887767
cg21941262		0.887604
cg16783053	DUSP5	0.887483
cg19815274	GALNT14;GALNT14;GALNT14;GALNT14	0.887482
cg15412634	RUNX1	0.88741
cg27244120	SF3B3	0.887403
cg10160612		0.887269
cg00508023		0.887213
cg21927395	FAM104A;FAM104A;FAM104A;FAM104A;FAM104A	0.887207
cg12778550		0.887043
cg26102742		0.886973
cg05804288	XYLT1	0.886893
cg12954867		0.886856
cg07247797		0.886794
cg07226569	DENND1A	0.886769
cg17274057	PBX1;PBX1;PBX1	0.886752
cg25368948		0.886751
cg00275372		0.886713
cg16844550		0.886691
cg10922468		0.886684
cg07772436	ITIH3	0.886665
cg19281948	LIMS1;LIMS1;LIMS1	0.886649
cg25439420	UPP2;UPP2	0.886648
cg06075683		0.886565
cg26961240	BACH2;BACH2	0.886543
cg00700219		0.886503
cg09590082	LINC00870	0.886478
cg00905101	SEPX1	0.886461
cg14748181		0.886377
cg15089957		0.886358
cg12081643	COL4A1	0.886261
cg08635930	AIF1L;AIF1L;AIF1L;AIF1L	0.88617
cg27396197		0.886166
cg05686455	CARD10	0.886137
cg26487586		0.886137
cg17366015	IKZF5;IKZF5;IKZF5;IKZF5;IKZF5;IKZF5	0.885923
cg10647196	LMAN1L	0.885916
cg22642750	RABGAP1L;LOC102724601	0.885883
cg24460943		0.885588
cg22668740		0.885524
cg15046164		0.88549
cg09333299		0.885372
cg14038575		0.885361
cg17971578	STK40	0.885331
cg12315311	VSTM1	0.885329
cg20557469	S100A8	0.885305
cg12571570	ZEB2;ZEB2	0.885279
cg07617633		0.885243
cg11349906	PXDC1	0.885185
cg12959997		0.885118
cg00685976	S100A8	0.885089
cg19916943		0.885078
cg17657737		0.885064
cg08928958	PPARGC1B	0.885025
cg02259246		0.884978
cg04252446	ACOX2	0.884976
cg05091997		0.884962
cg03320508	LOC101927123	0.884923
cg12613255	RALGAPA2	0.884914
cg05683586		0.884891
cg07227089		0.884882
cg26943214		0.884709
cg11891887	LINC00862	0.884662
cg14873515	NDST1	0.884461
cg01383707		0.884337
cg14080050	B4GALT1	0.884325
cg12028969		0.884293
cg06251155	TYW1B	0.884164
cg11102682	COMMD1	0.884075
cg15557489	BCAS3;BCAS3	0.884055
cg18248499	ROBO4;ROBO4	0.884024
cg13843547		0.883993
cg07976823		0.883993
cg02722539		0.883981
cg25914433		0.883949
cg24058402		0.883913
cg17207552		0.883898
cg00198785	LINC01055	0.883871
cg00853802		0.883811
cg02615013	SH3BP2	0.883781
cg15747993	MGST1;MGST1;MGST1;MGST1;MGST1;MGST1;MGST1;MGST1	0.883744
cg25591888	SH3BP4	0.883713
cg23425252	PPAP2B	0.88367
cg07572756		0.883669
cg21858904		0.883606
cg10632899	DNAH11	0.883541
cg00516092		0.883478
cg22104103	C21orf34;C21orf34	0.883425
cg00719439	MYLK2	0.883424
cg00144816	BRE;BRE;BRE;BRE;BRE;BRE	0.883375
cg11118962		0.883372
cg26464446	HOXA11	0.88331
cg24185397		0.883308
cg13222915		0.883191
cg06704974	ZNF438;ZNF438;ZNF438;ZNF438;ZNF438;ZNF438;ZNF438;ZNF438	0.883164
cg14926805	TMPRSS4-AS1	0.883134
cg24417845		0.883132
cg13384966	CCM2L	0.883033
cg03197611	GPR161;GPR161;GPR161;GPR161;GPR161;GPR161;GPR161	0.882993
cg18392999		0.882919
cg19327615	RIN2	0.88288
cg10798988	PDGFC;PDGFC	0.882866
cg26962791	LINC00945	0.882828
cg07394341		0.882793
cg12981668	KCNN3;KCNN3;KCNN3	0.882786
cg01303199	AHCYL2;AHCYL2;AHCYL2;AHCYL2	0.882751
cg10226336		0.882684
cg22032626	NCKAP5L	0.882678
cg19981738		0.882622
cg12443509		0.882534
cg14051567	UNC5C	0.88247
cg06026160		0.882364
cg03090059		0.882348
cg07322521		0.882344
cg00148618	C1orf204	0.882342
cg12246990	NUP210L;NUP210L	0.882302
cg16720981	C10orf128;C10orf128;C10orf128;C10orf128;C10orf128	0.88229
cg02923345		0.882254
cg10663751	FGR;FGR;FGR	0.88217
cg07098854	SNORD4A;RPL23A	0.882166
cg03156851		0.882086
cg00428334	PDE4D	0.881998
cg16567174		0.881963
cg02033582		0.881688
cg22399873	FBXO41	0.881673
cg19731777	ALKBH3-AS1	0.881662
cg22906231	LSM14A;LSM14A	0.88165
cg20554353		0.881581
cg06295604	DLEC1;DLEC1	0.881561
cg03550494	LPP	0.881499
cg17340850	KIZ;KIZ;KIZ;KIZ	0.881442
cg05396392	ZNF831	0.881317
cg22596282		0.881274
cg06682371	CMTM8	0.881236
cg14218899		0.881167
cg18573698		0.880994
cg03257930		0.880973
cg17294228	FGD5	0.880856
cg04684129		0.880809
cg22015766	C6orf106;C6orf106	0.880738
cg15004542	ZEB2;ZEB2	0.880678
cg13922269	GAB2;GAB2	0.880662
cg13948857	C5orf56	0.880648
cg15841763	ERG;ERG;ERG;ERG;ERG;ERG;ERG;ERG;ERG	0.880645
cg09914358		0.880645
cg12458587	PEBP4	0.880639
cg26083822	PIP5K1B;PIP5K1B	0.880622
cg15842894	LOC100507391	0.880583
cg15776495	ANKRD11;ANKRD11;ANKRD11;ANKRD11	0.880531
cg11006422	DPYS	0.880526
cg21494379		0.88047
cg16596039	PIEZO2	0.880464
cg05285473	HRH1;HRH1	0.880429
cg02779644		0.880334
cg14439662		0.880282
cg26170244		0.880223
cg12167564		0.880147
cg15666720	UROC1;UROC1	0.880088
cg19905396	KCNQ4;KCNQ4	0.880061
cg10602939		0.880044
cg01619417	STAT3;STAT3;STAT3	0.880034
cg10335947	PLCXD2;PLCXD2	0.880028
cg17461390	DDA1	0.879978
cg02582028	FAM49B;FAM49B	0.87997
cg07168939	PSCA	0.879969
cg08480168	RMDN3;RMDN3	0.879963
cg05296770		0.87994
cg03763868	PRRX1;PRRX1	0.87987
cg15728109		0.879835
cg23086613		0.879748
cg03393340		0.8796
cg16346032		0.879513
cg12361830		0.87941
cg13709639	TUBA1B	0.879365
cg18019280		0.879246
cg09666573	HRH1;HRH1;HRH1	0.879237
cg15368829	ZNF438;ZNF438;ZNF438;ZNF438;ZNF438;ZNF438;ZNF438	0.879225
cg15391668	C5orf66	0.879214
cg03241987		0.879144
cg12902896	CTDSPL;CTDSPL	0.879103
cg22656671		0.878996
cg19794606	ARFGEF3	0.878868
cg03354487		0.878809
cg05835113	ABCA13	0.878798
cg16594502		0.878746
cg03262020	UNC13B	0.878714
cg03850957	SNRPB2;SNRPB2	0.878682
cg15548660		0.878459
cg20770573	B4GALT5	0.878437
cg05803892		0.878399
cg04270823	TCEA2	0.878395
cg02925233	USP22	0.878351
cg07920321		0.87834
cg16265731	EHD1;EHD1;EHD1;EHD1;EHD1	0.87831
cg10059821	TSPAN7	0.87831
cg17343725		0.878293
cg05557516		0.87823
cg05712330	C9orf47;C9orf47	0.878186
cg07346905	PCSK5;PCSK5;PCSK5	0.878185
cg25622763	OSCP1;OSCP1	0.878165
cg00820530	CNGB1;CNGB1	0.878161
cg26830864		0.877973
cg01710361	TTC39A;TTC39A	0.877966
cg09888026	TMEM105	0.87794
cg05432083		0.877858
cg25978218	EFHD2	0.877778
cg24137240	C5AR2	0.87776
cg23072099		0.877711
cg06650256	CD300LB	0.877691
cg14090520	ITPR1;ITPR1;ITPR1	0.87763
cg18442362	OGDH;OGDH;OGDH	0.877544
cg05398036		0.877505
cg15655274		0.877376
cg12862231	CSF1R	0.877346
cg25196374	LOC101929319;TNFAIP6	0.877245
cg17360849	MIR5191;NAV1;IPO9-AS1	0.877205
cg06395778	RSAD1;RSAD1;RSAD1	0.877142
cg04772795	WISP1;WISP1;WISP1;WISP1;WISP1	0.877099
cg06596521	C3orf22	0.877073
cg07380641	B4GALT5	0.876984
cg20433386	CACNA1G;CACNA1G;CACNA1G;CACNA1G;CACNA1G;CACNA1G;CACNA1G;CACNA1G;CACNA1G;CACNA1G;CACNA1G;CACNA1G;CACNA1G;CACNA1G	0.876929
cg14561565		0.876887
cg08613370		0.876875
cg03333781	LINC00299	0.876842
cg07328519	ZBTB7A	0.876751
cg09678315	NGF	0.876636
cg02638724	SGMS1	0.876598
cg09624918	NSMCE2	0.876575
cg01527959		0.876514
cg00140837	EBF3	0.876513
cg22137772	CLRN1OS	0.876467
cg21574629	DISC1;DISC1;DISC1;DISC1;DISC1;DISC1;DISC1;DISC1;DISC1;DISC1;DISC1;DISC1;DISC1;DISC1;DISC1;DISC1;DISC1;DISC1;TSNAX-DISC1;TSNAX-DISC1;TSNAX-DISC1;TSNAX-DISC1;TSNAX-DISC1;TSNAX-DISC1;TSNAX-DISC1	0.876382
cg19502821	OXR1;OXR1;OXR1	0.876364
cg09772608		0.876341
cg07437284		0.876316
cg02297967		0.876297
cg02979271		0.876279
cg06193939		0.876266
cg05567143		0.876265
cg15148973	PPAPDC1A	0.876252
cg21199922	FLJ13197	0.876226
cg02841912	SYNE1;SYNE1	0.876191
cg17991030	IL12A-AS1	0.87619
cg09464466		0.876163
cg14580628	NNT;NNT	0.876136
cg26967723		0.876128
cg06758928		0.876037
cg14317491	EDIL3;EDIL3	0.875821
cg02287214		0.87582
cg17767036		0.875797
cg20227944	CUX2	0.875641
cg25588844	TAF1B	0.875566
cg09409342		0.875563
cg06267139		0.875493
cg04727071	ZBTB7A	0.875462
cg11179544	LGR5;LGR5;LGR5;LGR5	0.875408
cg18994909	C16orf74	0.875396
cg23334466	C5orf66	0.875375
cg09304470	ATP9B;ATP9B	0.875364
cg16948651	ZNF684	0.875299
cg16915628	SHE	0.875238
cg25763716	VCAM1;VCAM1	0.875219
cg19619504		0.875165
cg00080816	IGF2R	0.875111
cg23922083	LIPE-AS1;LIPE-AS1	0.875024
cg01812327	SYNPO2;SYNPO2;SYNPO2;SYNPO2;SYNPO2	0.875023
cg07312124	TGM3	0.87502
cg22521707		0.874987
cg18815065		0.874957
cg21011066		0.874903
cg22119466		0.874886
cg25093216	MCC;MCC	0.874789
cg16531715	CASZ1;CASZ1	0.874779
cg21969500	CASS4;CASS4;CASS4;CASS4	0.874681
cg12347781	SLC39A13;SLC39A13	0.874665
cg05382301	C16orf52	0.874592
cg01121441	AXIN1;AXIN1	0.874561
cg16022279	ZNF185	0.874521
cg18839190		0.874474
cg01464985	ZNF512	0.874463
cg20786944		0.874456
cg08400424	ARHGAP26;ARHGAP26	0.874362
cg19756830		0.874335
cg10073190	NFATC2;NFATC2;NFATC2;NFATC2;NFATC2;NFATC2;NFATC2;NFATC2	0.874319
cg15524383	HTR2A;HTR2A	0.874317
cg13663931		0.87427
cg10428881	STON2;STON2	0.874242
cg14475840	C9orf30	0.87409
cg13591783	ANXA1	0.874063
cg22478240		0.874052
cg00928584	SEC22B;NBPF20;NBPF9	0.874044
cg18849204		0.874036
cg14533567	PBRM1	0.873947
cg07681806		0.87394
cg25318870	DCBLD2	0.873851
cg15158893	SLC2A1	0.873845
cg01516505	PDE6A	0.873741
cg27536559		0.873725
cg00442621		0.873668
cg11576408		0.873615
cg22770861	RILPL1;SNRNP35	0.873552
cg09879165	CACNA2D2;CACNA2D2;CACNA2D2;CACNA2D2	0.873528
cg15368872	KLRK1	0.873494
cg11428515		0.873389
cg25109721		0.873346
cg10297007	ATXN1;ATXN1	0.873308
cg10799510		0.873262
cg13520419		0.873227
cg21821767	GLP2R	0.8732
cg23209432	SCAF4;SCAF4;SCAF4	0.873129
cg06629170		0.872983
cg05084196	RPH3AL;RPH3AL;RPH3AL;RPH3AL	0.872877
cg00849639	ATP8B4;ATP8B4;ATP8B4;ATP8B4	0.872862
cg14444046		0.872785
cg10217365		0.872752
cg13823964		0.872746
cg04617230	TLN2	0.872654
cg14730984		0.872634
cg15308565	USP10;USP10;USP10;USP10	0.87256
cg10745413	MIR5003	0.87251
cg21697467		0.872376
cg21206156		0.872279
cg21594490		0.872243
cg24380380	LRP5	0.87224
cg02844810	PLXNA2	0.872219
cg19040077	D2HGDH	0.872175
cg19031003		0.872161
cg16720508	FAM124A;FAM124A	0.872154
cg10772304		0.872111
cg11711265		0.872068
cg18369972	GAS7;GAS7	0.872067
cg24465960	ENTHD1	0.871954
cg04232256	C15orf27	0.871938
cg17435610	LOC400927-CSNK1E	0.871919
cg19281310	IL12A-AS1	0.871885
cg10126923	NKG7	0.871822
cg00250196	FAM49A	0.871788
cg17836675	UMODL1;UMODL1;UMODL1;UMODL1	0.871764
cg23173042	LOC100132735	0.871622
cg06020989		0.871611
cg00405044		0.871608
cg09566308	SHISA5;SHISA5;SHISA5;SHISA5;SHISA5	0.871596
cg13066481	MYLK;MYLK;MYLK;MYLK	0.871576
cg20736043		0.871574
cg11770823		0.871508
cg12135543		0.871478
cg20423756		0.871411
cg16631992	ABCC6;ABCC6	0.871305
cg22182936	NBEA;MIR548F5;NBEA	0.871226
cg08942010	SH2D4A;SH2D4A;SH2D4A	0.871206
cg13274370	LOC101927043;LOC101927043	0.871197
cg06809522		0.871185
cg02178957		0.871088
cg18857712	C10orf11	0.871039
cg07980426		0.871001
cg22252538		0.870959
cg21099332		0.87094
cg12339920	TGFBI	0.870935
cg16621486		0.870919
cg09977326	CATIP;CATIP-AS2	0.870913
cg17697611		0.870908
cg00800397	ASIC1;ASIC1;ASIC1	0.870898
cg12033124	TAOK3	0.87079
cg22670675	TMEM51;TMEM51;TMEM51;TMEM51	0.870723
cg00771469	SLC7A7;SLC7A7;SLC7A7	0.870672
cg08650128	CLDN19;CLDN19;CLDN19	0.870656
cg21766592	SLC1A5;SLC1A5;SLC1A5;SLC1A5	0.870638
cg12155188	PREX1	0.870602
cg14209264	NRXN2;NRXN2;NRXN2	0.870564
cg09326204	CASR	0.870509
cg13835843	HAVCR2	0.8705
cg08091497	RFTN1	0.870482
cg19555318	KCNAB1;KCNAB1;KCNAB1	0.870466
cg18773392	TP53I11;TP53I11;TP53I11;TP53I11;TP53I11;TP53I11	0.870435
cg01015663	TCEA3	0.870363
cg10813532		0.870348
cg21664907	LINC00911;LINC00911	0.870345
cg19466046	TAOK3	0.870301
cg05938888		0.870228
cg12724901		0.870221
cg26728422	UNKL	0.870192
cg09340617	TTC7A;TTC7A;TTC7A;TTC7A	0.870156
cg12366921		0.870129
cg24239418	PPM1M	0.870004
cg05046784	PKN1;PKN1	0.869993
cg05687432		0.869964
cg17238781		0.869959
cg00704059	FNDC3B;FNDC3B	0.869938
cg05339037		0.869925
cg00112790	FLT3;FLT3	0.869852
cg03208343	HSH2D;HSH2D;HSH2D;HSH2D	0.869826
cg15321908		0.869784
cg25273381	VAV3	0.869707
cg26318560	CCDC36;CCDC36;CCDC36;CCDC36	0.869691
cg21240736		0.869674
cg19228230		0.869551
cg09023811	TRIM7;TRIM7;TRIM7;TRIM7;TRIM7;TRIM7	0.8695
cg12617297		0.869478
cg08618362	VNN2;VNN2;VNN2;VNN2;VNN2;VNN2;VNN2;VNN2;VNN2	0.869436
cg12398777	LINC00968	0.869427
cg01459845	FRMD4B	0.869368
cg10001455	NREP;NREP	0.869213
cg16809113	PADI4	0.869174
cg02664515	DMXL2;DMXL2;DMXL2	0.869168
cg09040039		0.869097
cg10922232	GGA3;GGA3	0.869033
cg20389954		0.869003
cg07059846	ADGRE1;ADGRE1;ADGRE1;ADGRE1;ADGRE1	0.868989
cg16723381		0.86898
cg12126706	C1orf92	0.868953
cg13009788		0.868896
cg13314505		0.868867
cg27117792		0.868696
cg08628010		0.868694
cg02080420		0.86869
cg20929291	PADI2	0.868676
cg01015687		0.868657
cg05230651	LPP;LPP;LPP	0.868643
cg01525883	TAGAP;TAGAP;TAGAP	0.868619
cg22530144	PRKCE	0.868548
cg25954134	PDE11A	0.86852
cg16486198	SV2C;SV2C	0.868503
cg21633461	GRASP;GRASP	0.86845
cg05168229		0.868446
cg01898222		0.868327
cg02254719		0.868315
cg09421562	MPO	0.868281
cg26233914	ITGAX;ITGAX	0.868169
cg23481102		0.868113
cg06285727	ATG16L2	0.868088
cg01393536		0.868012
cg19811093	DPYSL3;DPYSL3	0.867943
cg26369418	CSF2	0.867858
cg26974013		0.86782
cg23138160		0.867817
cg21057610	KCNMA1;KCNMA1;KCNMA1;KCNMA1;KCNMA1;KCNMA1	0.8675
cg08190378		0.867493
cg05354481		0.867324
cg00634229		0.867323
cg09023124		0.867292
cg23561791	FGR;FGR;FGR;FGR	0.867247
cg09633306		0.867004
cg06021088	BIN1;BIN1;BIN1;BIN1;BIN1;BIN1;BIN1;BIN1;BIN1;BIN1	0.866921
cg08203243		0.866863
cg08840010	TNFRSF9	0.866859
cg15361750	GPR77	0.866811
cg19195069		0.866759
cg09062752	PIP5K1B;PIP5K1B	0.866636
cg08275271		0.866626
cg01288724	ARHGAP26;ARHGAP26	0.866618
cg20537795		0.866585
cg04196396		0.866512
cg20701676	AFTPH;AFTPH;AFTPH	0.866484
cg27527698	MYOF;MYOF	0.866474
cg15915658		0.866454
cg20964377	MARCO	0.866432
cg17412005	MUTYH;MUTYH;MUTYH;TOE1;MUTYH;MUTYH;MUTYH	0.86636
cg14689167		0.866318
cg13723420		0.866286
cg10743536		0.866192
cg07790232		0.866136
cg05887508	OPA3	0.866103
cg07369274		0.866
cg03103888	TMCO3	0.865987
cg21386849		0.865951
cg16418046	AGTR1;AGTR1;AGTR1;AGTR1;AGTR1	0.865865
cg23246149		0.865748
cg21550295	KCP;KCP	0.865729
cg15860917	IPO11;IPO11	0.86563
cg25446789	DTNB;DTNB;DTNB;DTNB;DTNB	0.865616
cg16727158		0.865607
cg13763005	LOC101929705	0.865607
cg06066908		0.865599
cg05492306	ERCC1;ERCC1;ERCC1	0.865558
cg01406381	SLC1A5;SLC1A5;SLC1A5	0.865534
cg25695116		0.865505
cg03105919		0.865468
cg14445047	INPP5E	0.865385
cg14364065	SPCS2	0.86537
cg06793357		0.865321
cg14440964	TTLL4	0.86524
cg09909364	IL16;IL16;IL16	0.865166
cg12581512	ASB2;ASB2	0.86516
cg26498349	TMCC3	0.865083
cg24418920		0.86506
cg01657995	C6orf48;C6orf48;SNORD52	0.864994
cg21217140	ENPP3	0.864958
cg23738708	C1orf186	0.864877
cg16628838	FUT8;FUT8;FUT8;FUT8;FUT8	0.864821
cg10216762		0.864811
cg00630090		0.864806
cg21342350	NME7;NME7;NME7	0.864781
cg00588297	DQX1	0.864686
cg16209643		0.864683
cg13563026	ATP10D	0.864677
cg22998476		0.864602
cg06192079		0.864557
cg02726511		0.864528
cg26828419		0.864519
cg24004483		0.864463
cg21705669	BCL6;BCL6	0.864456
cg07421015	ZBTB16;ZBTB16	0.864325
cg22080189	ST3GAL6;ST3GAL6;ST3GAL6;ST3GAL6;ST3GAL6;ST3GAL6	0.864316
cg14830791		0.864286
cg24461171	DENND1B;DENND1B	0.864236
cg25607284	MBNL1;MBNL1;MBNL1;MBNL1;MBNL1;MBNL1;MBNL1	0.864224
cg09342718		0.864111
cg17386185	GLYCTK;GLYCTK;GLYCTK;GLYCTK;GLYCTK;GLYCTK	0.864046
cg06413192		0.864006
cg21398996		0.863979
cg09010707		0.863977
cg19513654	LINC00499	0.863917
cg26681976	TRPS1;TRPS1;TRPS1	0.863894
cg10777347		0.86384
cg14016363		0.863785
cg06691105		0.863761
cg02645865	SLC2A1-AS1	0.863746
cg01117339		0.86374
cg09681043	MYO7B	0.86374
cg04139396		0.86369
cg23087531	PDE4B;PDE4B;PDE4B;PDE4B;PDE4B	0.863689
cg27111050	SPOPL	0.863622
cg24423435	EBF4	0.863606
cg06616684		0.863564
cg24094541	MYO5A;MYO5A	0.863555
cg05429515	FRMD4B	0.863542
cg16263857	C19orf66;C19orf66	0.863529
cg20100970	SH3TC2	0.863509
cg17139454	TRIO	0.863494
cg20273931	NCK2;NCK2;NCK2	0.86346
cg04994071		0.863441
cg05438378	SMAD3	0.863431
cg18136439		0.863367
cg01323312	ELN;ELN;ELN;ELN;ELN;ELN;ELN;ELN;ELN;ELN;ELN;ELN;ELN	0.863364
cg04742550	ITGAX	0.863319
cg13719804		0.863318
cg07116693		0.863282
cg08756018		0.863226
cg09222890	LTBR;LTBR;LTBR;LTBR	0.863156
cg23919111		0.86307
cg16063553		0.863025
cg03753385	FBXL6;C8ORFK29;FBXL6	0.862966
cg13228355	DOK5;DOK5	0.862937
cg07641772		0.862867
cg19384905	FBXO5;FBXO5	0.862812
cg12182815	LATS2	0.862785
cg10454708		0.86273
cg04634656	PPP1R12B;PPP1R12B;PPP1R12B	0.86266
cg04924907		0.862659
cg21272956	PRKACB;PRKACB;PRKACB;PRKACB	0.862494
cg22087642	LOC100506585;PTPRN2;PTPRN2;PTPRN2;PTPRN2;PTPRN2	0.862472
cg20508508	LRRC59	0.862446
cg00105035	MYT1L;MYT1L	0.862407
cg09800357	GATAD2A;GATAD2A	0.862405
cg21657758	GALNT18	0.862317
cg17969951	ALDH2;ALDH2	0.862218
cg03143290	C5orf66	0.86221
cg27031099		0.862183
cg01164618	WWOX;WWOX	0.862172
cg18670950		0.862139
cg18203764	DSE;DSE	0.862135
cg14075731	CD300LB;CD300LB	0.861979
cg26856257		0.861913
cg04813190	PELP1;PELP1	0.861857
cg01644741	MIR1259;SNORD12B;C20orf199;C20orf199;SNORD12;C20orf199	0.861852
cg13984040		0.861829
cg02830650		0.861773
cg06619346		0.861771
cg10281604		0.861768
cg26110474		0.861765
cg15812586		0.861765
cg23172853	TSNAX-DISC1;DISC1;DISC1;DISC1;TSNAX-DISC1;DISC1;DISC1;DISC1;DISC1;TSNAX-DISC1;DISC1;DISC1;TSNAX-DISC1;TSNAX-DISC1;DISC1;DISC1;DISC1;DISC1;DISC1;TSNAX-DISC1;DISC1;DISC1;DISC1;DISC1;DISC1;TSNAX-DISC1;DISC1;DISC1;DISC1	0.861679
cg07739369		0.861591
cg08301518	PIP5K1C	0.861589
cg00632762	MYO7B	0.861584
cg26171235	NEURL1	0.861574
cg16569687	MIR548W	0.861514
cg04923758		0.861424
cg14166209		0.861413
cg03275611	ITCH;ITCH;ITCH	0.861242
cg19571504	CUX2	0.861181
cg09626225	LYST;LYST;LYST	0.861178
cg03301498	MED29	0.861153
cg07115139	UQCC1;UQCC1;UQCC1	0.861141
cg16766139	CD38	0.861138
cg17753789	ZMIZ1	0.861116
cg14297410	WDPCP;WDPCP;WDPCP	0.86106
cg23017701	SHC4	0.861058
cg23327824	TANC1;TANC1	0.861025
cg16420101	SIRPD	0.860994
cg07840258	FAM129B;FAM129B	0.860989
cg02959588		0.860969
cg03733470	SENP5;SENP5	0.860946
cg24715776	SHROOM3	0.860924
cg02849507		0.860783
cg10140197	LINC01057	0.860752
cg02191674		0.860744
cg16104584	SLC2A5	0.860742
cg15215308		0.860689
cg21545859		0.860481
cg18657140		0.860399
cg02665929	THEM5	0.860322
cg06111286	IL12B	0.860289
cg08657391	FKBP6;FKBP6;FKBP6	0.860213
cg26253134	TGFA;TGFA	0.860208
cg01004762	KIAA1045	0.860191
cg13374172	LYN;LYN	0.860186
cg14790391	COLEC12	0.860174
cg07855319		0.860073
cg07906170	NSMCE2	0.860001
cg02448523		0.859982
cg10706929	C5orf56	0.859906
cg11243561	B4GALT5	0.859828
cg25407140	CFLAR;CFLAR;CFLAR;CFLAR;CFLAR;CFLAR;CFLAR	0.85982
cg21367752	CPNE6;CPNE6	0.859743
cg13505230	RBM47	0.859734
cg07491369		0.859675
cg17293845	HIVEP3;HIVEP3	0.859638
cg18801311		0.859623
cg09010764	NSMCE2	0.859594
cg24942683		0.859581
cg22002746		0.859499
cg17417753	ARHGAP18	0.859475
cg18258887	LOC101929710	0.859426
cg04366628		0.859393
cg00679477	GAB2;GAB2	0.859344
cg13026328	SLC5A2;SLC5A2;SLC5A2;SLC5A2	0.859293
cg07382687	CREB3L2	0.859205
cg10382675		0.859199
cg09820347	MYO10	0.859091
cg16074643	NT5DC1	0.859077
cg09329524		0.859071
cg00448563		0.858905
cg06349838		0.858865
cg03365569		0.858843
cg15856230	BRCA2	0.858843
cg15042300		0.858816
cg22277695	ABTB2	0.858811
cg16548961		0.858749
cg17516539	ITK	0.858722
cg16236893	CCDC86	0.858692
cg10606730	WNT4	0.858642
cg27044591	KCNIP1;KCNMB1	0.858623
cg03850986	ABLIM1;ABLIM1;ABLIM1	0.858589
cg25900943		0.858499
cg12717681	MGLL;MGLL;MGLL	0.858448
cg06081988	FAM53B	0.858442
cg02532341	ATP2B2;ATP2B2	0.858439
cg00650680	H2AFY;H2AFY;H2AFY;H2AFY	0.858434
cg23839680	CCT6A;PSPH;CCT6A	0.85842
cg16242615	ZBTB7A	0.858403
cg16991143	LASP1;LASP1;LASP1	0.858384
cg19983945		0.858383
cg25078787	CEACAM3;CEACAM3;CEACAM3	0.858361
cg18328494	BST1	0.858341
cg11772956	SERPINB8;SERPINB8;SERPINB8;SERPINB8	0.858334
cg09376577		0.858321
cg19459263	SLC9A7;SLC9A7	0.858185
cg26059418	BCAT1;BCAT1;BCAT1;BCAT1;BCAT1	0.858169
cg19821819		0.858066
cg03996151	STOM;STOM	0.858029
cg02228572		0.858026
cg04460609	LDB2;LDB2	0.858021
cg07898573	ANKRD2;ANKRD2;ANKRD2;ANKRD2	0.857993
cg14388901	MEG3;MEG3;MEG3;MEG3;MEG3;MEG3;MEG3;MEG3;MEG3;MEG3;MEG3;MEG3;MEG3;MEG3;MEG3;MEG3	0.857992
cg25051490		0.857985
cg02120866		0.857885
cg26250585	MS4A6A;MS4A6A;MS4A6A	0.857873
cg12656299		0.857849
cg17381727	LINC01135;LINC01135;LINC01135	0.857829
cg21410958	LINC01272	0.857824
cg01466232	KDM2B;KDM2B	0.857747
cg20472296		0.857716
cg12465678	FGR;FGR;FGR	0.857674
cg22584802	AHCYL2;AHCYL2;AHCYL2;AHCYL2	0.857666
cg09268449	LHPP;LHPP	0.857653
cg17099212	JMJD1C;JMJD1C	0.857635
cg23480341	SLPI	0.857584
cg25718381		0.857568
cg05947001	BIK	0.857544
cg05043345	ZNF516	0.857536
cg22101045		0.857429
cg04646824		0.857419
cg01539699	DNM2;DNM2;DNM2;DNM2;DNM2	0.857355
cg18306198	SIK3;SIK3;SIK3	0.857323
cg25064712	ANKRD22;ANKRD22	0.857306
cg14264182		0.857292
cg13804649		0.857252
cg15578626	GZMH;GZMH;GZMH	0.85715
cg23239846		0.857121
cg10223198		0.857087
cg15264825	ACKR2	0.857086
cg08409609	ELL	0.856954
cg09411462	CCDC102B;CCDC102B	0.85694
cg16400522		0.856932
cg02426464	SLC43A2	0.856916
cg02191659		0.856914
cg06157991	MKL1;MKL1;MKL1	0.856896
cg25339841	PTPN5;PTPN5;PTPN5;PTPN5;PTPN5;PTPN5	0.856801
cg06048004		0.856735
cg04130221		0.856722
cg17403122		0.856699
cg18431809	PDE7B	0.856686
cg15115787	NR3C1;NR3C1;NR3C1;NR3C1;NR3C1;NR3C1;NR3C1;NR3C1;NR3C1;NR3C1;NR3C1;NR3C1;NR3C1;NR3C1;NR3C1	0.856682
cg07195224	AIM2	0.856623
cg04339570		0.856599
cg04379002	CBFA2T3;CBFA2T3	0.856554
cg03151905	ITPR1;ITPR1;ITPR1	0.856544
cg06148273	XRCC4;XRCC4;XRCC4	0.856534
cg19334176	DIP2C	0.856532
cg00358010		0.856463
cg23257256	ATF7IP;ATF7IP;ATF7IP;ATF7IP;ATF7IP	0.856459
cg00572387	SIRPB2;SIRPB2	0.856403
cg13720762	ERG;ERG;ERG;ERG;ERG;ERG;ERG;ERG;ERG	0.856396
cg10434797		0.856212
cg01572708	SYN3;SYN3;SYN3	0.856203
cg15664152	AHCYL2;AHCYL2;AHCYL2;AHCYL2	0.856175
cg16343357	CAPN2;CAPN2	0.856163
cg27631602		0.8561
cg23536855	IL1RN;IL1RN;IL1RN	0.85603
cg24769348	OIT3	0.855969
cg22081142	SPIDR;SPIDR;SPIDR;SPIDR	0.855966
cg12296286	BICD1;BICD1	0.855937
cg23991002	FAM163B	0.855918
cg20955567		0.855872
cg24037479	PLTP;PLTP;PLTP	0.855789
cg11481652		0.855783
cg25922180		0.855776
cg07240002	RAPGEF1;RAPGEF1;RAPGEF1	0.855758
cg15872008	LINC01506	0.855597
cg18680920	ABCC3	0.855594
cg14722588		0.855552
cg00118881		0.855524
cg09544876		0.855523
cg08551989	TMEM45B	0.855496
cg20481967	R3HCC1;R3HCC1;R3HCC1;R3HCC1	0.855474
cg15192508		0.855465
cg07995259		0.855435
cg19619882	ZHX2	0.85534
cg00360343	LINC00189	0.855338
cg16263152	NMNAT2	0.855313
cg14529347	SLC2A9;SLC2A9	0.855256
cg17352023	CUX2	0.855235
cg02123704	AHI1;AHI1;AHI1	0.855201
cg18853981	LPP;LPP;LPP	0.855164
cg12918213	MED13L	0.85516
cg01297806	SH3BP4	0.855148
cg00802478	RBM47	0.855137
cg07703765	ACTN4	0.855113
cg05786554	ALKBH3-AS1	0.855111
cg11449005	LOC101929705	0.855087
cg18896373	SLC24A4;SLC24A4;SLC24A4	0.854981
cg12431517		0.854966
cg01323696	PBRM1	0.854966
cg25348374		0.854928
cg06171420		0.854905
cg20637770	BATF3	0.854874
cg16324121	IL17RE;IL17RE;IL17RE	0.854872
cg05190930	LOC101929596	0.854871
cg09230791	ASGR2;ASGR2;ASGR2;ASGR2	0.854836
cg25232236	FAM53B	0.854814
cg05209483	CD68;CD68;CD68;CD68	0.854767
cg21205972	SMCO4	0.85476
cg04101124		0.854751
cg21801474		0.85474
cg20411403		0.854706
cg20841134	VPS54;VPS54	0.854686
cg13064873	TMEM92-AS1	0.854662
cg04117356	SPNS2	0.854657
cg02328020	LOC100130476	0.8546
cg10168494		0.854594
cg01201120	SMG6;SMG6;SMG6;SMG6	0.854582
cg04128669		0.854574
cg23774857	FSTL1	0.854561
cg09404571	SULF2;SULF2;SULF2	0.854554
cg13107083	PDE3A	0.854531
cg22421019		0.854444
cg16783515	RASAL2;RASAL2	0.854438
cg08494747		0.8544
cg22274117	ATXN1;ATXN1	0.854391
cg26623753	CAPN12	0.854335
cg15102060		0.854296
cg14451446	GSE1;GSE1;GSE1	0.854078
cg14616533	SGMS2	0.853992
cg19451564	GINS1	0.853955
cg05832326		0.853942
cg21513437		0.853929
cg08519799	JAZF1-AS1	0.853876
cg08684511	COL23A1	0.853873
cg06172950	COG3	0.853865
cg20754582		0.853844
cg15705079		0.853809
cg23229770		0.853802
cg03207840		0.853732
cg22869755	FNTB;CHURC1-FNTB;CHURC1-FNTB	0.853725
cg01454698	MAML3	0.85367
cg04294052		0.853646
cg24760187		0.853623
cg19791409	FAS;FAS;FAS;FAS;FAS;FAS;FAS;ACTA2	0.853608
cg06725246	ABCC4;ABCC4;ABCC4;ABCC4	0.853573
cg01916724	PARP3;PARP3;RRP9	0.853548
cg12806049	NIN;NIN;NIN;NIN	0.853532
cg09088633	PPAP2B	0.853429
cg02384940		0.85342
cg15745450	KDM4B	0.853373
cg18969422		0.853305
cg00564870		0.853299
cg01533279		0.853282
cg23244226		0.85325
cg23586138	FNDC4;GCKR	0.853223
cg21805788	FAM102B	0.85322
cg00577164	MTSS1;MTSS1;MTSS1	0.853134
cg24355048	CTSG	0.853028
cg10515546	PON3	0.852902
cg23439675	SDC2	0.852838
cg00832661		0.852821
cg24171531		0.85279
cg03171282		0.852749
cg01997101		0.852689
cg23866992		0.852649
cg07710415	P2RY12;MED12L	0.852582
cg07837085	SLAMF7	0.85243
cg21331367		0.85243
cg12591668		0.852416
cg02980737		0.852355
cg03974637	ZBTB38	0.852282
cg07787301		0.852279
cg14057200	MAP4K3;MAP4K3	0.852232
cg12849997		0.85221
cg06753410	SLC5A1	0.852208
cg07790960		0.852164
cg18739367		0.852122
cg27228517		0.85207
cg23834123		0.852062
cg13356734	ACRBP	0.852023
cg15158608	CSF3;CSF3;CSF3;CSF3;CSF3;CSF3;CSF3;CSF3;CSF3	0.851966
cg20131875	FKBP6;FKBP6;FKBP6	0.851954
cg24060680	PTPRM;PTPRM	0.85194
cg20256009	S100A8	0.851919
cg27151122		0.851761
cg13255061	RAI1	0.851738
cg11016450	GATAD2A;GATAD2A	0.851723
cg12172153	LAMTOR5-AS1	0.851702
cg24948374	MYT1	0.851664
cg04241627		0.851655
cg06746829	PADI2	0.851639
cg14917285		0.851596
cg15691367	B4GALT1-AS1;B4GALT1-AS1;B4GALT1	0.851445
cg26899501		0.851373
cg17580526	NOS3	0.851351
cg22858169	SMO	0.851172
cg06795340	ABCA1	0.851128
cg08562586	TNC	0.851093
cg04890026	MBP;MBP	0.851035
cg01668986		0.85101
cg27039257	IGF2BP2;IGF2BP2;IGF2BP2;IGF2BP2;IGF2BP2;IGF2BP2;IGF2BP2	0.850996
cg04570984		0.850952
cg08182916		0.850913
cg21578207	RNF220	0.850896
cg13586051	DNASE1L3	0.850797
cg02506324	SPTBN2	0.850678
cg19502694	DDO;DDO	0.850572
cg21764009	RAB8A	0.850562
cg10449711		0.850556
cg05709770		0.850542
cg25548329		0.850482
cg05737325	USP31	0.850472
cg12861581		0.850447
cg08651677		0.850443
cg15350671	PPP1R13B	0.850436
cg14069111		0.850385
cg01267892	COBLL1;COBLL1;COBLL1;COBLL1	0.850323
cg05864281		0.850295
cg25565863		0.850181
cg16571794	SORCS2	0.85015
cg16001699	ABCA13	0.850129
cg15981982		0.85009
cg12233463		0.850061
cg17544539	NCAM2	0.849947
cg19008491	FNDC3A;FNDC3A;FNDC3A;FNDC3A	0.849913
cg12316366		0.849848
cg00032703		0.849841
cg10636787	SMOC1;SMOC1	0.849774
cg01057899		0.849759
cg21308660	KIF1B;KIF1B	0.849753
cg02692522		0.84974
cg13141692	LOC101928471;LOC101928471;SOX5;SOX5	0.849711
cg05004855	CAMK2A;CAMK2A	0.84965
cg12104165	SHROOM3	0.849636
cg21190227	ST7;ST7	0.849564
cg11697103	GAB3;GAB3;GAB3;GAB3	0.849523
cg23041081		0.849494
cg07100542	PADI2	0.849482
cg04215883	AMOTL1	0.84938
cg07033669		0.849365
cg13674235		0.849345
cg21031775	SNTB2	0.84931
cg08536012	SORCS2	0.849298
cg07036235	KIAA1644	0.849239
cg16537295	LINC01272	0.849203
cg10421247	CCDC64	0.849166
cg27509293		0.849142
cg07195438	KCNJ6	0.849128
cg03784270		0.849077
cg17358924		0.84907
cg15025240	C2orf65	0.849018
cg14349689	LOC101926892	0.848953
cg22895728	LOC643339	0.848903
cg21678211	SPRYD4	0.848899
cg02501911	LIMS1	0.848887
cg11189107	CTSG	0.848885
cg12795560	TNFRSF11A;TNFRSF11A;TNFRSF11A;TNFRSF11A;TNFRSF11A	0.848839
cg21854896	PC;PC	0.848747
cg03458096	DOCK1	0.848471
cg23104824		0.848443
cg20275562	DISC1;DISC1;DISC1;DISC1;DISC1;DISC1;DISC1;DISC1;DISC1;DISC1;DISC1;DISC1;DISC1;DISC1;DISC1;TSNAX-DISC1;TSNAX-DISC1;TSNAX-DISC1;TSNAX-DISC1;TSNAX-DISC1;TSNAX-DISC1	0.848392
cg14217107	CDA	0.848328
cg03344102		0.848297
cg21299462	SLC37A2;SLC37A2	0.848295
cg06405129	OSBPL5;OSBPL5;OSBPL5	0.848259
cg15219657	FRMD4B	0.848253
cg15242517	VAC14	0.848127
cg01673856	TCF7L2;TCF7L2;TCF7L2;TCF7L2;TCF7L2;TCF7L2;TCF7L2;TCF7L2;TCF7L2;TCF7L2;TCF7L2;TCF7L2;TCF7L2	0.848076
cg23332989	C7orf49;C7orf49;C7orf49;C7orf49;C7orf49;C7orf49;C7orf49;C7orf49;C7orf49	0.848031
cg00252813	GAPDH	0.848022
cg06576340	PILRB;PILRB;PILRB	0.84799
cg06259285		0.847979
cg16207263		0.847969
cg13058623		0.847969
cg17424516	SYNE2;SYNE2;MIR548AZ	0.847966
cg23821020	UBAC2;UBAC2;UBAC2;MIR548AN	0.847873
cg07306826		0.84787
cg00714585	THEM5	0.847862
cg09341374		0.847804
cg02042712	GPR97;GPR97	0.847769
cg07225475	SSH1;MIR619;SSH1	0.847724
cg18195006	CSF2RB	0.847706
cg18570243	D2HGDH;D2HGDH;D2HGDH	0.847675
cg05873568	INF2;INF2;INF2	0.847657
cg13167431		0.847655
cg16695258		0.847604
cg16594403	ASAP1;ASAP1	0.847598
cg17865045	PILRA;PILRA;PILRA	0.847539
cg10118595		0.847535
cg05970238	ASAP1;ASAP1	0.847445
cg21240420	COL11A2;COL11A2;COL11A2	0.84739
cg23179283	GFOD1;GFOD1;GFOD1	0.84733
cg06549111		0.847322
cg01975156	CD38	0.847254
cg25489113		0.84719
cg09085347	KIAA0319L	0.847153
cg11230435	MAP3K8	0.847126
cg05495638	SH3RF3	0.84712
cg15451967	LYST;LYST;LYST	0.847043
cg00280235	NRCAM;NRCAM;NRCAM;NRCAM	0.847016
cg09260946	EGFL7;EGFL7;MIR126;EGFL7;EGFL7;EGFL7	0.847002
cg07520854		0.846932
cg03984362	NUP85;NUP85	0.846931
cg24621042	SERPINA1;SERPINA1;SERPINA1;SERPINA1;SERPINA1;SERPINA1;SERPINA1;SERPINA1;SERPINA1;SERPINA1	0.846828
cg00551708	PLEK	0.846796
cg04542977	EPS15	0.846743
cg12915824		0.84671
cg06004306	PADI2	0.846708
cg24820204	SLC12A3;SLC12A3;SLC12A3	0.84667
cg05744554	CTD-2270F17.1;KCNIP1	0.846649
cg05795603	PBX4;PBX4	0.846624
cg25723920		0.846618
cg02779592	SRPX2	0.846592
cg21335378		0.846577
cg20667152		0.846512
cg10772185		0.846498
cg16069196	DNTT;DNTT	0.846417
cg19821297		0.846361
cg00227093	SYNPO	0.84635
cg04244970	SLAMF7	0.846328
cg05194114	CCNDBP1;CCNDBP1;CCNDBP1;CCNDBP1	0.846316
cg05081167		0.846302
cg05775972		0.846266
cg12194409	ABR	0.846181
cg04582732	RTN3;RTN3;RTN3;RTN3;RTN3;RTN3;RTN3;RTN3;RTN3	0.846138
cg06948413	HNF4A;HNF4A;HNF4A;HNF4A;HNF4A;HNF4A	0.84605
cg19637374	VMP1	0.846005
cg20276367		0.845943
cg23181133	CEACAM3	0.845895
cg05697191		0.845874
cg07285490		0.845814
cg02848648	WARS;WARS;WARS;WARS	0.845785
cg24611002	DNM2;DNM2;DNM2;DNM2;DNM2	0.845764
cg25341726	IL27	0.845754
cg23948344		0.845746
cg00950718	CCDC19	0.845743
cg07089262		0.845696
cg01831473		0.845673
cg16245593	HDAC9	0.845652
cg19377661	PCOLCE2	0.845642
cg12265950		0.845618
cg16262572	NIFK-AS1	0.845589
cg07922290	CLEC16A;CLEC16A	0.845586
cg00359365	MIR1976;RPS6KA1;RPS6KA1	0.845581
cg01837280	TSG101	0.84556
cg18900669	CD68;CD68	0.845558
cg21404156		0.845525
cg20973922	BIN1;BIN1;BIN1;BIN1;BIN1;BIN1;BIN1;BIN1;BIN1;BIN1	0.845435
cg03560841		0.845426
cg05496814		0.84542
cg04879308	AHRR;AHRR	0.84541
cg20359565	LOC388387	0.845367
cg19275754	RSU1;RSU1	0.845358
cg08366476	CA12;CA12;CA12	0.845341
cg14334382	HIBADH	0.845329
cg23998500		0.845302
cg20723815	ZDHHC2	0.845268
cg05106936	CHST11;CHST11	0.845127
cg22362864		0.845102
cg22274234	KCTD10	0.845024
cg17221955		0.844925
cg09400565		0.844919
cg21960512		0.844902
cg14206528		0.844745
cg03165378	S100A9	0.844696
cg27236973	KRT17	0.844666
cg17466278	SULF2;SULF2;SULF2	0.844656
cg07600998		0.844644
cg13094609	ZNF341-AS1	0.844613
cg22581352		0.84459
cg15282634		0.844585
cg20924966	GRASP;GRASP;GRASP	0.844581
cg08880437		0.844578
cg03669394	TERF2IP	0.844526
cg02532700	NCF4;NCF4	0.844507
cg26269881	BHLHE40	0.844475
cg13165076	CDH5	0.844469
cg05634042		0.844391
cg06744388	LHFPL2	0.844305
cg10549088		0.84426
cg08434948		0.844258
cg24419841		0.844254
cg24821554	GUCY1B2	0.844198
cg03992323	TP53BP2;TP53BP2	0.844193
cg00021659	TANK;TANK	0.844035
cg19201596		0.844019
cg02217713	PRKAR1B;PRKAR1B;PRKAR1B;PRKAR1B;PRKAR1B;PRKAR1B	0.843876
cg09460628	ZFYVE28;ZFYVE28;ZFYVE28;ZFYVE28;ZFYVE28	0.843824
cg13074203	SNTB1	0.843767
cg12654620	LOC101929709	0.843734
cg01512089		0.843668
cg27634845		0.843621
cg11965327		0.84346
cg07054804	MRVI1;MRVI1;MRVI1;MRVI1	0.843439
cg00105189	KLHL29	0.843416
cg21435367	RAB6B	0.843408
cg13630620		0.843369
cg00265022	ACRBP	0.843187
cg27338538		0.843172
cg22672060		0.843153
cg22735347		0.843102
cg13908534	CREB3L1	0.843086
cg12916774		0.843018
cg11431604	SDK2	0.843005
cg17211147		0.842964
cg07735770	BASP1;BASP1	0.842939
cg22048246	PDE1C;PDE1C;PDE1C;PDE1C;PDE1C	0.84287
cg26250744		0.84285
cg02691658	BAZ2B;BAZ2B	0.842681
cg17355685		0.842647
cg08913523		0.842601
cg14625801	ADGRB2;ADGRB2	0.842566
cg03984827	SOCS7	0.842565
cg26832165	OXR1;OXR1;OXR1;OXR1;OXR1;OXR1	0.842531
cg17312012		0.842482
cg15972337		0.842382
cg17454247		0.842355
cg21822187	HMGA2;HMGA2	0.842351
cg09074025	LPP-AS1;LPP;LPP;LPP	0.842313
cg11374703		0.842299
cg22660343	B4GALT5	0.842093
cg17207065	LOC101929710	0.842085
cg27404260		0.841994
cg20635144		0.841988
cg00777315	DCT;DCT	0.841976
cg01459052	CCDC12	0.841967
cg18976159	SLC35F2	0.841915
cg07267547		0.84183
cg11654011	CEACAM8	0.841803
cg05150185		0.841716
cg15508567	MED13L	0.841703
cg08862248		0.841689
cg02154635	CALCRL;CALCRL	0.841549
cg22953759	ANKRD33B	0.841398
cg11709766		0.841367
cg04632945		0.841343
cg24963635		0.841332
cg09703363	SCN1A;LOC101929680	0.841327
cg06022374	PAM;PAM;PAM;PAM;PAM;PAM	0.841267
cg05549818	ESR1;ESR1;ESR1;ESR1;ESR1;ESR1	0.841264
cg05573744		0.84126
cg25281674		0.841172
cg24309152		0.841016
cg22777668	LAG3	0.841002
cg02161942	LINC00671	0.840996
cg14642392	TNXB	0.840957
cg04780527	B9D1	0.840923
cg14072930		0.840872
cg16677845		0.840829
cg04566677	ZNF385A;ZNF385A;ZNF385A	0.840816
cg17049090	ADGRB2;ADGRB2	0.840748
cg07712330	PPAP2B	0.840613
cg22064834	MAML3	0.840611
cg03296935	OSTalpha	0.840593
cg11148876	RPS6KA5;RPS6KA5	0.84053
cg12394340		0.840518
cg08110170	STARD10	0.840495
cg11484828		0.840483
cg08136688		0.840464
cg02507296	C10orf95	0.840438
cg20322853		0.840436
cg27525871	ST14;ST14	0.840415
cg22861969	PFDN1	0.840393
cg19951593		0.840382
cg05432558	SMURF2	0.840369
cg17284607		0.840365
cg25774094	INHBA-AS1	0.840354
cg16155661	DCTPP1	0.840323
cg13692762	NHSL2	0.840307
cg25687781	ART3	0.840276
cg27065645		0.840269
cg17156633	IPP;IPP	0.840268
cg15535313	PMFBP1;PMFBP1;PMFBP1	0.840168
cg21916182		0.840153
cg22788065		0.840142
cg01275030	RNF13;RNF13	0.840095
cg01850331	SMAD3	0.840094
cg14526576	HIPK2;HIPK2	0.84008
cg18195701		0.839971
cg10261864	CAPN2;CAPN2	0.839963
cg18866825		0.839884
cg15593587	SRSF11;SRSF11	0.839828
cg09538856	CD300LB	0.839802
cg09240391	LENG8	0.839679
cg18191046		0.839676
cg16389869		0.83966
cg13117745		0.839639
cg13017019	NKIRAS2;DNAJC7;DNAJC7;DNAJC7	0.839615
cg21228269	SLC43A2;SLC43A2	0.839488
cg17624661		0.839487
cg00469029		0.839476
cg14781087		0.839458
cg13431998	RCHY1;RCHY1;RCHY1;RCHY1;RCHY1;RCHY1;RCHY1;RCHY1;RCHY1;RCHY1;RCHY1	0.83942
cg19207943	PRKAR1A	0.839354
cg03113867		0.839314
cg12116457	INTS3	0.839286
cg02153855	C1orf127	0.839277
cg09778422	MSN	0.839254
cg21971799		0.839193
cg12295590	FAM160A1	0.839151
cg18644653	BSN	0.839134
cg19668951	SLC39A13;SLC39A13	0.839117
cg19168934	SP100;SP100;SP100;SP100;SP100;SP100	0.839093
cg19412131	ATXN1;ATXN1	0.839069
cg11624254		0.839068
cg17310897	OSBPL5;OSBPL5;OSBPL5	0.839053
cg23420697	FLNB;FLNB;FLNB;FLNB	0.83905
cg00997251	ARHGAP26;ARHGAP26	0.838953
cg13148021	SLC28A3	0.838934
cg19867914	ARHGAP15	0.838897
cg14088532	FANCC;FANCC;FANCC	0.83889
cg11679293		0.838863
cg00549876		0.838859
cg17542330	SERINC5	0.838856
cg02561820		0.838816
cg02977443		0.838795
cg08294908	ADD2;ADD2;ADD2;ADD2;ADD2	0.838767
cg27310092		0.838758
cg01437204	PTPN7;PTPN7	0.838682
cg25983901		0.838659
cg14550227		0.83865
cg17140497	ARHGAP26;ARHGAP26	0.838555
cg24863894		0.838444
cg11746359	MAML3	0.838372
cg14372433	POMT2	0.838352
cg01715745		0.838343
cg13358873	ANTXR1;ANTXR1;ANTXR1	0.838302
cg05718253	LOC55908;DOCK6	0.838296
cg03008244	DPH7;DPH7	0.838255
cg23559544		0.838136
cg20875867		0.838134
cg09569224	SLC44A1;SLC44A1	0.838113
cg14627024		0.838107
cg20360785	PTGS1;PTGS1;PTGS1;PTGS1;PTGS1;PTGS1;PTGS1	0.838101
cg06090837		0.838089
cg11293217	ABCA1	0.838021
cg08175413	LNPEP;LNPEP;LNPEP	0.83798
cg11377646		0.837959
cg10118912	TRANK1	0.837956
cg22766428		0.837936
cg12975399	SH3PXD2A	0.837879
cg01749779		0.837698
cg21696286	SH3PXD2A	0.837629
cg22190361		0.83762
cg12659672		0.837614
cg07156336	RAB7A	0.837539
cg02344871		0.837504
cg22762409	STAT4	0.837467
cg14824267		0.837459
cg22721423	ELMSAN1	0.837445
cg11964145		0.837415
cg01017367	MARCH1	0.837362
cg02015034		0.837299
cg10208942	SLC16A3;SLC16A3;SLC16A3;SLC16A3;SLC16A3;SLC16A3	0.837273
cg26668042	LPCAT1	0.837193
cg11303536	PTPN21	0.837152
cg15229926	CTSW	0.837123
cg06997134	KREMEN1;KREMEN1	0.837105
cg21902874	KCNQ4;KCNQ4	0.837102
cg06874172	C1orf92	0.8371
cg23541265		0.837072
cg10026930	NEURL1-AS1;NEURL1-AS1;NEURL1	0.837067
cg26478401	FAS;FAS;FAS;FAS;FAS;FAS;FAS;ACTA2	0.836995
cg19040173	TANC2	0.836983
cg07394519	LPPR1;LPPR1	0.836963
cg19750024	BMP1;BMP1	0.836859
cg13033858	SSH1;SSH1	0.836805
cg15568245		0.8368
cg17202781		0.836739
cg19375403	C1orf174	0.836672
cg05512561		0.836656
cg17036530	IL27	0.836616
cg24651536	ZFHX3;ZFHX3	0.836611
cg03498995	HCK;HCK;HCK;HCK;HCK;HCK	0.836579
cg03341276		0.836576
cg02475902		0.836542
cg09102332		0.836524
cg07009554		0.836487
cg10421498		0.836484
cg17672861		0.836427
cg01504447	HMGB1	0.836403
cg24947412	KIAA0391;KIAA0391;KIAA0391;KIAA0391;KIAA0391	0.836346
cg22206104	LRRC75A-AS1;LRRC75A-AS1;LRRC75A-AS1;LRRC75A-AS1;LRRC75A-AS1;LRRC75A-AS1;LRRC75A-AS1;LRRC75A-AS1;LRRC75A-AS1;LRRC75A-AS1;LRRC75A-AS1;LRRC75A-AS1;LRRC75A-AS1;LRRC75A-AS1;LRRC75A-AS1;LRRC75A-AS1;LRRC75A-AS1;LRRC75A-AS1;LRRC75A-AS1;LRRC75A-AS1;LRRC75A-AS1;LRRC75A-AS1;SNORD65;LRRC75A-AS1;LRRC75A-AS1;LRRC75A-AS1;LRRC75A-AS1;LRRC75A-AS1;LRRC75A-AS1;LRRC75A-AS1;LRRC75A-AS1;LRRC75A-AS1;LRRC75A-AS1	0.836319
cg18960218	SLC7A7;SLC7A7;SLC7A7	0.836315
cg00389614		0.836299
cg02220008	PHACTR1	0.836232
cg15254954		0.836221
cg01340312	TUBB	0.836181
cg14750167		0.836132
cg02130601	NOTCH3	0.836113
cg02654003		0.83609
cg25296103	ZEB2;ZEB2	0.83609
cg05583087		0.83604
cg26695387	MAP2K3	0.836037
cg00892138	TEX101	0.836027
cg06825878		0.836008
cg16334390		0.835987
cg14765230	MYOM1;MYOM1	0.835981
cg09635369	CCDC63;CCDC63;CCDC63	0.835956
cg07267600	CACNA1C;CACNA1C;CACNA1C;CACNA1C;CACNA1C;CACNA1C;CACNA1C;CACNA1C;CACNA1C;CACNA1C;CACNA1C;CACNA1C;CACNA1C;CACNA1C;CACNA1C;CACNA1C;CACNA1C;CACNA1C;CACNA1C;CACNA1C;CACNA1C;CACNA1C;CACNA1C	0.835952
cg09233659		0.835919
cg16853390	MTAP	0.835905
cg27625119	LPCAT1	0.835818
cg07754060		0.835799
cg23545556		0.835786
cg13429093	THADA;THADA;THADA	0.835718
cg23355492	SP6	0.835537
cg04862105	EPHB2;EPHB2;EPHB2;EPHB2	0.835433
cg08043750	RETN;RETN	0.835346
cg01585096	KRTDAP	0.835325
cg17875595		0.83532
cg13397818	DNAI1	0.835317
cg13100962		0.83526
cg05957477	PLCB1;PLCB1	0.835238
cg14241289	PIGBOS1;PIGBOS1;PIGBOS1;PIGB	0.835235
cg27465836	DOCK4	0.835121
cg02055813	CAMK2B;CAMK2B;CAMK2B;CAMK2B;CAMK2B;CAMK2B;CAMK2B;CAMK2B;CAMK2B	0.835107
cg01593757	TMEM8B;TMEM8B;TMEM8B	0.835105
cg15334909	ZEB2;ZEB2	0.835054
cg22768101	CD44;CD44;CD44;CD44;CD44;CD44;CD44;CD44	0.835045
cg25557739		0.835039
cg06996485	RUNX1	0.835018
cg10970258		0.834961
cg01284262	NOS1AP;NOS1AP	0.834916
cg00766374		0.834739
cg12543139	ST8SIA4	0.8347
[truncated: 7,776 more rows]

## Sheet: Module 5
CpG Illumina ID	Gene name	kME_Mod5
cg05874698		0.96035
cg00103299		0.958125
cg24662823	ETS1;ETS1;ETS1	0.952946
cg07487014	LINC01258	0.95204
cg01785442		0.950885
cg24223075	CBL	0.949431
cg00366435		0.948886
cg13606287	KIAA1432;KIAA1432	0.944914
cg14728071	MLLT10;MLLT10	0.944578
cg20417029		0.944388
cg09619770	OSBPL1A	0.943644
cg26053175	ETFB;ETFB	0.942661
cg04217471		0.942102
cg00567401	NOMO2;NOMO2	0.941837
cg26024874	WDR7;WDR7	0.941313
cg17824906	FBXL14	0.941192
cg07728865		0.94084
cg19308612	RPA1	0.940815
cg03137672	CYTH1;CYTH1	0.94067
cg00205669		0.940542
cg01711810	ATF6	0.940314
cg07101781	ETS1;ETS1;ETS1	0.940263
cg25251586		0.939948
cg02067461	MGAT5	0.939641
cg04741118	CDK17;CDK17	0.938027
cg05988358		0.93801
cg01264444	ZNF862	0.937481
cg03018771	FGR;FGR;FGR	0.937427
cg27468610	KMT2C	0.936456
cg24398381	NFATC1;NFATC1;NFATC1;NFATC1;NFATC1;NFATC1;NFATC1;NFATC1	0.93644
cg27417718	RILPL1	0.936413
cg16971827	CBL	0.935816
cg12774458	LINC01550	0.935058
cg22913471		0.934717
cg05262463		0.934425
cg11980493	ARID1A;ARID1A	0.934135
cg26791805	BCL11B;BCL11B;BCL11B;BCL11B	0.933965
cg07123511	FBLN7;FBLN7;FBLN7;FBLN7	0.933746
cg09931198	ELMSAN1	0.933679
cg12224417	IL7R;IL7R	0.933562
cg03702171	ETS1;ETS1;ETS1	0.933321
cg03611307	MIR1205;PVT1	0.933248
cg16352724	HIVEP2	0.932948
cg16023637	TRABD2A;TRABD2A;TRABD2A	0.932944
cg09035699	ACSL6;ACSL6	0.932794
cg06659154		0.932735
cg01087950	SETBP1;SETBP1	0.932151
cg16437600	LINC01572	0.931862
cg10837404	DCP2	0.931516
cg21961472		0.931391
cg25236791	WDR82	0.931139
cg27594664	CASC19	0.930717
cg18813599	TMEM66	0.930468
cg12189559		0.929871
cg20661080		0.92981
cg22016731	TRIT1	0.929669
cg20766837	ABTB2	0.929443
cg19694519	PPP3CC	0.928956
cg27634629	TRIT1	0.928318
cg10266904	NOMO2;NOMO2	0.927895
cg25768456	RPA1	0.926684
cg08210036	RPA1	0.92637
cg11364125	VAPA;VAPA	0.925959
cg16283919		0.925856
cg01154505	FBLN7;FBLN7	0.925356
cg24491493	SYTL3;SYTL3;SYTL3;SYTL3	0.925338
cg07679948	DGKA;DGKA;DGKA;DGKA	0.925314
cg00955249	FAM65B;FAM65B	0.925021
cg17926647	ITPKB	0.924995
cg18276442	PAG1	0.924236
cg23357533	C13orf15	0.924155
cg07145988	RERE;RERE	0.923446
cg16957374		0.923347
cg14735309		0.923232
cg01711061	FOXO3;FOXO3	0.923174
cg18758433	RPTOR;RPTOR	0.922736
cg02640489	PNKD;TMBIM1	0.922012
cg06152444	OTUD5;OTUD5;OTUD5;OTUD5	0.921752
cg06472741	C12orf79;C12orf79;C12orf79;C12orf79;C12orf79	0.921692
cg20802710		0.921376
cg01179256	CHST11	0.920911
cg22667494	STAP1	0.920667
cg01525879	CORO1B;CORO1B	0.920655
cg03754418	CD28;CD28;CD28	0.920645
cg13451763	CD28;CD28;CD28	0.920547
cg08497913	EP400	0.920378
cg15582951	ZBTB10;ZBTB10;ZBTB10	0.920166
cg14382531	INTS6;INTS6;INTS6	0.919368
cg22264649	ZNF275	0.919308
cg14755660	DUSP16	0.919188
cg15562189	GLB1;GLB1;GLB1	0.91896
cg01394102	POLN	0.918839
cg09673015		0.918764
cg07114422	SKI	0.918719
cg07110949	MAEA;MAEA	0.918305
cg06845303	HDDC2	0.918112
cg06175418	TCF7;TCF7;TCF7;TCF7;TCF7;TCF7	0.918037
cg25420477		0.918001
cg00979515		0.917453
cg15280369	ABCC4;ABCC4;ABCC4;ABCC4	0.917429
cg11690122		0.917199
cg10240665	DUSP16	0.917034
cg12048331	WDR82	0.91698
cg05715564	FAM102A	0.916855
cg10258105	RPA1	0.916806
cg04664446	ARNT;ARNT;ARNT;ARNT;ARNT	0.91675
cg25271243	OPRM1;IPCEF1;IPCEF1;IPCEF1	0.916565
cg07324245	SEPT9;SEPT9;SEPT9;SEPT9;SEPT9;SEPT9	0.916522
cg07517688	SUSD6	0.916434
cg13346003	HDDC2	0.916412
cg03184070	FBXL14	0.915844
cg26417310	CACUL1	0.915553
cg08515489	CD28;CD28;CD28	0.915394
cg18560638	UBAC2;UBAC2;UBAC2;MIR623	0.915323
cg02625086	LEF1;LEF1;LEF1;LEF1	0.915096
cg14657973	ZNF710	0.914947
cg08577982	CRTC3;CRTC3;CRTC3-AS1	0.914939
cg17984638	TXK	0.91486
cg09607439	PIM2	0.914821
cg06329392		0.9144
cg10508535		0.914389
cg18050953	SORL1	0.914349
cg19620333	IL16;IL16	0.914235
cg20209347	SORL1	0.91416
cg04346257	SEPT9;SEPT9;SEPT9;SEPT9;SEPT9;SEPT9;SEPT9	0.914096
cg06038472	RAB43	0.913866
cg20791712	HPCAL1;HPCAL1;HPCAL1	0.913834
cg15302376	DNMT3A;DNMT3A;DNMT3A	0.913594
cg05584657		0.913218
cg16824480	RNF157	0.913158
cg22230912	OXNAD1	0.913116
cg09572200		0.912975
cg22190381	ABLIM1;ABLIM1;ABLIM1	0.91274
cg00786084	CCR9;CCR9	0.912718
cg09107344	RARG;RARG	0.912574
cg07898425	CFDP1	0.912239
cg14936194	TMEM169;TMEM169;TMEM169;TMEM169	0.912167
cg19402463	GPR107;GPR107;GPR107;GPR107	0.91214
cg23824902	SLC25A33	0.912036
cg23400742	PHTF2;PHTF2;PHTF2	0.91108
cg20923498	INPP4A;INPP4A;INPP4A;INPP4A	0.911035
cg19679865	RERE;RERE;RERE	0.910959
cg01268058	SIN3A;SIN3A;SIN3A	0.910808
cg17128308	STX18	0.910779
cg10782923	DGKA;DGKA;DGKA;DGKA	0.910687
cg10325497	LCK;LCK	0.910646
cg23867924	TOM1L1;COX11;COX11;COX11;COX11;COX11	0.910643
cg15527722	BCL11B;BCL11B;BCL11B;BCL11B	0.910593
cg21706867		0.910385
cg22563896	RASGRF2	0.909941
cg23896695	PVT1	0.909781
cg23992918		0.909322
cg16178058	ETS1;ETS1;ETS1	0.909207
cg25667337		0.909081
cg07930752	CD28	0.908956
cg22506563	LDLRAD4;LDLRAD4	0.908938
cg09847335	SMURF2	0.908807
cg12879160	IFRD1;IFRD1;IFRD1;IFRD1	0.908775
cg00198080	RIC8B	0.908389
cg11264678	STAT3;STAT3;STAT3	0.908276
cg24213414		0.907849
cg17518643	UBAC2;UBAC2;UBAC2;MIR548AN	0.907774
cg02963266	BCL11B;BCL11B	0.907691
cg19402503		0.907538
cg16734384	XPO6;XPO6	0.907525
cg06974843	DOK2	0.9075
cg00291142	FAM117B	0.907301
cg10178917	BCL11B;BCL11B	0.906609
cg07109333	TMPRSS6;TMPRSS6;TMPRSS6	0.906569
cg05343227	KIAA0922;KIAA0922	0.906174
cg07442405	FAM102A	0.905611
cg18353747		0.905517
cg02101832	RASSF3;RASSF3	0.905466
cg14236144		0.905415
cg22712970	FOXP1;FOXP1;FOXP1;FOXP1;FOXP1;FOXP1;FOXP1;FOXP1	0.905211
cg09695307	RTKN2	0.905064
cg17945102	ZNF862	0.904822
cg24960526	CELF1;CELF1	0.904764
cg10757080		0.904125
cg08639389	STIM2;STIM2;STIM2	0.904071
cg20642055	FOXP1;FOXP1;FOXP1;FOXP1;FOXP1;FOXP1;FOXP1	0.904062
cg14522718	SLC25A25;SLC25A25;SLC25A25;SLC25A25	0.904058
cg25369000	KMT2C	0.903959
cg16398417	FAM102A	0.903887
cg17250770	FLJ14107;BIN3	0.903209
cg25011252	CHD7	0.903072
cg23227843		0.903003
cg12559906	DENND2D;DENND2D	0.902888
cg26958839	RPTOR;RPTOR	0.902231
cg24377117	KIDINS220	0.901802
cg22488891		0.90153
cg17434326	CTPS2;CTPS2;CTPS2	0.90126
cg00122659		0.901113
cg13706362	WHSC1L1;WHSC1L1	0.901095
cg05949181		0.901084
cg07960083		0.900867
cg06289617	PLB1;PLB1	0.900815
cg04877165	ZAK;MLK7-AS1	0.900626
cg23479730	BCL11B;BCL11B	0.900277
cg15570901	LOC101060091	0.900068
cg15389373	GGACT	0.900034
cg02387618	TCF7;TCF7;TCF7;TCF7;TCF7;TCF7;TCF7	0.899515
cg21254135	CCDC146	0.899505
cg18145175		0.899415
cg06701914	ZNF236;ZNF236	0.899361
cg03729439	BTLA;BTLA	0.899284
cg20981615	TXK	0.899265
cg06294679	CTPS2;CTPS2;CTPS2	0.899194
cg21143375	MINA;MINA;MINA;MINA	0.899181
cg00410753	DPEP2	0.899104
cg19296305	LEF1;LEF1;LEF1;LEF1	0.899049
cg25226578		0.898777
cg11103650	ZNF815P	0.89875
cg16125894		0.898608
cg20338754	RNF138;RNF138	0.898555
cg21794396	SLC7A6;SLC7A6	0.898536
cg02208313	CCDC57	0.898201
cg05897169	SLFN5	0.897979
cg04381049		0.897907
cg14946988	LPP;LPP;LPP	0.897843
cg23429235	MICU2	0.897267
cg18734095	NOSIP	0.896885
cg09400963	AVL9	0.896546
cg03535447		0.896518
cg20648350	TNRC6B;TNRC6B;TNRC6B	0.896472
cg20988373	PSMB5;PSMB5;PSMB5	0.896421
cg24084780	CHN1;CHN1;CHN1	0.896397
cg27515589		0.896234
cg19181419		0.89623
cg17413540	CDK13;CDK13	0.896197
cg21063099		0.895692
cg01027405	IL7R	0.89569
cg16696646	AKAP10	0.895438
cg22272473	BCL2	0.894997
cg27009448	C10orf46	0.894989
cg02255107	OXNAD1	0.894836
cg24915004	STARD9	0.894783
cg08972604	ATPAF1;ATPAF1;ATPAF1;ATPAF1	0.894711
cg03572505	FAM117B	0.89462
cg25251478	DDR1;DDR1	0.894586
cg12912953	STX17	0.894471
cg19645467	RNF34;RNF34;RNF34	0.894325
cg11909467		0.893951
cg26707718		0.893612
cg09075096	EPC1;LOC102031319	0.893471
cg16193207	CHMP7	0.893267
cg23723835	ASCC1	0.893233
cg03748015		0.893206
cg06955856	TCP11L2;TCP11L2	0.893158
cg22489074	SLC35E3	0.893093
cg11262921		0.89309
cg03205581	BCL11B;BCL11B;BCL11B;BCL11B	0.892653
cg17745262		0.892452
cg23807447		0.892444
cg08055733	SUSD4	0.892326
cg23796243	SUV420H1;SUV420H1	0.892299
cg07756788		0.892271
cg01194310	TCF7;TCF7;TCF7;TCF7;TCF7;TCF7	0.892258
cg03985415		0.892251
cg11047419	TBC1D22B;TBC1D22B	0.892239
cg01210399	LINC01555	0.892007
cg20205061	MSL3;MSL3;MSL3;MSL3	0.891952
cg07132423		0.891935
cg05913072	CHRNB3	0.891892
cg19273683	ECE1	0.891816
cg21031875	DNMBP;DNMBP-AS1	0.8918
cg12921070	MCOLN2	0.891458
cg25061701	SMURF2	0.891324
cg06049452	CHMP4B	0.891095
cg16100721	TMEM123	0.891043
cg21747310		0.891014
cg05007126	SDCBP2	0.890934
cg08179431	HFE;HFE;HFE;HFE;HFE;HFE;HFE;HFE;HFE	0.890928
cg03418713	LOC101929718;SLC39A2;SLC39A2	0.890845
cg01745766	FAM117B	0.890656
cg02343604	ID3	0.890593
cg06338239	UBAC2;UBAC2;UBAC2;MIR548AN	0.890446
cg26155439		0.890347
cg17475445	MORC2;MORC2;MORC2	0.89026
cg09223486	ANO6;ANO6;ANO6;ANO6	0.890061
cg07461273	MCM7;MCM7	0.889835
cg14425611	ANKH	0.889817
cg13057559	FOXP1;FOXP1;FOXP1;FOXP1;FOXP1;FOXP1;FOXP1	0.88926
cg23420841	ATP6V1C1	0.889191
cg19612505		0.888964
cg20834627	ITPKB	0.88879
cg13167816	FITM1	0.888533
cg17939040	ACACA;ACACA;ACACA;ACACA;ACACA	0.888486
cg01974478	FOXK1	0.888404
cg14898127	IL16;IL16;IL16	0.888296
cg14997450	PECR;TMEM169;TMEM169;TMEM169;TMEM169	0.888233
cg20520743	MED15;MED15;MED15;MED15;MED15;MED15	0.888029
cg12189962	LOC101929698;NOL4L	0.887896
cg16533359		0.887806
cg24414899	FARS2	0.887656
cg08280368	TTC9	0.887584
cg13651908	CD28	0.887521
cg12369481	SATB1;SATB1;SATB1	0.887515
cg13083127	PTPN18;PTPN18	0.887336
cg17263719	MEAF6;MEAF6;MEAF6;MEAF6;MEAF6;MEAF6;MEAF6;MEAF6;MEAF6;MEAF6;MEAF6	0.887276
cg04003658	NADSYN1	0.887093
cg05805445	SPATA5	0.887087
cg05083624	TNRC6B;TNRC6B;TNRC6B	0.886917
cg25476208	ACTN1;ACTN1;ACTN1	0.886877
cg14357906	PROKR1	0.886871
cg07133479	IMMT;IMMT;IMMT	0.886852
cg22469897	ETFB;ETFB	0.886635
cg10717869	SLC41A1	0.886312
cg22277485		0.88592
cg22435313	PRKCA	0.885725
cg20400639	MAN1C1;MAN1C1	0.885603
cg08518475	RCAN3;RCAN3;RCAN3;RCAN3;RCAN3;RCAN3;RCAN3	0.885464
cg06222774	PDE7A	0.885452
cg25798120	KLHL42	0.885377
cg09988805		0.885005
cg19913496		0.884856
cg04625250	ATN1;ATN1	0.884842
cg12482300	ITPKB	0.884841
cg15040252	SEC23A	0.884763
cg01040649	ST6GAL1;ST6GAL1;ST6GAL1	0.884438
cg01768001	RCAN3	0.884114
cg22581896	FOXK1	0.883966
cg16230121	APBB1;APBB1	0.883956
cg23387468	LUC7L2	0.883752
cg01999608	FBXO47	0.883712
cg21913632	ADARB1;ADARB1;ADARB1;ADARB1;ADARB1;ADARB1;ADARB1	0.883617
cg06071604		0.883614
cg26661738	NLRC5	0.883612
cg19246654	HIPK2;HIPK2	0.883399
cg10016090		0.882997
cg04588712	CSK;CSK	0.882831
cg22839412	KLF13;KLF13	0.882635
cg09770548	INF2;INF2;INF2	0.882575
cg27370392	TOP1	0.88256
cg11314488	SKAP1;SKAP1	0.882435
cg02600394	TXK;TXK	0.882218
cg04712321	ENTPD4;ENTPD4	0.882003
cg23007418	CYTH1;CYTH1	0.881984
cg14136214	DAB2IP	0.881862
cg05859076	RAB43	0.881834
cg11271054		0.881701
cg02588451	ITPKB-IT1;ITPKB	0.881542
cg05598010	GLTPD1	0.881258
cg07052063	MMS19	0.88121
cg11181330	MED24;MED24;MED24;MED24	0.880984
cg20711016	MSL3;MSL3;MSL3;MSL3;MSL3	0.880915
cg02186614	CD28;CD28;CD28	0.880889
cg02127745	TATDN2	0.880859
cg13570398	TRABD2A;TRABD2A;TRABD2A	0.880839
cg20725586	CD28;CD28;CD28	0.880838
cg08829348	KDM2B;KDM2B	0.880773
cg26957356		0.880654
cg16711597	STK24	0.880318
cg12206840		0.880299
cg11195337	ATP8B2;ATP8B2	0.880252
cg01046213	MTSS1;MTSS1;MTSS1	0.880086
cg12821673		0.880032
cg26316404		0.880027
cg12513294	STIM1;STIM1;STIM1	0.879963
cg12297231	PUM1;PUM1	0.879815
cg21458836	FOXP1;FOXP1;FOXP1;FOXP1;FOXP1;FOXP1;FOXP1;FOXP1	0.879809
cg11562571	PCED1B-AS1;PCED1B;PCED1B	0.879732
cg17631709		0.879702
cg08936992	LOC101929698;NOL4L	0.879294
cg26140228	TCP11L2;TCP11L2	0.879211
cg09463948	USP20;USP20;USP20	0.879153
cg12857737	TMEM63A	0.879123
cg15973818	RB1CC1;RB1CC1	0.878988
cg24402372		0.878987
cg04851848	LOC101929524;FAM134B	0.878894
cg00057449	C1orf228	0.878738
cg04944402	STK38;STK38	0.878659
cg14785958	TLK1;TLK1	0.878401
cg16215084	DDR1;DDR1	0.878378
cg12781397	COG6	0.878331
cg03600303		0.878328
cg08449791	LINC00299	0.877941
cg21200667		0.877747
cg02183960	IL7R;IL7R	0.877714
cg01782486	ZBTB7B	0.877561
cg17110052	ETFB;ETFB	0.877534
cg23235340	CD247;CD247	0.87751
cg15428169	CD6;CD6;CD6;CD6	0.877304
cg18418928	MDS2	0.877296
cg07825147	ARHGEF18	0.877265
cg13849276	NBR1;NBR1;NBR1;NBR1	0.877234
cg21565496		0.877012
cg22728178	LOC101929524;FAM134B	0.876996
cg05607305		0.876996
cg20832875	JMJD6	0.876954
cg17996919	MAN1C1;MAN1C1	0.876837
cg22655933	SLC5A10;SLC5A10;SLC5A10;SLC5A10;SLC5A10	0.876762
cg11699576	BCL11B;BCL11B;BCL11B;BCL11B	0.87661
cg10075638		0.876387
cg13554714	PTPRO;PTPRO;PTPRO;PTPRO;PTPRO;PTPRO	0.876324
cg01946656	HK1;HK1;HK1;HK1;HK1	0.876313
cg07901251	PSMB5;PSMB5;PSMB5	0.876232
cg24712632	CD6;CD6;CD6;CD6	0.876221
cg24273709	WIBG;WIBG	0.876172
cg25330422	STAT3;STAT3;STAT3	0.876033
cg04976117	CAMK4	0.87596
cg19913118	POLR3GL;ANKRD34A	0.875649
cg05290737	GPR81	0.875613
cg23247616	CCDC109B	0.875588
cg10154812		0.875418
cg24929096		0.875366
cg12726213	WWP1	0.875279
cg21626540	NOL10	0.875215
cg10189885	ANKRD44;ANKRD44	0.87517
cg20751592	GRAMD3;GRAMD3;GRAMD3;GRAMD3;GRAMD3	0.87506
cg06391325	GRAMD1A;GRAMD1A	0.874963
cg02947427	HSD11B1;HSD11B1;HSD11B1	0.874743
cg22324641	ZBTB7B;ZBTB7B;ZBTB7B;ZBTB7B;ZBTB7B	0.874713
cg11193027	FOXP1;FOXP1;FOXP1;FOXP1;FOXP1;FOXP1;FOXP1	0.874692
cg03752513	LOC101929698;NOL4L	0.874294
cg06739462	DGKA;DGKA;DGKA;DGKA	0.874094
cg01957768	PITPNC1;PITPNC1	0.874079
cg02514840	CYFIP2;CYFIP2;CYFIP2;CYFIP2	0.873768
cg03377282	ADK;ADK;ADK;ADK	0.873736
cg18281509		0.873724
cg13522882	MAP4K4;MAP4K4;MAP4K4	0.873687
cg12885679	MPRIP;MPRIP	0.873558
cg00078245	ZNF740	0.873479
cg05177060		0.873175
cg06610929	MALT1;MALT1	0.873042
cg16489771	SATB1	0.873028
cg21185989	ESYT1;ESYT1	0.872952
cg03505866	KIAA0247	0.872832
cg00039170	SATB1	0.872641
cg09152866	C6orf105;C6orf105	0.872639
cg26797786	SATB1;SATB1;SATB1	0.872475
cg17991206	RNASET2	0.87242
cg10407744	C9orf3;C9orf3	0.87233
cg11815910	RNASET2	0.872321
cg23783077		0.872311
cg15286847	KLHL36	0.872259
cg14588003		0.872186
cg23800023	ETS1;ETS1;ETS1	0.872183
cg00842555	SSBP3;SSBP3;SSBP3	0.871963
cg17157356	CHMP4B	0.871848
cg21837189		0.871798
cg06909274	ITPKB	0.871718
cg08261109	LOC101927190	0.871706
cg00031162	TNFSF12;TNFSF12-TNFSF13	0.871636
cg10163955	GATA3;GATA3	0.871571
cg03576540		0.87144
cg13246090		0.871269
cg14150115		0.87121
cg09209347		0.871207
cg26760942	ABLIM1;ABLIM1;ABLIM1;ABLIM1	0.870941
cg00681981		0.870939
cg01765967	RPTOR;RPTOR	0.870935
cg27212369	SATB1	0.870729
cg20626983		0.87071
cg15937641	PTGFRN	0.8707
cg09287834	SLC30A7;SLC30A7	0.8707
cg08529825	HIPK1;HIPK1	0.870665
cg03055890	ITPK1;ITPK1;ITPK1	0.870434
cg08795898	ZNF862	0.870366
cg08191899	MRPS6	0.870304
cg21379733	FOXP1	0.870139
cg22033073	METTL9;METTL9;LOC101927814	0.870058
cg14037664	MGAT5	0.870023
cg01886311	PCED1B-AS1;PCED1B;PCED1B	0.869988
cg04192168	ZNF609	0.86998
cg03603485	CD247;CD247	0.869978
cg09195780	UMAD1;UMAD1;UMAD1	0.869944
cg25531090		0.869941
cg15438839	TBC1D10A;TBC1D10A	0.869864
cg19611582	GTF3C3;GTF3C3	0.869764
cg02409364		0.869728
cg13451886	SLFN5	0.86963
cg22731458	DDX24	0.86959
cg18650518	DPH3;DPH3	0.869526
cg17398808	RCAN3;RCAN3;RCAN3;RCAN3;RCAN3;RCAN3;RCAN3;RCAN3	0.869493
cg04582578		0.869406
cg06493985	PFDN1	0.869271
cg13289993		0.869184
cg00688810	SHBG;FXR2	0.868747
cg01874152	KIAA0748;KIAA0748	0.868611
cg17184477	SMAD3	0.868534
cg21240898	MAN1A1	0.868401
cg22091828	RPA1	0.868198
cg25416125	DGKA;DGKA;DGKA;DGKA	0.868185
cg12314853	FAM102A	0.868123
cg15636879	TP53INP2	0.867917
cg11400153	KIAA0922;KIAA0922	0.867857
cg11280255	MARCH5	0.867834
cg18919209	MAML2	0.867745
cg07495335	CENPF	0.867729
cg10240150	CD28	0.86765
cg27540559		0.867468
cg21845390		0.867389
cg27110374	GRB2;GRB2	0.867335
cg02250200	ANKRD44-IT1;ANKRD44;ANKRD44	0.867294
cg03834768	GCNT7;RTFDC1;RTFDC1;RTFDC1;RTFDC1	0.867286
cg07898974		0.867111
cg14199707	BACH2;BACH2	0.866959
cg02304751		0.866935
cg04222196		0.866898
cg27376514	MPRIP;MPRIP	0.866729
cg10375267	ZCCHC14	0.866692
cg13170048	FOXN3;FOXN3	0.866499
cg22223748	LOC644285;RASA1;RASA1	0.866421
cg00566532	CENPF	0.866338
cg07619832	KIAA0922;KIAA0922	0.866313
cg07269670		0.866217
cg25027273	CHSY1	0.866094
cg18417061	PRKCH	0.866084
cg27190014	MIR1205;PVT1	0.865779
cg14791398	SATB1;SATB1;SATB1	0.865443
cg11676442	FBLN7;FBLN7	0.865367
cg02508461		0.865351
cg14027204	PTGFRN	0.865106
cg03602500	KIR3DX1	0.864847
cg25040796	MAP3K1	0.864738
cg06199070	IGF1R;IGF1R	0.86442
cg14499153	RAE1;RAE1;RAE1;RAE1	0.864348
cg18848936	TCF20;TCF20	0.864297
cg24020152	KIAA0922;KIAA0922	0.864256
cg04435637	SARAF;SARAF;MIR548O2	0.864118
cg03217953		0.864094
cg12207151	MGLL;MGLL;MGLL	0.86402
cg16057048	AGPAT3	0.863963
cg26745882	LDLRAD4;LDLRAD4	0.863954
cg06930067	RAD51B;RAD51B	0.863938
cg17746288	ETS1;ETS1;ETS1	0.863936
cg00986590	RAB8B	0.863898
cg01861509	SPOCK2;SPOCK2	0.863747
cg16922732	SEPT9;SEPT9;SEPT9;SEPT9;SEPT9;SEPT9;SEPT9;SEPT9;SEPT9	0.863584
cg26768584	SATB1;SATB1	0.863579
cg19747465	EPGN	0.863428
cg18064411	FOXN2	0.863302
cg00208274	FOXK1	0.863147
cg11134211	MAN1C1;MAN1C1	0.863145
cg06538616		0.863136
cg10575067	ZFP36	0.863066
cg01368075	RAB7A	0.862566
cg04787222	ARID4B;ARID4B;ARID4B	0.862497
cg10053779	INPP5F;INPP5F	0.862385
cg04070601	FMNL3;FMNL3	0.862156
cg26177616		0.861583
cg23095368		0.861398
cg15009294	CENPF	0.861311
cg25295512	CD6;CD6;CD6;CD6	0.861279
cg06887580	LTB;LTB	0.861224
cg13713046	BIN3-IT1;BIN3	0.861162
cg01659072	TXK	0.861071
cg25599673	ST6GAL1;ST6GAL1;ST6GAL1	0.86099
cg11764101		0.860967
cg08863939	TLK1	0.860929
cg18524319	CDK13;CDK13	0.860897
cg23977888		0.860891
cg02388586	CD3E	0.860873
cg10688481	ETFB;ETFB	0.860859
cg18070458		0.860782
cg16621862	HEG1	0.860501
cg08450903	AGMAT	0.860369
cg14952878	PLXDC1	0.860281
cg18130934	ASIC1;ASIC1;ASIC1	0.860227
cg02909446	SPOCK2;SPOCK2	0.859986
cg25393376		0.859933
cg14096828	LRRN3;LRRN3;LRRN3;LRRN3;LRRN3;LRRN3;IMMP2L;IMMP2L	0.859864
cg07162903	TRAPPC9;TRAPPC9	0.859862
cg26342537	ARRB1;ARRB1	0.859858
cg00641002	SATB1;SATB1;SATB1	0.859825
cg02434267	TRABD	0.859714
cg12522758	POLE	0.859666
cg18193418	SGPL1	0.859655
cg16977720	TRABD2A;TRABD2A;TRABD2A	0.859437
cg08364283	PXN;PXN;PXN;PXN	0.859429
cg02747184	FOXP1;FOXP1;FOXP1;FOXP1;FOXP1	0.859048
cg06915826	DGKA;DGKA;DGKA;DGKA	0.859012
cg14395620		0.858861
cg12838263	ZFYVE21;ZFYVE21	0.85875
cg23901967	CISD3;PCGF2	0.858678
cg21027908	KIAA0319L	0.858425
cg00614901	HIATL2	0.858219
cg16517344	LINC00544	0.858067
cg01552966	DNMT3A;DNMT3A;DNMT3A	0.857852
cg03771282	ANKRD44;ANKRD44	0.857771
cg08345526	ITPKB	0.857651
cg26056577	TNFRSF25;PLEKHG5;TNFRSF25;PLEKHG5;PLEKHG5;TNFRSF25;PLEKHG5;TNFRSF25;TNFRSF25;PLEKHG5;TNFRSF25	0.857568
cg13298528	CXCR5;CXCR5	0.857366
cg10704887		0.857273
cg23650350	OSTM1	0.857236
cg01244128	PDPK1;LOC652276;PDPK1	0.856902
cg08259248	TBL1X;TBL1X;TBL1X;TBL1X	0.856678
cg07532590	FOXP3;FOXP3	0.856612
cg14853840		0.856455
cg15026268	SLC7A6;SLC7A6	0.856406
cg03227963		0.856385
cg04957307		0.856314
cg27419618	FOXP1;FOXP1;FOXP1;FOXP1;FOXP1;FOXP1;FOXP1	0.856273
cg17383760	SCFD2	0.85626
cg20646739		0.856037
cg13804534	SRPK2	0.856029
cg00445959	XPO6	0.855984
cg20937934	LAMA3;LAMA3;LAMA3;LAMA3	0.855818
cg02737462	RERE;RERE	0.85554
cg05372302	MYOM2	0.855538
cg12229775	KLF12	0.855486
cg01490728	SARDH;SARDH	0.855448
cg07660247	CHD7	0.855197
cg27272408		0.855087
cg06146156		0.855068
cg13270625	LAMA3;LAMA3;LAMA3;LAMA3	0.854875
cg18384277	LTB;LTB	0.854839
cg13791460	DIS3L2;DIS3L2;DIS3L2;DIS3L2;DIS3L2	0.854829
cg26186174	INF2;INF2;INF2	0.85479
cg17048073	CHMP7	0.854783
cg19205064	ZBTB22;ZBTB22	0.85476
cg25404758	AUTS2;AUTS2	0.854682
cg19792189	EDAR	0.854591
cg16211276	RASSF5;RASSF5;RASSF5	0.854531
cg15064151	RAPGEF6;RAPGEF6;RAPGEF6;RAPGEF6;RAPGEF6;RAPGEF6	0.854514
cg11162888		0.854404
cg08497299	COX10	0.854392
cg11219720	EXOC3	0.854384
cg15726025	C1orf91	0.854329
cg21592975		0.854322
cg12832157	ITPR1;ITPR1;ITPR1	0.854312
cg12282552	LTBP3;LTBP3;LTBP3	0.854221
cg19869369	OAZ2;OAZ2	0.854064
cg24782497	KIAA1683;KIAA1683;KIAA1683	0.854026
cg21713991		0.853991
cg23830082		0.853967
cg22434421	LDLRAP1	0.853884
cg01634544	TTC9	0.853738
cg12696536	HPCAL1;HPCAL1	0.85366
cg04794662	FOXP1	0.853626
cg25414515	KIRREL3;KIRREL3;KIRREL3	0.8536
cg16377170	STAT5B	0.85358
cg25596091	TOX	0.853493
cg24247883	HIATL1	0.853362
cg09286421	VOPP1	0.853218
cg14988923	CD40LG	0.853159
cg02035448	CDK13;CDK13	0.853124
cg08309903	CLMP	0.853063
cg17117035		0.852919
cg13977835		0.852899
cg12111855		0.852638
cg05070273	ZNF589	0.852629
cg06200244	TRIB2;TRIB2	0.852626
cg16006944		0.852491
cg15766402	XPO6;XPO6	0.852458
cg11598872	FLJ45079	0.852356
cg02812264		0.85213
cg26720010	TBRG4;SNORA5B;TBRG4;TBRG4	0.852113
cg06701353	LY86;LY86-AS1	0.852095
cg14259255	INF2;INF2;INF2	0.852075
cg13028118	UBOX5-AS1;UBOX5;UBOX5;UBOX5	0.851957
cg09114446	DENND5A;DENND5A	0.85185
cg01373248	SATB1	0.851825
cg17001153	RASSF5;RASSF5;RASSF5	0.851811
cg05070544	BACH2;BACH2	0.851763
cg13389508	PLEC1;PLEC1;PLEC1;PLEC1;PLEC1;PLEC1;PLEC1;PLEC1	0.851674
cg20524527	HERC2	0.851625
cg23651386	SAE1;SAE1;SAE1;SAE1	0.851512
cg13310423		0.85135
cg26734232		0.85107
cg23333994	GPR183;UBAC2;UBAC2;UBAC2;MIR548AN	0.851044
cg15564131	SATB1	0.850919
cg10430444	UBE2Q2;UBE2Q2	0.85087
cg06817737	WNK1	0.850848
cg20763338	CAPN7;COL6A4P1	0.850837
cg21609087	C3orf17;C3orf17;C3orf17	0.850781
cg24199463	ATP11A;ATP11A	0.850529
cg16362955	NLRC5	0.850292
cg24026403	TOX2;TOX2;TOX2;TOX2	0.850083
cg04890725	HDAC1	0.850073
cg21588347	TOP1	0.850011
cg14107762	TNFSF8;TNFSF8	0.849891
cg13040357	LY9;LY9;LY9;LY9	0.849811
cg25036145	CMTM8	0.849451
cg13160423	MTSS1;MTSS1;MTSS1	0.849197
cg27225130	PLXNA2	0.849186
cg11313529	TRABD	0.849099
cg05728215		0.848972
cg16412973	FAM102A	0.848909
cg13015616	HFE;HFE;HFE;HFE;HFE;HFE;HFE;HFE;HFE	0.848764
cg27157434	PTGFRN	0.848747
cg24330404	UBAC2;UBAC2;UBAC2;MIR548AN	0.848725
cg14764459	LOC100287944	0.848714
cg25226014	CXCR6;FYCO1	0.848686
cg21232015	CHFR;CHFR;CHFR;CHFR;CHFR	0.848627
cg01558645	RUFY3;RUFY3;RUFY3;RUFY3;RUFY3	0.848535
cg02519218	CHFR;CHFR;CHFR;CHFR;CHFR	0.848436
cg20682563	TCF7;TCF7;TCF7;TCF7;TCF7;TCF7;TCF7	0.848414
cg11311958	SV2C;SV2C	0.848348
cg15564619	SKI	0.848303
cg19627549		0.848228
cg04038246	EHD1	0.848119
cg23982212		0.848031
cg22888554	EBF1;EBF1;EBF1	0.847979
cg15448631	AMFR	0.847948
cg12408363	CYTH1;CYTH1;CYTH1;CYTH1;CYTH1	0.847899
cg21321167		0.847667
cg10654481		0.847572
cg19968202	SORL1	0.847532
cg10173006		0.847522
cg08483099	CHRM3-AS2;CHRM3	0.847267
cg25085998	ATL2;ATL2;ATL2;ATL2	0.847193
cg22668906		0.847172
cg07019638	EHD1	0.847093
cg15529432	FAM134B	0.847026
cg12737475	BCL11B;BCL11B;BCL11B;BCL11B	0.846917
cg15323828	TMEM63A	0.846728
cg04119029	CDR2	0.846701
cg23237433	MIPEP	0.846627
cg12669355	CAPZA2	0.846545
cg01287377	FHIT;FHIT	0.846532
cg02404349	RORA;RORA;RORA;RORA	0.84653
cg16713264	WDR77	0.846459
cg15227656	SLC7A6;SLC7A6	0.846278
cg15712730		0.846272
cg22464785	LIPC	0.846251
cg18146216		0.846216
cg08178886	BTLA;BTLA	0.846094
cg25933511	VPS39;VPS39	0.846017
cg09879458	RORA	0.845726
cg16440069	CELF1;CELF1	0.845671
cg08209849	PGM1;PGM1;PGM1;PGM1;PGM1;PGM1	0.845654
cg07912513	WAC;WAC;WAC	0.84562
cg19062982		0.845609
cg16013371	SLC7A6;SLC7A6	0.845604
cg07941571	TGFBR1;TGFBR1;TGFBR1	0.845584
cg06101761	LOC100129461	0.845412
cg26495711	HDAC4	0.8451
cg14214797	CCDC88C	0.84494
cg27488176	RORA-AS1;RORA-AS1;RORA;RORA;RORA;RORA	0.844933
cg24894107		0.844931
cg23038277	ITPKB	0.844913
cg20970810	CD247;CD247	0.84476
cg03156020	UBAC2;UBAC2;UBAC2;MIR548AN	0.844653
cg14538319	CHD2;CHD2	0.844524
cg02495208	GRAP2;GRAP2;GRAP2;GRAP2;GRAP2	0.844461
cg12167852	CYTH1;CYTH1	0.843902
cg16848409	ARHGEF3;ARHGEF3	0.843897
cg07364280	TTC23;LRRC28;LRRC28	0.843669
cg14511706	OTUD5;OTUD5;OTUD5;OTUD5	0.84363
cg00360780	MGRN1;MGRN1;MGRN1;MGRN1;MGRN1	0.843531
cg21028604	DIAPH3-AS2;DIAPH3;DIAPH3;DIAPH3;DIAPH3;DIAPH3	0.843434
cg24405716	MTMR10	0.843351
cg02125896		0.843333
cg23065169		0.843282
cg00077275	BAG3	0.8432
cg24830957		0.843118
cg11771408		0.843074
cg01106909	HCCA2;CTSD	0.842984
cg19605078	UNK	0.842923
cg08006309	IFT140;TMEM204	0.842841
cg07106927	LY9;LY9	0.842727
cg05351767	MYO5C	0.842529
cg16026241		0.842442
cg06770429	HIVEP2	0.84235
cg00247962	FAM102A	0.842329
cg03449448		0.842316
cg06469890	LINC00861;LINC00861	0.842171
cg04699784	RANBP3;RANBP3;RANBP3;RANBP3	0.841963
cg10883484	PDIA5;PDIA5	0.841808
cg19863426	PLEKHA1	0.841716
cg00625963	LCK;LCK	0.841663
cg20198627		0.841577
cg11307417	ZNF589	0.841527
cg09527904		0.841519
cg25196375	TTC39B;TTC39B;TTC39B;TTC39B	0.841427
cg23114435	CD247;CD247	0.841296
cg18538954		0.841172
cg09443135	SFMBT2;SFMBT2	0.841116
cg16125214	PIK3CD	0.841103
cg01152726	LAMA3;LAMA3;LAMA3;LAMA3	0.840984
cg15239695	ETS1;ETS1;ETS1	0.840857
cg24116176		0.84072
cg15376505		0.840665
cg21310704	CCDC141	0.840652
cg12820718		0.840629
cg10133462	MAEA;MAEA	0.840593
cg12909727		0.840455
cg23088126	FAIM3;FAIM3;FAIM3	0.840382
cg19692371		0.840377
cg15317375	ZNF275	0.840376
cg09607102		0.840362
cg25673720	RNF157	0.840275
cg06748146	HK1;HK1;HK1;HK1;HK1	0.84025
cg11170025		0.840006
cg23598480		0.840005
cg05138397	LY9;LY9	0.839747
cg23825480	MORC2	0.839712
cg02125365		0.839638
cg00801571	FYN;FYN;FYN	0.839551
cg23250889	PLLP	0.839498
cg16458838	TCF12;TCF12;TCF12;TCF12	0.839422
cg04365911		0.839391
cg24716039	KAT7;KAT7;KAT7;KAT7;KAT7	0.839131
cg23828146	MIR181A1HG	0.839029
cg26600461		0.83901
cg08062273	LIMD1	0.838962
cg08992499	ATXN7;ATXN7	0.838835
cg18700420	IL6ST;IL6ST	0.838741
cg23466059		0.838643
cg09265554	FGD3;FGD3	0.838428
cg12353788	CHD3;CHD3;CHD3	0.838387
cg00010187		0.8382
cg10566581	TGIF2	0.838158
cg08884752	SKI	0.837963
cg05230130	ANKRD44;ANKRD44	0.837789
cg25688547	TIAM2	0.837764
cg03727968	CD247;CD247	0.83772
cg06495135	GRAP2;GRAP2;GRAP2;GRAP2	0.837608
cg04537602	CXCR5;CXCR5	0.837418
cg10125820	SEC63	0.837384
cg09047569	DOK2	0.83729
cg00263032	OPRM1;IPCEF1;IPCEF1;IPCEF1	0.837221
cg24777046		0.837191
cg14289658	NUDC	0.837052
cg13622660	MIR151B;MIR342;EVL	0.837045
cg02079181	C1orf186	0.836953
cg09979763	KIF26B	0.836922
cg01079060	HIPK2;HIPK2	0.836766
cg26780581		0.83671
cg05682528	SLC16A10	0.836633
cg19238804	YPEL2	0.836601
cg08916374	POLR3GL;ANKRD34A	0.8366
cg25943763	ITPKB	0.836482
cg25838816	EXOC4;EXOC4	0.836478
cg23493133		0.836463
cg20786822		0.836426
cg04057147	SERINC5;SERINC5;SERINC5;SERINC5;SERINC5	0.836415
cg17850088		0.836356
cg05390920	WARS;WARS;WARS;WARS	0.836219
cg24069928	RNASET2	0.836204
cg19113750	XPR1;XPR1	0.836142
cg22224642	CD6;CD6;CD6;CD6	0.836045
cg17945679	CFDP1	0.836044
cg24087723		0.836019
cg15667493	ANKRD55;ANKRD55	0.835835
cg08816893		0.835824
cg01349024	MAN1C1;MAN1C1	0.835817
cg01534871	C1orf151	0.835785
cg16553462	ANKRD11;ANKRD11;ANKRD11;ANKRD11	0.835513
cg05610420	CHD7	0.835457
cg23277684	MCFD2;MCFD2;TTC7A	0.835419
cg00461022	FAM134B	0.835311
cg14465165		0.835283
cg06817368	DCP2	0.835236
cg15653864	TMEM243	0.835226
cg00722350		0.835211
cg13238744	CD28;CD28;CD28	0.834973
cg06012582	COA1	0.834848
cg07322611	FOXP1;FOXP1;FOXP1;FOXP1;FOXP1	0.834838
cg01646516	CYLD;CYLD;CYLD	0.8348
cg18599750	BCL11B;BCL11B	0.834699
cg18107181		0.834682
cg08125784	CELF2;CELF2;CELF2;CELF2	0.8346
cg27657924	CORO1B;CORO1B	0.834526
cg23141689	KIAA0355	0.834489
cg22857962	HECW2;HECW2	0.834423
cg15008486	EDARADD;EDARADD	0.834392
cg11546131		0.834386
cg21672524	ETFB;ETFB	0.834338
cg13735018	SYNJ2	0.834279
cg20474203		0.834259
cg11555384	BID;BID;BID;BID;BID;BID;BID	0.83419
cg00179026		0.834167
cg15493494		0.834153
cg16053585	POLR1A	0.834092
cg07491249	FOXO3;FOXO3	0.83382
cg09977126	SV2C;SV2C	0.833789
cg11725204		0.83372
cg06042370		0.833444
cg10458600	SMYD2	0.833356
cg18816534	EBF1	0.833329
cg05203346		0.833228
cg14942588	NMT2;NMT2;NMT2;NMT2	0.833226
cg17092854	SPOCK2;SPOCK2	0.833115
cg13390372		0.833113
cg22765299	HECW2	0.833099
cg05600342	PSMD13;PSMD13	0.833084
cg15383093		0.833065
cg03893901		0.833006
cg16523076	SFXN5	0.832941
cg07613362		0.832892
cg09363752	KLF12	0.832814
cg05017003	PDXK	0.832795
cg14723255	LMO7-AS1;LMO7-AS1;LMO7-AS1;LMO7	0.832671
cg07840532	FAM134B;LOC101929524	0.832485
cg18687845	PBLD;PBLD	0.832342
cg17117243	SESN1	0.832333
cg06945627	IL7R;IL7R	0.832273
cg20235420	RAPGEF6;RAPGEF6;RAPGEF6;RAPGEF6;RAPGEF6;RAPGEF6	0.832199
cg10438252	ANXA1	0.832189
cg11733958	MPRIP;MPRIP	0.832182
cg22500472	IGF2BP2;IGF2BP2;IGF2BP2;IGF2BP2;IGF2BP2;IGF2BP2;IGF2BP2	0.832077
cg11778706	BIN3	0.832056
cg00656959	SMAD2;SMAD2;SMAD2	0.831993
cg26066951	CYTH1;CYTH1;CYTH1;CYTH1	0.831968
cg00376816	HNRNPL;HNRNPL	0.831923
cg24557547	PDE7A;PDE7A	0.83192
cg15429134	LOH12CR1	0.831916
cg25223700		0.831855
cg00791190		0.831847
cg08757628	TMEM41B;TMEM41B;TMEM41B	0.831612
cg04674060	CHD3;CHD3;CHD3	0.83139
cg01449198	PJA1;PJA1;PJA1	0.831325
cg07715304	CEP85L	0.831149
cg26723459	ANKRD11;ANKRD11;ANKRD11;ANKRD11	0.830897
cg04064200	ZFY;ZFY;ZFY	0.830891
cg12944600		0.830842
cg00449124	LOC101929710	0.83082
cg03708045	KIAA0146	0.830371
cg27435333		0.830299
cg16082402	ICA1;ICA1;ICA1;ICA1	0.830108
cg08916477	SEP1	0.830023
cg01096487	IL31RA	0.829963
cg14006800		0.82982
cg21664107	CSGALNACT1;CSGALNACT1;CSGALNACT1	0.829127
cg24811265	LEF1;LEF1;LEF1;LEF1	0.82894
cg07810861		0.828928
cg00271311	CNTF;ZFP91-CNTF	0.828904
cg21416126		0.828796
cg19408207	ZMAT3;ZMAT3	0.828765
cg22298956	ELF1;ELF1	0.828675
cg17850055		0.828633
cg13151789	WHSC1;WHSC1;WHSC1;WHSC1	0.828569
cg08738051	FMNL1	0.828556
cg14133699	TOR3A	0.828463
cg06801857	GALNT2	0.828235
cg18681853	SERPINE2;SERPINE2;SERPINE2;SERPINE2	0.828
cg26779877	HMHA1;HMHA1;HMHA1;HMHA1	0.827955
cg21663664	MCPH1	0.82785
cg10577241	SGK269	0.827843
cg13898445	SETD2	0.827776
cg02871545	DIS3L2;DIS3L2;DIS3L2;DIS3L2	0.82752
cg02975889	CCDC155	0.827449
cg10555744	MAN1C1	0.827394
cg03596635	ABTB1;ABTB1;ABTB1	0.827291
cg04616529	CLEC16A	0.827283
cg04064890	MSI2;MSI2	0.82727
cg27206867	WDR1;WDR1	0.827212
cg16935794	MRPS27;MRPS27;MRPS27	0.827156
cg18847282	OXNAD1	0.827074
cg23378736	MDS2	0.826852
cg15352525	TAB1;TAB1	0.826837
cg11228604	PAK2	0.826826
cg06270049	TGFBR2;TGFBR2	0.826777
cg09027133	MAN1C1	0.826708
cg06431514	CUGBP2;CUGBP2;CUGBP2;CUGBP2	0.826626
cg22336648	SATB1	0.826616
cg26489179	BCOR;BCOR;BCOR;BCOR	0.826604
cg20716668	GRK5	0.826588
cg10793472	THEM4	0.826564
cg01543767	RPL34;RPL34;RPL34-AS1	0.826439
cg12853613	AGPAT5	0.826411
cg10181798	SYNE2;SYNE2;MIR548AZ	0.826338
cg09837977	LRRN3;LRRN3;IMMP2L;LRRN3;LRRN3;LRRN3;LRRN3	0.826244
cg20874819	FOXP1;FOXP1;FOXP1;FOXP1;FOXP1	0.826107
cg25354657	APLP2;APLP2;APLP2;APLP2;APLP2;APLP2	0.826068
cg25893560	KCNJ1;KCNJ1;KCNJ1;KCNJ1;KCNJ1	0.826055
cg14655843	UGCG	0.825688
cg18677148	CLTC	0.825547
cg24481594	SKI	0.82554
cg01804183	IL7R	0.825353
cg03477963	LAMA3;LAMA3;LAMA3;LAMA3	0.825348
cg20342998	MIR4492;BCL9L;BCL9L	0.825345
cg20539934	PACS1	0.825162
cg15059801	CIITA;CIITA;CIITA;CIITA	0.824823
cg14762935	TCF7;TCF7;TCF7;TCF7;TCF7;TCF7	0.824768
cg14636579	EVL	0.82476
cg10787440		0.82468
cg24825591	BIVM;BIVM;BIVM-ERCC5	0.824669
cg23788054	CD6;CD6;CD6;CD6	0.824528
cg26501039		0.824463
cg23510807	LFNG;LFNG;LFNG;LFNG	0.824089
cg14045830	STX16;STX16;STX16;STX16;STX16;STX16;STX16;STX16;STX16-NPEPL1	0.82401
cg05158109	MED14	0.823987
cg22307663	MON2;MON2;MON2;MON2;MON2	0.823947
cg18853591		0.823921
cg24265997	ZNF44;ZNF44	0.823905
cg02027349	ODF2;ODF2;ODF2;ODF2;ODF2;ODF2;ODF2;ODF2;ODF2;ODF2;ODF2;ODF2;MIR1268A	0.823807
cg04118190	DUSP2	0.823748
cg07195404	IL7R;IL7R	0.823726
cg26663772	SSH1;SSH1;SSH1	0.82371
cg23467161	ETS1;ETS1;ETS1	0.823603
cg27342759	ETS1;ETS1;ETS1	0.823529
cg08901754	BRPF1;BRPF1	0.823483
cg13259415	THRA1/BTR;THRA1/BTR;SKAP1;SKAP1	0.823471
cg25068347	ETS1;ETS1;ETS1	0.823447
cg09358400	ISG20;ISG20;ISG20;ISG20	0.823397
cg25884427	SSBP3;SSBP3;SSBP3	0.823385
cg11664544	TBC1D10A	0.823339
cg25696648	CNTRL	0.823339
cg07729711	LOC100130987	0.823286
cg19743778	PVT1	0.823193
cg19960138	NFATC1;NFATC1;NFATC1;NFATC1;NFATC1;NFATC1;NFATC1;NFATC1	0.823193
cg20447920	AKAP7	0.823175
cg00879179		0.822928
cg17864015		0.822903
cg21288889	PNRC1	0.822695
cg18338046	TCF7;TCF7;TCF7;TCF7;TCF7;TCF7;TCF7	0.822676
cg03042633	SKI	0.822633
cg00215204	BCL11B;BCL11B;BCL11B;BCL11B	0.822584
cg21410980	N4BP2	0.822532
cg04568189	CDK6;CDK6	0.822272
cg22188603	ARHGAP26;ARHGAP26	0.822175
cg12274524	PIM2	0.822171
cg20772590	SEPT9;SEPT9;SEPT9;SEPT9;SEPT9;SEPT9	0.822123
cg00569500	TNFRSF8	0.822055
cg12998942	UBE2D3;UBE2D3	0.822019
cg10913755	MSL3;MSL3;MSL3;MSL3;MSL3	0.821997
cg03558688		0.821997
cg04101478	ZBTB7B;ZBTB7B;ZBTB7B;ZBTB7B;ZBTB7B;ZBTB7B	0.821963
cg08783514		0.821924
cg08639757	EIF3J;EIF3J;EIF3J	0.821846
cg23586992		0.821587
cg04117944		0.821393
cg21274670	ANKRD55	0.821385
cg25236958	MPRIP;MPRIP	0.821269
cg07384080		0.821244
cg24868015		0.821229
cg17820878	SLC9A1	0.820964
cg25979005	STK3;STK3;STK3	0.820953
cg08398371	CCDC97	0.820783
cg12939025		0.820625
cg10639908		0.820266
cg13345818		0.820255
cg05821000	NFIA;NFIA;NFIA;NFIA	0.820224
cg25781127	DNMT3A;DNMT3A;DNMT3A	0.820146
cg15013003		0.820144
cg12842488	ABL2;ABL2;ABL2;ABL2;ABL2;ABL2;ABL2	0.820024
cg03348466	CRTC3;CRTC3	0.819971
cg05959780		0.819968
cg11189660	CAMK4	0.819797
cg11591310	CDKN1B	0.819746
cg20329533	LRRC37A8P	0.819667
cg06568880	SMG6;SMG6	0.819514
cg17285703	STK11IP	0.819499
cg19278780	SIT1	0.819457
cg23114183	RORC;RORC;RORC	0.819363
cg10592478	RARG;RARG	0.8193
cg14816825		0.819022
cg25633874	IL6R;IL6R	0.818627
cg06810264	MTURN	0.818589
cg12644845	GIMAP8	0.81849
cg04751498	ZNF197;ZNF197	0.818471
cg22324068		0.818409
cg16921643	ZFAT;ZFAT	0.818247
cg18651347	AUTS2;AUTS2	0.818228
cg00580089	BLK	0.818019
cg24219974		0.817926
cg17494034	VPS13D;VPS13D	0.817867
cg04047149	TRAK2	0.817847
cg11749142	MTURN	0.817791
cg05181279		0.817631
cg07356722		0.8175
cg03668323	ABLIM1;ABLIM1;ABLIM1;ABLIM1	0.817357
cg12487335	LEF1;LEF1;LEF1;LEF1	0.817299
cg09439239	LEMD2;LEMD2	0.81709
cg26985392	DCLRE1C;DCLRE1C;DCLRE1C;DCLRE1C;DCLRE1C;DCLRE1C;DCLRE1C;DCLRE1C;DCLRE1C	0.81697
cg01553004	C14orf4	0.816799
cg03305190	FLI1;FLI1;FLI1;FLI1	0.816735
cg04871139	AAK1	0.81673
cg26207239	BIRC2	0.816702
cg21628485		0.816698
cg16006418	BBX;BBX;BBX	0.81663
cg15289988	ANKRD44;ANKRD44	0.816604
cg14356760	FYB;FYB;FYB	0.81638
cg13062414	TBC1D1;TBC1D1	0.816282
cg08590978	SLC25A25	0.816183
cg19082212	USP10;USP10;USP10;USP10	0.815949
cg07212747	HMOX2;HMOX2;HMOX2	0.815759
cg05512157	DIP2B	0.815673
cg26441817		0.815619
cg01568237		0.815542
cg24531993	TMOD3	0.815444
cg04811638	CHRNB3	0.815387
cg04447764	CEP85L	0.81526
cg26280976		0.815183
cg16785388	FBLN7;FBLN7	0.81507
cg21069019		0.814903
cg20504474		0.81478
cg08343820		0.814643
cg15001636	SMARCA4;SMARCA4;SMARCA4;SMARCA4;SMARCA4;SMARCA4;SMARCA4	0.81456
cg17600065	PIK3CD-AS2;PIK3CD-AS2;PIK3CD-AS2;PIK3CD	0.814558
cg07403016	PHLDB2;PHLDB2;PHLDB2;PHLDB2	0.814527
cg23896972	ORAI1	0.814469
cg18079500		0.814407
cg07391417		0.814381
cg22431883	CEP41;CEP41;CEP41;CEP41	0.814253
cg15241074	TRIB2;TRIB2	0.814182
cg22936981	PGM1;PGM1;PGM1	0.8138
cg01687878		0.813781
cg26376706		0.813542
cg10642098	PIK3IP1;PIK3IP1	0.813468
cg11037382		0.813402
cg16199176	CYTH1;CYTH1;CYTH1;CYTH1	0.813392
cg07215281	TARBP1	0.813344
cg21881580	KLF12	0.81327
cg12271317	LEF1;LEF1;LEF1;LEF1	0.813252
cg27198675		0.813085
cg02670718	ANKRD11;ANKRD11;ANKRD11;ANKRD11	0.813029
cg09230679	MIR620;MED13L	0.812962
cg22663791	RBMS1;RBMS1	0.812922
cg13142052	XPO6;XPO6	0.812788
cg02661405	LTBP2	0.812716
cg14145614	LPP	0.812683
cg05979583	CXCR6;FYCO1	0.812603
cg01062829	MTMR1;MTMR1;MTMR1	0.812561
cg24729879	IL6ST;IL6ST	0.81254
cg14104201	DIS3L2;DIS3L2;DIS3L2;DIS3L2	0.812457
cg17715990	SLC9A9	0.81245
cg10076040	TMEM245	0.812357
cg22870483	ZFAT;ZFAT;ZFAT;ZFAT;ZFAT;ZFAT;ZFAT	0.812205
cg16727231	HECA	0.812076
cg24404329	TES	0.81196
cg06974453	LINC00589	0.811892
cg15062718	IL2RA;IL2RA;IL2RA	0.811783
cg24477583	CMTR1;CMTR1	0.811685
cg17378621	PITPNC1;PITPNC1	0.81166
cg22613968	MDS2	0.811658
cg20254120	LINC01307	0.811638
cg12417525	STAG3;STAG3;STAG3;STAG3;GATS;GATS;GATS;GATS	0.811631
cg17299258	HMHA1;HMHA1;HMHA1;HMHA1	0.81142
cg22535225	GRIN3A	0.811099
cg07969918	PIK3IP1;PIK3IP1	0.810965
cg21139291	APBB1;APBB1;APBB1;APBB1;APBB1;APBB1;APBB1;APBB1;APBB1	0.810904
cg17673495	SGMS1	0.810896
cg08486432	ITPR3	0.810841
cg02277356	SKI	0.810777
cg09657446	FAM102A;FAM102A	0.810701
cg02923224	FHIT;FHIT	0.810396
cg03976645	BZW2;BZW2;BZW2	0.810349
cg20335735	NUP43	0.810312
cg09038661	TXK	0.810281
cg06657207	PALD1	0.81028
cg16136400	CEP85L	0.810146
cg23343972		0.810106
cg25709050	RAB11FIP4	0.810036
cg20171236		0.810014
cg04360048	UBE2E1-AS1;UBE2E1;UBE2E1	0.809954
cg27249990	STRADA;STRADA;STRADA;STRADA;STRADA;STRADA	0.809953
cg05156566	SOX5	0.809944
cg17156690	RGS3;RGS3;RGS3;RGS3;RGS3	0.809897
cg14945287	ZNF410	0.809726
cg27420074	SNX25	0.809709
cg23539450	LINC00462	0.809637
cg14111859	VASH2;VASH2;VASH2;VASH2	0.809607
cg26378038	ADGRA3	0.809564
cg11357374	CDC14A;CDC14A;CDC14A	0.809462
cg16549957		0.809327
cg09589067	MSI2;MSI2	0.809306
cg09911747	BCL11B;BCL11B	0.809191
cg13937905	RARG;RARG	0.809066
cg21761184	IL20RB	0.809029
cg26022064	SMURF1;SMURF1	0.808916
cg08561684	C12orf79;C12orf79;C12orf79;C12orf79;C12orf79	0.808916
cg01624871	APBB1;APBB1;APBB1;APBB1;APBB1;APBB1;APBB1;APBB1;APBB1	0.808695
cg03816370	OSGEPL1	0.808676
cg20456582		0.808654
cg00468395	XPO6	0.808575
cg11944101	CD40LG	0.808556
cg26567688	COL4A3BP;COL4A3BP;COL4A3BP	0.808477
cg00291478	RGS10	0.808456
cg24177970	PKN2-AS1	0.808216
cg22253547	BRWD1;BRWD1	0.808186
cg17833180	ANKRD44;ANKRD44	0.808103
cg21247888	LDLRAP1	0.808054
cg02403171		0.808045
cg16669099		0.807976
cg21272034	HPCAL1;HPCAL1;HPCAL1;HPCAL1	0.807971
cg06613452	LDLRAD4;LDLRAD4	0.807598
cg18515031	C10orf104	0.807568
cg23536830	CRTC3;CRTC3	0.807446
cg14436056	ATP6V1H;ATP6V1H;ATP6V1H	0.80742
cg06162500	PIK3C3;PIK3C3	0.807322
cg01044097	CD5	0.807015
cg07232609	RASGRP1;RASGRP1;RASGRP1	0.806979
cg15707487	CFAP36;CFAP36	0.806968
cg02039987	GPD2	0.806958
cg01089538	ST6GAL1;ST6GAL1;ST6GAL1	0.806922
cg11706624		0.80679
cg22778135	SKAP1;SKAP1	0.806681
cg15171154	TGFBR2;TGFBR2	0.806485
cg00376795	TESPA1;TESPA1	0.806471
cg19449626	H2AFV;H2AFV;H2AFV;H2AFV;H2AFV	0.806456
cg02539505	C10orf54;CDH23	0.806365
cg22241959	SLC9A9	0.80632
cg07340007	STK24;STK24	0.806303
cg10548484	ASAP1;ASAP1	0.806279
cg11769224	DNAH17	0.806139
cg09306653	FOXO1	0.8061
cg01176728		0.80605
cg08864710	ACTN1;ACTN1;ACTN1	0.806028
cg26757820	ADK;ADK	0.805946
cg10263108		0.805908
cg27295113	CELF2;CELF2;CELF2;CELF2	0.805883
cg26657111	IDH1	0.805845
cg22560812	PNOC	0.805844
cg05044173	CD4	0.805777
cg12220812	TACC1;TACC1;TACC1	0.805764
cg17920058	TCF7;TCF7;TCF7;TCF7;TCF7;TCF7	0.805679
cg22242614	SYNJ2	0.805651
cg05930278	SH3BP5;SH3BP5	0.805631
cg23691894	ADD3;ADD3	0.805622
cg02576719	TARBP1	0.805603
cg10864951	C7orf50;C7orf50;C7orf50	0.805545
cg08633893		0.805439
cg03019000	TEX264;TEX264;TEX264	0.805359
cg14375890		0.805322
cg04691264	LOC387647	0.805286
cg14223027		0.805255
cg06254182	GPSM3;GPSM3	0.805224
cg09684338	LCK;LCK	0.805162
cg17220749	GALNT2	0.805051
cg13885720	FAM53B-AS1;FAM53B-AS1;FAM53B	0.804896
cg17931252	COA1;COA1	0.8047
cg00728973	LASP1;LASP1;LASP1	0.804679
cg27049094	HK2	0.804614
cg20699522		0.804597
cg16817237		0.80456
cg26099045		0.804523
cg15137213	VPS53;VPS53	0.80446
cg06377226		0.804396
cg18217874	EXOC4	0.804374
cg06820975	KLHL2	0.804344
cg22270262	LOC100129345	0.804271
cg14318791		0.804237
cg15974345	TERT;TERT	0.804169
cg09365822	KIAA0922;KIAA0922	0.803948
cg22794214	HIVEP3;HIVEP3	0.803891
cg21017349		0.803815
cg04927328	FAM102A	0.803814
cg22233604	NR3C1;NR3C1;NR3C1;NR3C1;NR3C1;NR3C1;NR3C1;NR3C1;NR3C1;NR3C1;NR3C1;NR3C1;NR3C1;NR3C1;NR3C1	0.803483
cg16831926	LEF1;LEF1;LEF1;LEF1	0.803329
cg17927726	RMDN2	0.803194
cg20355381	CABLES1;CABLES1;CABLES1;CABLES1	0.803181
cg25015733	MGAT4A	0.803114
cg14397820	TSPYL2	0.802992
cg17238233		0.802915
cg23048788	WDR77	0.802815
cg16520260	CELF1;CELF1;CELF1;CELF1;CELF1;CELF1;CELF1;CELF1;CELF1;CELF1	0.802813
cg00282411	CASC15	0.802708
cg08662013	PRDM2;PRDM2;PRDM2;PRDM2	0.802692
cg15263181	ATPAF1;ATPAF1;ATPAF1;ATPAF1	0.802664
cg03340102	MLLT10;MLLT10	0.80257
cg14127237	SREBF1;SREBF1	0.802478
cg00048381	ADAR	0.802416
cg09555920		0.802369
cg03391517		0.802273
cg08029068		0.802164
cg02211474	STARD13;STARD13;STARD13;STARD13	0.802128
cg15359788	LOC643339	0.802098
cg04780563	CCNY;CCNY	0.802086
cg27128883		0.80205
cg00052964		0.802044
cg20065005	C1orf144;C1orf144	0.801922
cg20283224	EML6	0.801891
cg11130692	EIF2C2;EIF2C2	0.80187
cg09662086	PI4KA	0.801867
cg11086843	LDLRAD4;LDLRAD4;LDLRAD4;LDLRAD4;LDLRAD4	0.801865
cg15175038	LBH	0.801652
cg21436123	LOC101927865	0.801598
cg11416737	BCL2	0.801572
cg24884214		0.801552
cg10926420	AAK1	0.801529
cg10687129	MGLL;MGLL;MGLL	0.801526
cg05345285	DOT1L	0.801494
cg04834821		0.801173
cg03153842		0.801134
cg21815337	SETMAR;SETMAR	0.801053
cg06634488	INF2;INF2;INF2	0.801003
cg15840606	STAT5A;STAT5A;STAT5A;STAT5A	0.800981
cg07508006	REV1;REV1	0.800978
cg21365444		0.800782
cg05013504	EGLN3;EGLN3	0.800741
cg12205270	CYTH1;CYTH1	0.800735
cg18918588	UBIAD1	0.800211
cg14408428	ZBTB43;ZBTB43	0.800196
cg02599325	TNIP3;TNIP3;TNIP3	0.800195
cg08460812	LOC641518;LEF1;LEF1;LEF1;LEF1	0.800106
cg00305585	IFT140	0.799873
cg04551776	AHRR	0.799856
cg17876463	LDLRAP1	0.799755
cg05347965	MSI2;MSI2	0.799616
cg22146593		0.799608
cg02677777	ZCCHC6;ZCCHC6;ZCCHC6	0.79958
cg14519150	DDOST	0.799554
cg23089177	MTURN	0.799504
cg17247665		0.799305
cg23786209	ABLIM1;ABLIM1;ABLIM1;ABLIM1	0.799233
cg11132334	TXK	0.79922
cg22221730	IP6K1;IP6K1	0.799172
cg20117673	ZNF131;ZNF131;ZNF131;ZNF131;ZNF131;ZNF131	0.799063
cg09209794	TMEM63A	0.799049
cg05831513	FOXN2	0.79902
cg27499135	ETS1;ETS1;ETS1	0.798966
cg15509010	BAG3	0.798908
cg08946781		0.798857
cg01167323		0.798779
cg27272864		0.798705
cg13986353	HMHA1;HMHA1;HMHA1;HMHA1	0.79866
cg09925689	SKI	0.798551
cg14592365		0.798359
cg07964177	TRPM1;TRPM1;TRPM1	0.798357
cg11388414	TACC1;TACC1;TACC1	0.79833
cg24585459		0.798202
cg00219233	NUDCD3	0.7981
cg19324997	HDAC4	0.79802
cg19473634		0.797951
cg13668327	CYTH1;CYTH1;CYTH1;CYTH1	0.797922
cg19889669	FMNL3;FMNL3	0.797912
cg01371123	SPTBN1;SPTBN1	0.797852
cg03323924		0.797423
cg21977218	SFRS12;SFRS12	0.797326
cg01091076	TRIP12;TRIP12;TRIP12;TRIP12	0.797242
cg04136484	TNRC6B;TNRC6B;TNRC6B	0.797039
cg01458495	ZNF589	0.797026
cg23304747		0.796665
cg18858739	CD247;CD247	0.796508
cg19828062	FOXO1	0.796258
cg00087884	TNFRSF25;TNFRSF25;TNFRSF25;TNFRSF25;TNFRSF25;TNFRSF25	0.796136
cg13701019	HADH;HADH	0.796135
cg23466388	NFIA;NFIA;NFIA;NFIA	0.796033
cg00678668	SAMD4A;SAMD4A;SAMD4A	0.796023
cg04289093	LDLRAP1	0.795851
cg00929860	SPOCK2;SPOCK2	0.795842
cg00399776		0.795802
cg17214050	LIMS2;LIMS2;LIMS2;LIMS2;LIMS2	0.795717
cg10657038	GOLGA3	0.79571
cg19199146	APBB1;APBB1;APBB1;APBB1;APBB1;APBB1;APBB1;APBB1;APBB1;APBB1;APBB1	0.795665
cg18765627	CYTH1;CYTH1	0.795568
cg14834362	ANKRD44;ANKRD44	0.795516
cg11384427	CD27;LOC678655	0.795416
cg24285142	ZNF827;ZNF827	0.795257
cg15981087		0.795172
cg22312060		0.79513
cg14813670	FARP1;FARP1	0.795095
cg19161192		0.795083
cg21631387		0.795009
cg01619796	DYRK1A;DYRK1A	0.794644
cg08932533		0.79461
cg10408430	P4HA3	0.794353
cg17598574	RAP1A;RAP1A	0.794212
cg10077033	ARRB1;ARRB1	0.793928
cg13378297	LIMS2;LIMS2;LIMS2;LIMS2;LIMS2	0.793828
cg16084308	IL31RA;IL31RA;IL31RA;IL31RA;IL31RA;IL31RA;IL31RA	0.793666
cg24018814	GOLGA3	0.793613
cg02889679		0.793583
cg01381805		0.793575
cg25929198	AAK1	0.793506
cg11420364	PLEKHA2	0.793288
cg16541275	RPTOR;RPTOR	0.792776
cg21695395	ETS1;ETS1;ETS1	0.792744
cg05183211	SFXN1	0.792376
cg03422740	LDLRAD4;LDLRAD4	0.792343
cg03035849	BACH2;BACH2	0.792337
cg24297348		0.792332
cg20557159	SEPT9;SEPT9;SEPT9;SEPT9;SEPT9;SEPT9	0.792046
cg23864154		0.792009
cg07412470		0.791822
cg27381549	ADORA2A	0.791472
cg17837888	SLCO3A1;SLCO3A1	0.791438
cg09009414	NDRG3;NDRG3;NDRG3	0.791269
cg20245638	EPS15L1;EPS15L1;EPS15L1;EPS15L1;EPS15L1	0.791212
cg03574781	HIF1AN	0.791131
cg22020784	MYOM2	0.790805
cg03199014	ITPKB	0.790783
cg06565393		0.790755
cg15297642	LDLRAD4;LDLRAD4	0.790752
cg13610873	HELZ	0.79075
cg07021034	CASC15	0.790709
cg20234060	ATPGD1;ATPGD1	0.790666
cg13570347	CD44;CD44;CD44;CD44;CD44;CD44;CD44;CD44	0.790646
cg07355157	MSRB2	0.790507
cg11433522	GLRX3	0.790353
cg11753723	TAB3	0.790259
cg04573845		0.790258
cg05052463	FBXW7;FBXW7;FBXW7;FBXW7	0.79025
cg23274381	WIZ	0.790196
cg07266910	ZMAT3;ZMAT3	0.790172
cg05127574	SNTB1	0.790126
cg01150799	HADH	0.790116
cg12067421		0.789976
cg05969889	AIG1;AIG1;AIG1;AIG1	0.789954
cg04440265	ACSF3;ACSF3;ACSF3;ACSF3;ACSF3	0.789926
cg16108131		0.789909
cg19581730	ADORA2A;ADORA2A;ADORA2A;ADORA2A;ADORA2A;ADORA2A;ADORA2A;ADORA2A-AS1;SPECC1L-ADORA2A	0.789906
cg20146792	PER2	0.789898
cg05634779	ABLIM1;ABLIM1;ABLIM1;ABLIM1	0.789875
cg06779241	CD6;CD6;CD6;CD6	0.789758
cg27220979	ME3;ME3;ME3	0.78968
cg02379618	HMHA1;HMHA1;HMHA1;HMHA1	0.789565
cg27640348	EEFSEC	0.789355
cg00060165		0.789111
cg18346273	POC5;POC5	0.789089
cg17547179	CCM2;CCM2;CCM2;CCM2;CCM2	0.789062
cg10471113	IFT140;TMEM204	0.78883
cg06797069		0.78877
cg05617307	BAG3	0.788661
cg13994699		0.788589
cg10847789		0.78857
cg18282017	LOC101927865	0.788482
cg26585812	PDE7A;PDE7A	0.788443
cg25445101	UNC119;UNC119	0.788434
cg17796318	LEF1;LEF1;LEF1;LEF1	0.788229
cg20374765	JARID2;JARID2	0.788087
cg26545623		0.788011
cg21358380	LOC100133985	0.787961
cg12034160	FLJ21408	0.787768
cg25642616	DEAF1;DEAF1	0.787699
cg02291236	CRYBB2P1;CRYBB2P1	0.787693
cg16462073	SPNS1;LAT;LAT;LAT;SPNS1;SPNS1;LAT;SPNS1;SPNS1	0.787658
cg03119750	GRAP2;GRAP2;GRAP2;GRAP2;GRAP2	0.787511
cg05940122		0.787494
cg16891376	FLT3LG	0.78747
cg06439554	FOXP1;FOXP1;FOXP1;FOXP1;FOXP1	0.787467
cg04625873	CXCR5	0.78745
cg02324006	HMHA1	0.787261
cg15623031	FAM65B;FAM65B;FAM65B	0.787194
cg09107438	TIMELESS	0.787157
cg26596242	COLEC11;COLEC11;COLEC11;COLEC11;COLEC11;COLEC11	0.787008
cg25558027	GAS7;GAS7;GAS7	0.786861
cg09505426	ZC3H7A	0.786695
cg23203503	PPP4R1L	0.786594
cg04162316	RPTOR;RPTOR	0.786389
cg04618171	HPCAL1;HPCAL1	0.786255
cg22714798	PSMD13;PSMD13;PSMD13;PSMD13	0.786174
cg21705011	MTURN	0.786082
cg22106917	FLI1;FLI1;FLI1;FLI1	0.785965
cg02330507	DGKA;DGKA;DGKA;DGKA	0.785819
cg01364581	GIMAP8	0.785771
cg14885762	SEPT9;SEPT9;SEPT9;SEPT9;SEPT9;SEPT9	0.785702
cg08586234	BCL11B;BCL11B;BCL11B;BCL11B	0.785678
cg27541344	BCL11B;BCL11B;BCL11B;BCL11B	0.785657
cg21987515	FBXW7;FBXW7;FBXW7	0.785632
cg16518115	SERINC5	0.785566
cg08129129	BCL11B;BCL11B	0.785397
cg05414163	YPEL2	0.785324
cg10696060	ADGRG1;ADGRG1;ADGRG1;ADGRG1;ADGRG1;ADGRG1;ADGRG1;ADGRG1;ADGRG1;ADGRG1;ADGRG1	0.785265
cg14106933	SPATS2L;SPATS2L;SPATS2L;SPATS2L	0.785188
cg19638176	MORG1;MORG1;MORG1	0.785172
cg03612233		0.785158
cg14608903	ABLIM1;ABLIM1;ABLIM1;ABLIM1	0.784827
cg14933993	AGPAT3	0.784657
cg13707943	FAM102A;FAM102A	0.784652
cg24064154	ETHE1	0.784612
cg08712483		0.784608
cg05402910	SDCCAG8	0.784579
cg10407807	SATB1	0.784409
cg06589734	ATP6V0B;ATP6V0B;ATP6V0B;ATP6V0B;ATP6V0B;ATP6V0B	0.784326
cg04427095		0.784229
cg07389228	SAP30BP;SAP30BP;SAP30BP;SAP30BP;SAP30BP	0.784203
cg18115724	SMYD1	0.784159
cg06769116	ZNF238;ZNF238	0.784079
cg20331980		0.78405
cg19829001	ST6GALNAC1	0.783956
cg18910874	SYTL2;SYTL2	0.783909
cg22849677	ITPKB	0.783549
cg22395761	CD27;CD27-AS1	0.78348
cg13724812	TGFBR2;TGFBR2	0.783397
cg10855489	SYTL3;SYTL3;SYTL3;SYTL3	0.783387
cg05208178	INPP5D;INPP5D	0.783378
cg06760077		0.78335
cg26156878	TESPA1;TESPA1	0.783311
cg25922624	TRIM2	0.783293
cg08218990	GPR183;UBAC2;UBAC2;UBAC2;MIR548AN	0.783281
cg19155346	TMIGD3;TMIGD3	0.783242
cg07986887		0.783108
cg11924564	TCF7;TCF7;TCF7;TCF7;TCF7;TCF7	0.783044
cg11180237		0.78301
cg14600016		0.782629
cg08010531	UBAC2;UBAC2;UBAC2	0.7826
cg01040624	SLC12A8	0.782561
cg26046718	STIM2;STIM2;STIM2	0.78244
cg11953885	GNB5;GNB5	0.782226
cg09948946	EVL	0.782089
cg05748295	TRAF5;TRAF5	0.782071
cg00857512	SUSD6;SUSD6	0.781997
cg03197418		0.781906
cg15652751		0.781803
cg21262032	IL6R;IL6R	0.781775
cg12201505	SPATA5	0.781767
cg13745692	FHIT;FHIT	0.781724
cg07268999		0.781557
cg12995697		0.781529
cg03463462	CYFIP2;CYFIP2;CYFIP2;CYFIP2;CYFIP2;CYFIP2;CYFIP2;CYFIP2	0.781347
cg01418593	UBAP2L;UBAP2L	0.781308
cg16670392		0.781144
cg09109520	GPR56;GPR56;GPR56;GPR56;GPR56;GPR56;GPR56;GPR56;GPR56	0.781125
cg08972190	MAD1L1;MAD1L1;MAD1L1	0.781119
cg23118350		0.781034
cg24665265		0.780892
cg05676874	CDK17;CDK17	0.780802
cg06092290	FOXP1;FOXP1;FOXP1;FOXP1;FOXP1;FOXP1;FOXP1	0.780658
cg23567690	MSI2;MSI2	0.780647
cg01285176		0.780598
cg18233599	EVL	0.78054
cg18018385	CHUK	0.780358
cg20100049	SUV420H1;SUV420H1	0.780157
cg10519310	KCTD5	0.779994
cg19300046	LAT;LAT;LAT;LAT	0.779607
cg12699156	SHBG;FXR2	0.779604
cg10588617		0.779468
cg22149555		0.779359
cg02236157		0.779336
cg04684809		0.779328
cg13300580	SLC9A1	0.77921
cg00375132		0.779159
cg00534468	CMIP;CMIP	0.77915
cg02066340	C9orf3;C9orf3	0.778992
cg09706245	RFTN1	0.77887
cg07324822	FOXP1;FOXP1;FOXP1;FOXP1;FOXP1	0.778833
cg10420782	DENND2D;DENND2D	0.778712
cg26282887		0.778589
cg21907896	PLCG1;PLCG1	0.778562
cg03256302		0.778448
cg18827602	HPCAL1;HPCAL1;HPCAL1	0.778316
cg07272288	RABGAP1L;RABGAP1L	0.778108
cg27155896		0.7781
cg10068568	ERC1;ERC1;ERC1;ERC1;ERC1	0.777865
cg23951825	FCMR;FCMR;FCMR	0.777824
cg06996880	LEF1;LEF1;LEF1;LEF1	0.777756
cg14163311	RASSF5;RASSF5;RASSF5	0.777673
cg09746982	RBM19;RBM19;RBM19	0.77746
cg26921093	AXIN2	0.777274
cg15357118	UGGT1;UGGT1	0.777188
cg04560781		0.776984
cg23425059	AAK1	0.77658
cg15512469	CORO1B;CORO1B	0.776501
cg08310597		0.776456
cg00462170		0.776393
cg13696706	DAB2IP	0.77639
cg02881681	SMG6;SMG6;SMG6	0.776284
cg13105122	PDE7A	0.776243
cg13558912	FAM102A	0.776217
cg27178772	PNRC1	0.776148
cg10842530	ACTN1;ACTN1;ACTN1	0.776147
cg02313670	MAP4K4;MAP4K4;MAP4K4;MAP4K4;MAP4K4	0.776147
cg21380380	GLCCI1	0.776073
cg13816161	PIM2	0.776063
cg12464177	AP2B1;AP2B1	0.776054
cg02570721	PIP5K1B;PIP5K1B	0.77594
cg01643513	R3HDM2	0.775902
cg10282365	BCL11B;BCL11B;BCL11B;BCL11B	0.775664
cg08945443	ZMYND17	0.775485
cg18591262	MFNG;MFNG;MFNG;MFNG;MFNG;MFNG	0.77547
cg13961398	TBL1X;TBL1X;TBL1X;TBL1X	0.775085
cg01024580	TMC1	0.775047
cg26823705	NBPF20;NBPF10;NBPF10	0.774911
cg15429472		0.774875
cg13891567	SCN3A;SCN3A;SCN3A	0.774865
cg02076014		0.774712
cg17967134	MPRIP;MPRIP	0.774656
cg00622880	DHRS12;DHRS12;DHRS12	0.774558
cg24955743	PANK4	0.77449
cg23610588	PARVB;PARVB;PARVB	0.774308
cg02196748	JMY	0.774167
cg03855955	CD4;CD4;CD4;CD4;CD4	0.774145
cg10109874		0.773987
cg19298856	FLT3LG	0.773694
cg08035930	DCAF5;DCAF5;DCAF5;DCAF5;DCAF5;DCAF5;DCAF5;DCAF5	0.773677
cg06633990	DARS;DARS	0.773577
cg09154664	FBXW8;FBXW8	0.773267
cg09502715	HERC3;HERC3	0.773161
cg03935554		0.773115
cg18087803	MIR620;MED13L	0.772993
cg02343425		0.772826
cg19444377		0.772727
cg06527889	CYLD;CYLD;CYLD	0.772298
cg15831212	PFDN1	0.772116
cg11932301	ADK;ADK;ADK;ADK	0.772018
cg14160787	TMPRSS3	0.771731
cg12145099	MAN1C1;MAN1C1	0.771702
cg11308319	HDAC4	0.771627
cg26924646	C11orf49;C11orf49;C11orf49;C11orf49;C11orf49;C11orf49;C11orf49	0.771528
cg17428720		0.771495
cg09508632	NCOA2	0.771488
cg08908489	WDR89;WDR89;WDR89	0.771447
cg14113486	LINC01138;LINC01138	0.771215
cg13857947	HDAC4	0.771096
cg07250238		0.771066
cg07930159	TPD52;TPD52;TPD52;TPD52;TPD52;TPD52;TPD52;TPD52;TPD52;TPD52;TPD52;TPD52	0.771046
cg02707927		0.771023
cg16992860	RGS10;RGS10	0.770808
cg03996090	HSD11B1;HSD11B1	0.770642
cg01109047	TMEM185B	0.770595
cg16736630	LOC643837	0.770538
cg06226386	FLJ14107;BIN3	0.770522
cg19185146		0.770507
cg24295963	FKBP5	0.770498
cg02730804	GRAMD3;GRAMD3;GRAMD3;GRAMD3;GRAMD3	0.770339
cg23266464	ARNTL;ARNTL;ARNTL;ARNTL;ARNTL;ARNTL	0.770176
cg18154117	MACF1	0.770134
cg09885095		0.77006
cg03989598		0.770028
cg26120073	CCDC88C	0.769909
cg27429745	EIF4E;EIF4E;EIF4E	0.769766
cg12419932	KIAA0427;KIAA0427	0.76943
cg07643762	EPGN	0.769415
cg09575238		0.769321
cg02721678		0.769199
cg17431232	FBXW7;FBXW7;FBXW7	0.769123
cg24601404	LOC101927482;LOC101927482;HECW2;HECW2	0.769078
cg23760945	ELOF1	0.769073
cg19925215	TPD52;TPD52;TPD52	0.768967
cg21782213	VPS13B;VPS13B	0.768923
cg25486399	KIAA0748;KIAA0748	0.768912
cg04988105	MPRIP;MPRIP	0.768839
cg27495424	EIF2AK3	0.768765
cg19694703		0.768612
cg13360224		0.768611
cg05088356	MAST4;MAST4;MAST4	0.768417
cg14374463	IL16;IL16;IL16	0.76827
cg05899984		0.768153
cg11579428	TSSC1	0.7681
cg01706940	CELF1;CELF1	0.76807
cg07094578		0.767956
cg03974193	MAP4K4;MAP4K4;MAP4K4	0.767931
cg04580996	SPRED2	0.767627
cg10336935	RBM38;RBM38	0.767522
cg08059678	VAC14	0.767343
cg19890584	UBAC2;UBAC2;UBAC2;MIR548AN	0.767182
cg13749900		0.767126
cg06540372	GATA3;GATA3	0.767109
cg18786374	TRAK2	0.767035
cg01020331	FOXP1;FOXP1;FOXP1;FOXP1;FOXP1	0.767003
cg10363087		0.766954
cg26723048	TRANK1	0.766759
cg09446612		0.766745
cg09929187		0.76674
cg08793511		0.766697
cg21327712	DENND2D;DENND2D	0.766687
cg03597940	DOHH;DOHH	0.76667
cg07593915	MED13L	0.766666
cg27462475	DOCK9;DOCK9	0.766604
cg11816048	SSBP3;SSBP3;SSBP3	0.766572
cg01366692	SCYL1;SCYL1	0.766429
cg08203231	ITGA2;ITGA2;ITGA2;ITGA2;ITGA2;ITGA2	0.766209
cg19479086	RNF145	0.766202
cg04977693		0.766026
cg21852578	PCBP3;PCBP3	0.765923
cg15453127	PPM1H	0.765674
cg10665789	ITPKB	0.765607
cg24579422		0.765575
cg09162385	LINC01280	0.764909
cg14281208	RNF145;RNF145;RNF145;RNF145;RNF145	0.764812
cg05130895		0.764742
cg10054027	BCL11B;BCL11B;BCL11B;BCL11B	0.764601
cg23788058	CHD7	0.764565
cg01524015	RABEPK;RABEPK;RABEPK	0.764558
cg25381663		0.76452
cg08283150	C9orf3;C9orf3;C9orf3	0.764413
cg17433934	UXS1;UXS1;UXS1;UXS1	0.764378
cg03398090	TNFRSF25;TNFRSF25;TNFRSF25;TNFRSF25;TNFRSF25;TNFRSF25;TNFRSF25;TNFRSF25;TNFRSF25;TNFRSF25;TNFRSF25;TNFRSF25	0.764281
cg12789532	MAP3K1	0.76428
cg04698743		0.764223
cg14263204		0.76421
cg21487363	FOXP1;FOXP1	0.764183
cg01355089		0.76403
cg08575843	FBXO38;FBXO38;FBXO38;FBXO38	0.763887
cg05656860	CD101;CD101;CD101;CD101	0.763724
cg01287555	KBTBD6	0.763699
cg22642710		0.76369
cg07812957		0.763564
cg17014292	FAM167A;FAM167A-AS1	0.763481
cg14006566	NUBPL;NUBPL;NUBPL	0.763391
cg10513302	FLOT1	0.763388
cg07328060	CDC14A;CDC14A;CDC14A	0.763359
cg01250020	ICE2;ICE2;ICE2;RORA-AS1;RORA-AS1;RORA-AS1;RORA-AS1	0.763213
cg24536120		0.763116
cg17342132	NR3C1;NR3C1;NR3C1;NR3C1;NR3C1;NR3C1;NR3C1	0.763094
cg07429188	ADGRG1;ADGRG1;ADGRG1;ADGRG1;ADGRG1;ADGRG1;ADGRG1;ADGRG1;ADGRG1;ADGRG1;ADGRG1;ADGRG1;ADGRG1	0.763021
cg02536023	TCF12;TCF12;TCF12;TCF12	0.762935
cg08709829		0.762924
cg02590572	CHI3L2;CHI3L2	0.762896
cg06497574	APBB1;APBB1;APBB1;APBB1;APBB1;APBB1;APBB1;APBB1;APBB1;APBB1	0.762814
cg04082324	SMARCD2	0.762776
cg12397538	PARD3B;PARD3B;PARD3B;PARD3B	0.762756
cg18528946	CD200;CD200	0.76275
cg20851540	TRIM34;TRIM34;TRIM6-TRIM34	0.762627
cg06114320	HPCAL1;HPCAL1;HPCAL1	0.762514
cg11874016	RAP2A	0.762499
cg05968578	DOHH;DOHH	0.762344
cg14021936	PAFAH2	0.762256
cg08425278	CDC25B;CDC25B;CDC25B;CDC25B;CDC25B;CDC25B;CDC25B;CDC25B;CDC25B;CDC25B	0.762241
cg14467744		0.762224
cg01491603	SARAF;SARAF;MIR548O2	0.762217
cg21012238	GRAP2;GRAP2;GRAP2;GRAP2;GRAP2	0.762021
cg13463687	GNAS;GNAS;GNAS;GNAS;GNAS;LOC101927932	0.761716
cg07127456	TK2	0.761437
cg08679405	RHEB	0.761387
cg02526586	FAM65B;FAM65B;FAM65B;FAM65B;FAM65B	0.761261
cg18414488		0.761253
cg06709658		0.761137
cg11380118	CMTM6	0.761127
cg25422405	ITGAE	0.760942
cg04953230	MALAT1	0.760882
cg24940113	SND1	0.760706
cg00102042		0.760538
cg02531969	FLI1;FLI1;FLI1;FLI1	0.760483
cg19301199	DYNLT3	0.760456
cg14426596		0.760452
cg05262957	RERE;RERE	0.76032
cg00445790	FITM1	0.760194
cg01234195	FAM65B;FAM65B;FAM65B	0.760073
cg02802464	FOXK1	0.759985
cg04356230	HIVEP2	0.759874
cg06385639	SEPT9;SEPT9;SEPT9;SEPT9;SEPT9;SEPT9;SEPT9	0.759632
cg11670533	FOXP1;FOXP1;FOXP1;FOXP1;FOXP1	0.759583
cg08146029	RAPGEF6;RAPGEF6;RAPGEF6;RAPGEF6;RAPGEF6;RAPGEF6	0.759293
cg19646414	SUFU;SUFU	0.759193
cg04694209	C16orf81	0.759191
cg22858308	HIVEP2	0.759053
cg23488060		0.759028
cg15039797	HIPK2;HIPK2	0.758927
cg20795401	ITGA6;ITGA6	0.758905
cg07340499	MAD1L1;MAD1L1;MAD1L1	0.75882
cg04747245	MTURN	0.758589
cg11205565	PNISR;PNISR	0.758435
cg19376799	CFAP36;CFAP36	0.758426
cg13959356	BID;BID;BID;BID;BID;BID;BID	0.758074
cg00501876	CSRNP1	0.758025
cg06809364	P2RY1;P2RY1	0.758021
cg16871561	SLC25A3;SLC25A3;SLC25A3	0.757789
cg02903680	PDE8A;PDE8A	0.757757
cg00854314	ISG20	0.757738
cg10083258		0.757699
cg19013753	SNUPN;SNUPN;SNUPN	0.757594
cg15243488		0.75733
cg05042367		0.757311
cg05049695	NDFIP1	0.757241
cg07919476	ERC1;ERC1;ERC1;ERC1;ERC1;ERC1	0.7572
cg27064845	GLTSCR2	0.757181
cg20383780	MAP4K5;MAP4K5	0.757152
cg17784587	LAMA3;LAMA3	0.757027
cg04895156	SLC7A6;SLC7A6	0.757016
cg01290714	ARRDC2;ARRDC2;ARRDC2	0.756817
cg15485154	INPP4B;INPP4B	0.756638
cg00524155	CENPF	0.756607
cg04418434	RREB1;RREB1;RREB1;RREB1	0.756584
cg12441436	ZNF747;ZNF747;ZNF747;ZNF747	0.756376
cg03318904	MAP3K7IP1;MAP3K7IP1	0.756331
cg09065326		0.756288
cg18002437	LOC728875	0.756281
cg24919348	MIR599;VPS13B;VPS13B;MIR875	0.756191
cg19798735	IMMP2L;LRRN3;LRRN3;LRRN3	0.756039
cg06862080	ITPKB	0.755994
cg02227323	PACS1	0.75592
cg24741609	GLIS1	0.755611
cg11115176	ABLIM1;ABLIM1;ABLIM1	0.755371
cg04689607	ATP10A	0.755092
cg07781401		0.754795
cg12008112	LDLRAD4;LDLRAD4	0.75471
cg09503853	TSPYL5	0.754667
cg06788390	VTI1A	0.754624
cg10716909	LOC647121	0.754437
cg07943071		0.754286
cg09822636	MTSS1;MTSS1;MTSS1	0.754053
cg02895666		0.754051
cg24284882	KIAA0922;KIAA0922	0.754051
cg21101841	ANKH	0.753979
cg11570271	CECR3	0.753922
cg17512187	C2orf89	0.753773
cg18981809	COL23A1	0.753727
cg12027899	ZFP91;ZFP91-CNTF	0.753723
cg25325005	PLEC1;PLEC1;PLEC1;PLEC1;PLEC1;PLEC1;PLEC1;PLEC1	0.75363
cg03735334		0.753557
cg15873112	ATXN7L1;ATXN7L1	0.753495
cg09177577	BIN3	0.753455
cg12723888		0.753447
cg12909116		0.753285
cg20016068	SATB1	0.753074
cg04025970	MFHAS1	0.753044
cg18865705	PRELID2;PRELID2;PRELID2	0.752926
cg05046158	TRABD2A;TRABD2A;TRABD2A	0.752805
cg19654781	LGALS9;LGALS9;LGALS9	0.752565
cg06710259		0.752464
cg21907768	ITGA6;ITGA6	0.752254
cg09245989	PANK4	0.752195
cg21204860	SEPT9;SEPT9;SEPT9;SEPT9;SEPT9;SEPT9	0.752102
cg13852181	CD247;CD247	0.751965
cg24127061	PACS1	0.751929
cg09289684	BACH2;BACH2	0.75167
cg00895196	FLJ22536	0.75163
cg26005232	NUDC	0.751528
cg17864914		0.751452
cg14815299	PTPRJ;PTPRJ	0.751444
cg15928524	RAI1	0.751424
cg08942499	SKI	0.75124
cg13643593	KIAA0922;KIAA0922	0.751229
cg13454508	RANBP9	0.751193
cg21480740		0.750933
cg06094386	KLF3-AS1	0.750927
cg22868110	ANK1;ANK1;ANK1;ANK1;ANK1	0.750774
cg13622229		0.7507
cg27326306		0.750614
cg18620631		0.750228
cg14905144	TLE3;TLE3;TLE3;TLE3;TLE3;TLE3;TLE3;TLE3	0.750187
cg02191305	NPHP4;NPHP4;NPHP4;NPHP4	0.750071
cg15931839	TRAF3IP2;TRAF3IP2;TRAF3IP2;TRAF3IP2;TRAF3IP2	0.750068
cg27467485		0.749942
cg10429189		0.749815
cg17067311	TRAPPC9;TRAPPC9	0.749793
cg23452582	QPCT	0.749715
cg04499272	LNPEP;LNPEP	0.749672
cg03547355		0.749632
cg03003988		0.749623
cg06829157		0.749463
cg13527632	ERVH48-1	0.749425
cg08490607		0.749379
cg20614018	BCL2L11;BCL2L11;BCL2L11;BCL2L11;BCL2L11;BCL2L11;BCL2L11;BCL2L11;BCL2L11;BCL2L11;BCL2L11;BCL2L11;BCL2L11;BCL2L11;BCL2L11;BCL2L11	0.749362
cg06442718	EXOC3	0.749347
cg16368519	SUN1;SUN1;SUN1;SUN1;SUN1	0.749317
cg04858631	DDIT4	0.749315
cg14113931	CEP76;PSMG2	0.749231
cg07796901	EPGN;EPGN;EPGN;EPGN;EPGN;EPGN;EPGN	0.749114
cg09426945	TKTL1;TKTL1;TKTL1	0.749092
cg06235649	PISD	0.749059
cg09709426	LZTFL1;LZTFL1	0.748762
cg13982037		0.748731
cg09133706	SIRT5;SIRT5	0.748669
cg04798684	PRPSAP1	0.748602
cg24929139	FYN	0.748422
cg06096336	PSMD1;HTR2B;HTR2B	0.748035
cg16730825	AP2A2	0.748018
cg23560640	CCDC138;CCDC138;CCDC138;CCDC138	0.748016
cg10041288	NCK2;NCK2	0.747767
cg12912323	TK2;TK2;TK2;TK2;TK2;TK2;TK2;TK2	0.747747
cg22415463	MBD4;MBD4;MBD4;MBD4;MBD4;IFT122;IFT122;IFT122;IFT122;IFT122;IFT122;IFT122	0.74772
cg14980020	DCST2	0.747605
cg13714995		0.747515
cg04049654	ABCD3;ABCD3	0.747372
cg09656541	C10orf118	0.747309
cg14604850	LIMS1;LIMS1;LIMS1;LIMS1;LIMS1	0.74729
cg06447257	C10orf99	0.747252
cg11748909		0.747201
cg14085295	SNPH	0.747171
cg09755397		0.7471
cg08288523	CORO2A;CORO2A	0.747087
cg18096388	PDCD1	0.747072
cg25375085	DTX4;DTX4	0.747065
cg25571973	ACVR1B;ACVR1B;ACVR1B	0.746845
cg17806411	SATB1;SATB1;SATB1	0.746779
cg20445649	ADAD2;ADAD2	0.746774
cg01307228	RNLS;RNLS	0.74673
cg17333291	GPER;C7orf50;C7orf50;GPER;C7orf50;GPER	0.746644
cg03537184	CLASP2;CLASP2	0.746498
cg07102001	LOC100129637	0.746369
cg13468781	MED9	0.746285
cg14460961	JAK1	0.746239
cg27522801	STX8;STX8	0.746203
cg12983664		0.746008
cg27007348	VGLL4;VGLL4;VGLL4	0.745934
cg09084200	VPS26B;NCAPD3	0.745902
cg24773560	IL23A;IL23A	0.745787
cg07205936		0.745783
cg22952459	C10orf99	0.745512
cg12752121	DNAJC3	0.745511
cg22006852		0.745379
cg24288222	MED12	0.745278
cg09759539	NMT2;NMT2	0.745195
cg20608786	RGS10;RGS10	0.745171
cg01567482	RGS14	0.745169
cg23475474	AXIN2	0.745157
cg05721349	ZNF862;ZNF862	0.74513
cg00838379	DOCK9;DOCK9;DOCK9;DOCK9	0.745124
cg17032689		0.745116
cg26827630	ITPKB	0.745076
cg06551785		0.745032
cg18140886		0.745017
cg26069768		0.744905
cg02855207	RELT;RELT	0.744856
cg14449358		0.744685
cg07316475	ANKRD44-IT1;ANKRD44;ANKRD44	0.7446
cg04398282	STAP1	0.744149
cg24140528		0.744007
cg18764192	FBXO18;FBXO18	0.743979
cg23522915	HDAC7;HDAC7	0.743968
cg11192729	DOCK10;DOCK10	0.743696
cg00463065	RFTN1	0.743216
cg19507256	ZNF862	0.743205
cg06866033	GNPDA1	0.743028
cg07068664	ACVR1;ACVR1	0.742982
cg08469255	DDR1;DDR1	0.742962
cg11025065	TNRC6B;TNRC6B;TNRC6B	0.742847
cg26560703	CD82;CD82	0.742804
cg27651321	ITPKB-IT1;ITPKB	0.742739
cg08521354	RBM38;RBM38;RBM38	0.742682
cg25407077	ALPK2	0.742627
cg01768697	DEGS2	0.742607
cg26263390	MYO5C	0.742525
cg16177187	ITPKB	0.742498
cg00106225	LINC01258	0.74226
cg24842528		0.742157
cg26707427		0.742089
cg23646228		0.741915
cg20265013		0.741864
cg07578772	FAM194A	0.741738
cg18317556	MTURN	0.741734
cg00202333	ARL3	0.741708
cg25588435	C6orf229	0.741677
cg23808930	LINC00548	0.741633
cg04278580	RBM33	0.741633
cg11129315	MVP;MVP;MVP;MVP	0.741592
cg21028785	INTS6;INTS6	0.741332
cg17042439	PTGFRN	0.741323
cg00314029	RBMS1;RBMS1	0.74127
cg16322427	YPEL2	0.741171
cg12545044	ZNF44;ZNF44	0.741151
cg10414350	MSRA;MSRA;MSRA	0.741144
cg05583332	LDLRAD4;LDLRAD4	0.741124
cg14825251	RAG1	0.741035
cg17412422	IL16;IL16	0.741019
cg01890417	ZNF644;ZNF644;ZNF644	0.740872
cg24038925	PSMB5;PSMB5;PSMB5	0.740857
cg20263678	TBC1D10A;TBC1D10A	0.740779
cg21774136	RERE;RERE	0.740499
cg10319924	LOC101927539;MSI2;MSI2	0.740455
cg09055341	SEPT9;SEPT9;SEPT9;SEPT9;SEPT9;SEPT9;SEPT9	0.74025
cg16644176	GGA1;GGA1;GGA1;GGA1	0.740087
cg15323840	SYNJ2	0.74001
cg02295831	RFTN1	0.739946
cg08523438		0.739706
cg11135202		0.739521
cg04190651	MCEMP1	0.739504
cg11693424	TSPAN5	0.739441
cg19356958	NPC1	0.739427
cg20214535	ABCG1;ABCG1	0.739394
cg01748326	EPHA1-AS1;EPHA1	0.739262
cg00364026	HERC1	0.739165
cg16544737		0.739052
cg05403879	MTOR	0.739042
cg16192197		0.738914
cg21146181	KCNK5	0.738908
cg18056097	CHMP4B	0.738798
cg10834218		0.738751
cg14870420		0.738676
cg05754031		0.738674
cg01853238	MAP4K4;MAP4K4;MAP4K4;MAP4K4;MAP4K4	0.738475
cg11094543	HDLBP	0.738465
cg02549973	HMHA1;HMHA1;HMHA1;HMHA1	0.738288
cg14473904	CHD2;CHD2	0.738281
cg25651219	ASCC1;ASCC1;ASCC1;ASCC1	0.738144
cg07676043	B4GALT4-AS1;B4GALT4;B4GALT4	0.738137
cg01857812	IKZF1;IKZF1;IKZF1;IKZF1;IKZF1	0.738109
cg07278609		0.738094
cg08508845	LOC101928791;LINC01146	0.738057
cg02075976		0.738007
cg11950204	TG	0.737955
cg17094356		0.737921
cg18821139	FOXP1;FOXP1;FOXP1;FOXP1;FOXP1	0.737896
cg16519910	RAB43;RAB43;RAB43;RAB43;RAB43;RAB43;RAB43;ISY1-RAB43	0.737842
cg07912242		0.737794
cg07499026		0.737647
cg18368845	FOXO1	0.737604
cg04462662	ZDHHC7;ZDHHC7	0.737513
cg26341112	RAD51B;RAD51B;RAD51B	0.737286
cg23735851		0.737131
cg26012800		0.737008
cg05910038		0.736987
cg20737812	KLHL25	0.736742
cg13961295	KLHL29	0.736727
cg15318394	FAM65B;FAM65B	0.73671
cg14160635		0.736616
cg04033022	ACSF3;ACSF3;ACSF3	0.736589
cg08963753	PSD4	0.73638
cg01623992		0.73628
cg20687098	WIPF1;WIPF1	0.736254
cg00040504		0.736202
cg17104283	PRKCH	0.736164
cg07832274	PLEKHM2	0.736042
cg15479410	ZNF831	0.735981
cg09278089	ATP10A	0.735778
cg09733075	HMG20A;HMG20A;HMG20A	0.735619
cg16500637	CS	0.735587
cg23729763	APLP2;APLP2;APLP2;APLP2;APLP2;APLP2	0.735541
cg26096100		0.735518
cg17016127	TMEM123	0.735443
cg06411776		0.735154
cg25968713		0.735065
cg19235307	IFT122;IFT122;MBD4;IFT122;IFT122	0.734917
cg03630790	TGFBR2;TGFBR2	0.734899
cg20558320		0.734889
cg14053955	SCML4;SCML4;SCML4	0.734746
cg10529555		0.734717
cg07641040	ENTHD1	0.734695
cg06555468	MAD1L1;MAD1L1;MAD1L1	0.734572
cg02989376	MBD5	0.734479
cg00042409	CCDC52	0.734466
cg13692655	FAM102A;FAM102A	0.734382
cg26335152		0.734356
cg18855351	LINC00426	0.734288
cg11147389	VPS13B;VPS13B	0.734158
cg11982292	GPR183;UBAC2;UBAC2;UBAC2;MIR548AN	0.734129
cg13937163		0.734121
cg23332193	RAF1	0.733941
cg17400925	GUK1;GUK1;GUK1;GUK1;GUK1	0.733792
cg11385441	GPR68;GPR68	0.733676
cg21302055	CD40LG	0.733358
[truncated: 3,616 more rows]

## Sheet: Module 6
CpG Illumina ID	Gene name	kME_Mod6
cg05146536		0.944194
cg27314686	PLAU;PLAU;C10orf55	0.942747
cg07686393		0.941425
cg08008352		0.941326
cg01164760		0.938603
cg21353317	PAM16;CORO7-PAM16	0.938185
cg02570354	OSBPL10	0.938079
cg10442325		0.93802
cg04084354		0.93797
cg23244376	RNASE10	0.93689
cg10369537	PCSK5	0.936829
cg10275766	LOC91149	0.936749
cg19540377	SERPINB13;SERPINB13	0.935525
cg10932166	ZFHX3;ZFHX3	0.935283
cg01381839		0.935256
cg03553758		0.934747
cg06429483		0.934099
cg25480437		0.933903
cg22238627		0.933375
cg06391558		0.933152
cg22409100	SLC8A1;SLC8A1;SLC8A1;SLC8A1	0.933134
cg03796140	NBPF8;NBPF8;NBPF8	0.932394
cg26913344		0.932229
cg18447934	RPH3A;RPH3A	0.932162
cg15310234		0.932154
cg26834879		0.931151
cg25492251	SLC16A12-AS1;SLC16A12	0.930752
cg25480793		0.930343
cg22254470		0.929758
cg05738235	MIR548W	0.92972
cg00748432	SLC25A18	0.929462
cg04751885		0.92909
cg18790952	GRIK1;GRIK1	0.928641
cg08507334		0.928576
cg08766476		0.928448
cg06777477		0.928431
cg26366371	KIF26B	0.928283
cg13469918		0.928092
cg05296801		0.928015
cg16641029	TNS3	0.927868
cg04087207	C20orf186	0.927795
cg22242539	SERPINF1	0.927687
cg16899380		0.927574
cg11246303		0.927324
cg20267218	PARK2;PARK2;PARK2	0.926905
cg12380764	IL19	0.92619
cg02813355		0.925736
cg21308767	EPS8	0.925734
cg19693191	ERI3;ERI3;ERI3;ERI3;ERI3;ERI3-IT1	0.925631
cg13413719		0.925167
cg27360433		0.925041
cg06532933		0.924998
cg12997777		0.924976
cg11642415	LINC01526	0.924551
cg23686027		0.924043
cg03190737		0.923564
cg21126943	CEACAM6	0.923231
cg16950503		0.923099
cg10655731	TMEM150B;TMEM150B;TMEM150B;TMEM150B	0.922611
cg14360073	EYS;EYS	0.922519
cg20033091	MGAT3	0.9225
cg07539990	HK3	0.922035
cg06275503	OAF	0.921864
cg05504540		0.921721
cg27516975		0.921488
cg19206705	ZDHHC14;ZDHHC14	0.921254
cg20940969	PLXDC2;PLXDC2	0.921212
cg14910054		0.921109
cg17173896	CCDC149	0.921044
cg19279310		0.921003
cg01616228	CASC15	0.92096
cg22821674	FOXP1;FOXP1;FOXP1;FOXP1	0.920705
cg23225345		0.920125
cg06397009		0.91993
cg05191405		0.919753
cg11962868		0.919723
cg07395140	HRCT1	0.91963
cg03366145	MRVI1;MRVI1;MRVI1;MRVI1;MRVI1;MRVI1	0.919435
cg14737169		0.919401
cg26933403		0.919187
cg24932920		0.919114
cg16163338	PLAT;PLAT	0.918969
cg22029028		0.918877
cg17998403		0.918751
cg20144676	CSF2RB	0.918613
cg20981347		0.918436
cg27630351	GPR161;GPR161;GPR161;GPR161;GPR161;GPR161;GPR161	0.918322
cg01229658		0.918012
cg17064521		0.917803
cg27016905		0.917643
cg01620379	RNASE11	0.917586
cg12358814	KANK4	0.917574
cg04940329	KRT23	0.917497
cg08986203	RAB31	0.917173
cg07423667	FARP2;FARP2;FARP2	0.916984
cg16031179	RNF217;RNF217;RNF217	0.916827
cg02929855	CACNA2D4	0.916768
cg07052756		0.916646
cg00114937	COBL;COBL	0.916547
cg21625800	RNF175	0.916452
cg00626977	TGFA;TGFA;TGFA;TGFA	0.916429
cg08778302	AHNAK	0.916387
cg07710874	AFF3;AFF3	0.916247
cg03121834	PILRA;PILRA;PILRA	0.916081
cg04744922	LINC01433	0.915852
cg10927461		0.915538
cg06911237	TTTY10	0.915525
cg01440696		0.915453
cg07701707	CCDC63;CCDC63;CCDC63	0.915447
cg12248682		0.915399
cg11573174	C12orf49	0.915194
cg24901716		0.915171
cg20775668	ARHGAP26;ARHGAP26	0.914363
cg06214653	TECPR2;TECPR2	0.914221
cg07795228		0.91403
cg16959758		0.913894
cg14899504	LINC01269	0.913743
cg24371033	AGXT	0.913579
cg23965230		0.913516
cg08127131		0.913407
cg02050298	DISC1;DISC1;DISC1;DISC1;DISC1;DISC1;DISC1;DISC1;DISC1;DISC1;DISC1;DISC1;DISC1;DISC1;DISC1;TSNAX-DISC1;TSNAX-DISC1;TSNAX-DISC1;TSNAX-DISC1;TSNAX-DISC1;TSNAX-DISC1	0.91324
cg18481322		0.912948
cg01627405	MIR1227;PLEKHJ1	0.912863
cg01173821		0.912691
cg14732966	SNX30	0.912629
cg13318817		0.912628
cg07946387		0.912466
cg23422774	LOC100129940;LOC100129940;LOC100129940;HMGA2;HMGA2;HMGA2;HMGA2	0.912304
cg05753799	C20orf27	0.912032
cg06260865		0.911958
cg25343349	RELL1	0.911916
cg00965578	APOL3;APOL3;APOL3;APOL3	0.911824
cg05699739		0.911696
cg16344577		0.911685
cg12642932	INADL	0.911629
cg17187735	RIN2;RIN2	0.911516
cg18107890	FBN2	0.911513
cg04160588		0.91144
cg10787197	C6orf105;C6orf105	0.911197
cg07917901		0.911172
cg19070408		0.911069
cg13765621	CD1D	0.911004
cg24374579	GPC3;GPC3;GPC3;GPC3	0.910414
cg06558002	LY86-AS1	0.910347
cg17093489	USP7	0.910324
cg07680037	LIPC	0.91015
cg15690717		0.910133
cg10675058	MACROD1	0.910126
cg19855984		0.90974
cg08946144		0.909533
cg06084585	DLEU1	0.909476
cg18415576	RANBP3L;RANBP3L	0.909377
cg25010752		0.909358
cg07761546		0.909344
cg02530879	DISC1;DISC1;DISC1;DISC1;DISC1;DISC1;DISC1;DISC1;DISC1;DISC1;DISC1;DISC1;DISC1;DISC1;DISC1;TSNAX-DISC1;TSNAX-DISC1;TSNAX-DISC1;TSNAX-DISC1;TSNAX-DISC1;TSNAX-DISC1	0.909165
cg23696618	SERPINB10	0.909146
cg13410614	SLC2A6;SLC2A6	0.908946
cg14565067		0.908792
cg02731880	SNX1;SNX1;SNX1	0.908751
cg19826663	PCAT18	0.908588
cg04747787	EPHA2	0.908492
cg23140706	NFE2;NFE2	0.908466
cg06620529	TRIM9;TRIM9	0.908438
cg20308138		0.908433
cg12303312	ST5;ST5;ST5	0.908335
cg12692600		0.908288
cg15501219		0.908211
cg07771578		0.908142
cg25206146	SPI1;SPI1	0.908038
cg06755438	CCDC108	0.907784
cg06635351		0.907657
cg20789700	RBM47	0.907572
cg18802998		0.907508
cg18621731	SLC24A4;SLC24A4;SLC24A4	0.907445
cg10400393	LRP4	0.907394
cg16922648	LINC00475	0.907278
cg04161328		0.907275
cg10307548	SOD3	0.907145
cg22100356	HSD52	0.907018
cg20849359		0.906859
cg04954249	CFAP45	0.906788
cg01812644		0.906776
cg02121683	SORT1;SORT1	0.906659
cg04214965	DLGAP1;DLGAP1;DLGAP1;DLGAP1;DLGAP1;DLGAP1	0.906543
cg08528681	KLHL6	0.906542
cg07055315	NLRC4	0.906453
cg22527533	RCAN2;RCAN2	0.906292
cg12157125	LIMS1	0.906267
cg08320215	CFAP221;CFAP221	0.906258
cg02743146		0.90624
cg05422368		0.906111
cg18444544	RHOBTB2;RHOBTB2	0.906009
cg17777792		0.905994
cg26591899	NUS1	0.905677
cg03881379		0.905457
cg15650811	IGFBP5	0.905441
cg16270399	LOC284276	0.905362
cg19084396		0.905309
cg16110541	GPR177;GPR177	0.905256
cg12002745		0.905244
cg20623350	ENTHD1	0.905214
cg02372904	FAM45A;FAM45B;FAM45A;FAM45A;FAM45A;FAM45A	0.905036
cg09145516	SH3BP4	0.904806
cg01785646		0.904711
cg08041736		0.904626
cg15538767		0.904589
cg02447446	RXRA	0.904489
cg17477733	DNAJC5	0.904434
cg01064979	CSF2RB	0.904424
cg16463452		0.904371
cg01976472		0.904297
cg16338403	LOC339862	0.904294
cg10945606	SH3PXD2A	0.90414
cg16752482		0.903829
cg03594078	PIWIL2;PIWIL2	0.90367
cg16783056	PMP22;PMP22;PMP22;PMP22;PMP22;PMP22;PMP22	0.903651
cg07032342	SPNS3	0.903559
cg12122408	CELSR1	0.903545
cg04028517	IGF2BP2;IGF2BP2;IGF2BP2;IGF2BP2;IGF2BP2;IGF2BP2;IGF2BP2	0.90349
cg00431806		0.903465
cg27199647		0.903418
cg06693581	SSH2;SSH2;SSH2;SSH2	0.90323
cg14305183	MGLL;MGLL;MGLL	0.903201
cg03322353	MAML3	0.902904
cg05165907		0.902863
cg20995462	KCNQ1;KCNQ1	0.902545
cg11012616		0.902433
cg03595787		0.902126
cg12410124		0.901918
cg09602650	NEDD4;NEDD4;NEDD4;NEDD4;NEDD4;NEDD4	0.901899
cg17194879		0.901873
cg21450618	KCCAT333;KCCAT333	0.901869
cg04452203		0.901869
cg08803769		0.901859
cg08648550	RBKS;RBKS	0.901816
cg08147890	KBTBD2	0.901813
cg22311446	ART5;ART5;ART5;ART5;ART5;ART5;ART5	0.901621
cg01698392	TIMP2	0.901494
cg06291743	DLGAP1;DLGAP1;DLGAP1;DLGAP1;DLGAP1;DLGAP1	0.901472
cg13387131	SPG20;SPG20;SPG20;SPG20	0.901304
cg10598545		0.90104
cg16760587	CLRN2	0.901002
cg19206131		0.900963
cg02163259		0.900961
cg03989987	IL1RN;IL1RN;IL1RN;IL1RN	0.900934
cg13712829		0.900911
cg01223600	FPR2;FPR2	0.900867
cg22640868	TNFAIP1;IFT20	0.900763
cg06847344		0.900653
cg02871300		0.900617
cg21052960	TSHZ3	0.900443
cg10691846	ADGRA3	0.900321
cg15544177	LOC101927415;TMED2	0.900088
cg02741475	ENPP2;ENPP2;ENPP2	0.899628
cg22200236	COL23A1	0.899554
cg19245151	FGFR4;FGFR4;FGFR4;FGFR4	0.899384
cg03494002		0.899373
cg04257639	RASAL2	0.89928
cg13541713	SYNPO2;SYNPO2;SYNPO2	0.899176
cg19899806		0.89902
cg09831748		0.899002
cg01566692	SMG1	0.898944
cg04926108		0.898666
cg03267730	CCDC170	0.898653
cg04756611	DIRC3	0.898584
cg14097631	TLN2	0.898542
cg10881749		0.898521
cg04891053	PVRL4	0.898342
cg03785432	ANK1	0.898315
cg08456452	C14orf79	0.898283
cg08526062	ZMIZ1	0.898246
cg09015547	DAPK1;DAPK1;DAPK1;DAPK1	0.89822
cg27580567		0.898085
cg24487151		0.897944
cg25642020	KDM4B	0.897894
cg06374258	TM9SF4	0.89783
cg22625831	MARCH1;MARCH1	0.897812
cg08177041	C7orf49;C7orf49;C7orf49;C7orf49;C7orf49;C7orf49;C7orf49;C7orf49;C7orf49	0.897683
cg08036078	MYO3B;MYO3B;MYO3B;MYO3B;MYO3B	0.897663
cg15612947	TRIO	0.897558
cg18044623	ETS1	0.89754
cg10111346		0.897436
cg08418332	CCL19	0.897331
cg04767841	KIAA0182;KIAA0182	0.897297
cg00456448	PRKCZ;PRKCZ;PRKCZ;PRKCZ	0.897287
cg12376028		0.897263
cg18669210	SLC39A11;SLC39A11	0.89721
cg17433553	ADTRP;ADTRP	0.896996
cg27185978	DOCK5	0.896957
cg23405554		0.896932
cg12599598		0.896789
cg11376687	KIAA0825	0.896676
cg14393004	CATIP;CATIP-AS2	0.896671
cg14909555		0.896581
cg24104456	P2RY6;P2RY6;P2RY6	0.896577
cg13171679		0.896569
cg10512448		0.89638
cg11608585		0.896352
cg18905278	LOC100507557	0.896038
cg20768919		0.896029
cg00169856	IGF1R;IGF1R	0.896013
cg18727350		0.895907
cg14184306		0.895868
cg12753728	GAS7;GAS7;GAS7	0.895797
cg14225257		0.895792
cg05227865		0.895731
cg23835405	CSTF3-AS1	0.895642
cg15288366	ANKRD55	0.895635
cg26267490		0.895621
cg13944494	ANTXR1;ANTXR1	0.895603
cg15343471	PAM16;CORO7-PAM16	0.895587
cg21131989		0.895552
cg20438472	EPHB3	0.895381
cg09464246	MITF;MITF;MITF	0.895378
cg00037671		0.895351
cg26443127		0.895252
cg11490924	SPTBN5	0.895244
cg10941826	NR6A1;NR6A1;NR6A1	0.895164
cg21006745	IGF2BP2;IGF2BP2;IGF2BP2;IGF2BP2;IGF2BP2;IGF2BP2;IGF2BP2	0.895016
cg06602452		0.89481
cg17708055		0.894528
cg26661623	ASGR2;ASGR2;ASGR2	0.894398
cg06267773	LINC01119	0.89435
cg00077264		0.894274
cg00803213		0.894205
cg22848646		0.894201
cg18410685		0.894129
cg22636457	NFAM1	0.894121
cg20975538	IFNL4;IFNL4	0.89412
cg08451822		0.893932
cg21748230		0.893893
cg10778283		0.893862
cg10289324		0.89378
cg02238057	FER1L6;FER1L6-AS2	0.893753
cg15721448	LY6H;LY6H;LY6H	0.893685
cg06786981		0.893576
cg02879655	CYP7B1	0.893565
cg07699546	NAV1;NAV1	0.893417
cg05672540	PLCB1;PLCB1	0.893399
cg03501332		0.893328
cg26490238	DENND3	0.893105
cg20888074		0.89278
cg24755915	ZFP64	0.89265
cg01373217	LHFP	0.892635
cg11382054	PPFIBP1;PPFIBP1;PPFIBP1;PPFIBP1	0.892579
cg16007497	PPBPL1	0.89255
cg01663665		0.892483
cg06314189	CCNY	0.892471
cg25649895	TMEM92;TMEM92	0.89247
cg20625460		0.89244
cg03600318	SFTPD	0.892439
cg14605396	TLR4;TLR4;TLR4	0.892282
cg21277889	LOC646762	0.892276
cg21567397	LINC01179	0.892257
cg07021587		0.892255
cg00291213	RUNX1	0.892183
cg19441370		0.892142
cg07833951		0.891768
cg07052157		0.891751
cg10362800		0.89167
cg18618429	CSTA	0.891532
cg10809358	HPCAL1;HPCAL1;HPCAL1;HPCAL1;HPCAL1	0.891293
cg23812298		0.891198
cg20645939	ARL11	0.891195
cg15404001	FBLN1	0.891179
cg08920032	IGF1R	0.891132
cg22469143		0.891069
cg04003615	RNF130	0.890849
cg24251426	BTG4	0.890849
cg22365313	PAPSS1	0.890782
cg13199868		0.890711
cg20269398	TLN2	0.890581
cg22833612	ASAP2;ASAP2	0.890564
cg05638589	TNS3	0.89046
cg09585586		0.890407
cg18467978		0.890347
cg21239432	PVRL4	0.890282
cg07030193		0.890205
cg25664353		0.890153
cg26617026		0.890072
cg10062125		0.890064
cg24359231	MPP3;MPP3	0.890061
cg06177754	MIR550-2	0.889983
cg22459179		0.889925
cg02913140	MEF2C;MEF2C;MEF2C;MEF2C;MEF2C;MEF2C;MEF2C;MEF2C;MEF2C;MEF2C	0.889895
cg09880969	ASPH;ASPH;ASPH;ASPH;ASPH;ASPH;ASPH;ASPH;ASPH	0.889859
cg10535895		0.889833
cg16220770	SH3PXD2B;SH3PXD2B	0.889803
cg07463783		0.88973
cg26235748	FLRT2	0.889478
cg24223942	CRLF3	0.889429
cg11545768	PRKCA	0.889392
cg23728867	VPS13D;VPS13D	0.889303
cg23842156	LOC101927697	0.889191
cg04834204	ANTXR1	0.889151
cg16943816		0.889141
cg11200845		0.889124
cg12958315	TTBK1	0.889033
cg25213720	MXD3;MXD3	0.889021
cg22830551		0.888976
cg27207110		0.888967
cg19513950	DISC1;DISC1;DISC1;DISC1;DISC1;DISC1;DISC1;DISC1;DISC1;DISC1;DISC1;DISC1;DISC1;DISC1;DISC1;DISC1;DISC1;DISC1;DISC1;DISC1;DISC1;DISC1;DISC1;TSNAX-DISC1;TSNAX-DISC1;TSNAX-DISC1;TSNAX-DISC1;TSNAX-DISC1;TSNAX-DISC1;TSNAX-DISC1;TSNAX-DISC1	0.888929
cg06134744		0.888901
cg17173423	MS4A3;MS4A3;MS4A3	0.888833
cg19926659		0.888832
cg20151982		0.888814
cg04365109		0.888778
cg05573626	ZNF423	0.888681
cg03454480	PROSER2	0.888647
cg04148387		0.888384
cg18820942		0.888231
cg03123855	RAB31	0.887911
cg24586763		0.887763
cg23956760	SLC25A42	0.887757
cg25137372	HAL;HAL	0.887707
cg11488273	CCDC149	0.887486
cg07307818	GPC3;GPC3;GPC3;GPC3	0.887428
cg12004285		0.887309
cg05007997	SLC11A1;SLC11A1	0.887305
cg13417500	KCNQ1;KCNQ1	0.887188
cg26540515	ANGPT4	0.887174
cg21122391	MACF1	0.887078
cg11790624	TOP1MT;TOP1MT	0.887078
cg14718553	DYNC1H1	0.886899
cg13260679		0.886877
cg10004949		0.886853
cg02558361	ACTN4	0.886716
cg00135888	MIR130A	0.886513
cg00107142	SIPA1L3	0.886406
cg20232723		0.886326
cg02984128	CPB2;CPB2;CPB2-AS1;CPB2-AS1;CPB2;CPB2	0.886217
cg12520664	CDH13;CDH13;CDH13;CDH13	0.886114
cg15679550		0.886075
cg03508627	SLC16A5;SLC16A5	0.886002
cg14788242	SEC61A1	0.885915
cg20048037	ENPP2;ENPP2;ENPP2	0.885627
cg26684354		0.885552
cg07493197		0.885483
cg02174133		0.885416
cg01023672		0.885318
cg27614725	SLC43A2;SLC43A2;SLC43A2	0.88524
cg07438291		0.885194
cg22174257	IL27	0.885144
cg12874661		0.885104
cg14131824	SLC43A2	0.884948
cg04555937		0.88492
cg04204452	SLC43A2	0.884821
cg14611123		0.884743
cg05215498		0.88474
cg18483374	RXRA	0.884682
cg08733317	SLBP;SLBP;SLBP	0.884444
cg09232805	GALNTL6	0.884229
cg02291652		0.884227
cg07478921	NEURL1B;NEURL1B;NEURL1B	0.884214
cg18145759	SH3RF3	0.884066
cg03700921	ERG;ERG;ERG;ERG;ERG;ERG;ERG;ERG	0.88396
cg04155408	RPRD1B	0.883924
cg08055123		0.883826
cg21673307	RIMS2	0.883722
cg23039677	TESK2	0.883405
cg23451483		0.883372
cg09841889		0.88334
cg24681175		0.883304
cg00561180	COL23A1	0.88325
cg05669237	SEMA3F	0.883226
cg27067623		0.883178
cg10155715		0.883125
cg24907772	KDM4C;KDM4C;KDM4C;KDM4C;KDM4C;KDM4C	0.883025
cg10795139	PASK;PASK;PASK;PASK;PASK	0.883015
cg24799894	FAM227B	0.88299
cg27603049		0.882741
cg12017772	NEURL1B;NEURL1B;NEURL1B	0.882652
cg03258508	GRAMD4	0.882455
cg10260093	MOV10L1;MOV10L1;MOV10L1;MOV10L1	0.882391
cg20088216		0.882324
cg03981269	CELA2A	0.8823
cg07292413		0.882255
cg19251811	GTDC1;GTDC1;GTDC1;GTDC1;GTDC1;GTDC1	0.882062
cg13471990	ENTPD1;ENTPD1;ENTPD1;ENTPD1;ENTPD1;ENTPD1;ENTPD1	0.882045
cg13759797	LOC102477328	0.881989
cg19118972		0.881984
cg06861945		0.88198
cg13008174	NEIL2;NEIL2;NEIL2;NEIL2	0.881967
cg08529134		0.881936
cg23595144		0.881895
cg04849556	RCL1;RCL1;RCL1;RCL1	0.881535
cg06160853		0.881326
cg10594544		0.881028
cg10144643	GUCY2EP	0.880981
cg12556644	MIR3163;PC;PC	0.880837
cg27214730	EPHB3	0.880793
cg07591563	DLEU7-AS1;DLEU7;DLEU7	0.880743
cg00266128	HIPK2;HIPK2	0.880739
cg10233454	LRP1	0.880685
cg26438367		0.880592
cg02947522	FLJ41941	0.880406
cg20284207		0.880385
cg12707346		0.88038
cg02856860	ZNF76;ZNF76	0.88029
cg22626413	ATP8B4;ATP8B4;ATP8B4	0.880266
cg09098714	SPTY2D1	0.880261
cg21279613	LRP5L	0.880217
cg00865549	PIP5K1B;PIP5K1B	0.880152
cg24489015	LPO;LPO;LPO	0.880103
cg18638005		0.880055
cg24995144		0.879959
cg08002500		0.87954
cg05168279	SLC24A4;SLC24A4;SLC24A4	0.879523
cg19173375	OR2B2	0.879449
cg17803713	SH3RF3	0.879401
cg06837976	NCR2;NCR2;NCR2	0.879382
cg09689790		0.879326
cg27240317		0.879199
cg09293843		0.879141
cg04841160		0.879099
cg17474630		0.87892
cg05562608	LPO;LPO;LPO	0.878652
cg22679401	FAM20A;FAM20A	0.878645
cg14415981		0.878447
cg11834064	CES3;CES3	0.878418
cg15040370		0.878406
cg13616262	NFKB1;NFKB1	0.878363
cg00332146	PCDH24	0.878339
cg17611093	C2orf82	0.878321
cg16390835		0.878133
cg14271675	GSG1;GSG1;GSG1	0.878045
cg00974809		0.878033
cg03233896	MYLK;MYLK;MYLK;MYLK	0.878023
cg16652005	LINC00669	0.877936
cg02990302	C16orf80	0.877819
cg13896904		0.877778
cg10799245	AFF3;AFF3	0.877777
cg07704786	CDK14;CDK14;CDK14;CDK14	0.8775
cg11670000	PVRL2;PVRL2	0.877376
cg20187292		0.877356
cg15818306	TMEM8B;TMEM8B;TMEM8B	0.877265
cg13430755		0.877191
cg26914397		0.877187
cg07062950		0.877124
cg01366670	CBFA2T3;CBFA2T3	0.877098
cg13918640		0.876888
cg26450228	PRKCA	0.876689
cg26705494	TMEM51-AS1	0.876581
cg19526751	LINC00656	0.876469
cg04878826		0.876466
cg24864528		0.876459
cg19445588		0.876241
cg01727625		0.876115
cg15355713	DHX37	0.876007
cg21060726	LOC101928909;TTC7B	0.875959
cg15448894		0.875892
cg13589461	RUNX1;RUNX1;RUNX1	0.875867
cg07341306		0.875799
cg00091349	MED12L;P2RY13	0.875674
cg05060607	C3AR1	0.875581
cg12445422		0.875543
cg12195975		0.875508
cg05755408	TRIM35	0.875478
cg05271255		0.875309
cg09997717		0.875242
cg12778944		0.875209
cg00995854	CD5L	0.875102
cg13049483	RAB31	0.875015
cg02965391	GTSF1;LOC102724050;LOC102724050	0.874932
cg01949584	PRKAG2;PRKAG2	0.874884
cg11704261		0.874883
cg02432022		0.874781
cg13608623	PBX1;PBX1;PBX1	0.874617
cg11655319		0.874603
cg17028605	C16orf52	0.87449
cg14994855		0.874327
cg24028413	ST3GAL6;ST3GAL6;ST3GAL6;ST3GAL6;ST3GAL6-AS1	0.874236
cg16983342	ZNF185;ZNF185;ZNF185;ZNF185;ZNF185;ZNF185;ZNF185	0.874154
cg14834285		0.874115
cg03625444		0.874082
cg06487630	VDR;VDR;VDR	0.87407
cg17852290	CDH13;CDH13;CDH13;CDH13	0.87402
cg08571120	DNM2;DNM2;DNM2;DNM2;DNM2	0.873839
cg11497147	CSF3R;CSF3R;CSF3R	0.87382
cg20777437	CDCP2	0.873789
cg23428055	PPP4R4;PPP4R4	0.873771
cg10584393		0.873738
cg04296126	CUX1;CUX1;CUX1;CUX1;CUX1;CUX1;CUX1	0.873733
cg07135835	CUX2	0.873717
cg15814312		0.873712
cg24783167		0.873711
cg09881857	MIR548W	0.873646
cg26836824		0.873531
cg23659250	BRD1;LOC90834	0.873478
cg18637746	CUL3;CUL3;CUL3	0.873459
cg03451586	PTP4A2;PTP4A2;PTP4A2	0.873446
cg01776149	SMIM3	0.87344
cg13766864	KCNE3	0.873413
cg08986575		0.873319
cg23860535		0.873276
cg05633290	CCDC26	0.873213
cg13580138	CD34;CD34	0.873196
cg10421188	CREB5;CREB5;CREB5;CREB5	0.873161
cg10880410	SIGLEC8	0.873155
cg09101941		0.873099
cg06433350	OSBPL5;OSBPL5;OSBPL5	0.873005
cg24380001		0.872992
cg03048622	TPD52L1;TPD52L1;TPD52L1;TPD52L1;TPD52L1;TPD52L1	0.87294
cg11848173	CD63;CD63	0.872939
cg15711769		0.872553
cg06677890	NDST1	0.872538
cg19445217		0.872407
cg16395183	HHAT;HHAT;HHAT;HHAT;HHAT;HHAT	0.87226
cg19371711	ZBTB46-AS1	0.872191
cg12530021	SIGLEC12;SIGLEC12	0.87203
cg00478401	MCPH1-AS1	0.871992
cg18501421	ME3;ME3;ME3	0.871976
cg19458874		0.871972
cg14726699		0.871754
cg03411376	TRPM5	0.871577
cg04977528	HEYL	0.871501
cg20080702		0.871456
cg13817046		0.871393
cg21026496	TECTA	0.871352
cg19794888		0.871246
cg23579490		0.871163
cg18471664		0.87113
cg02181036	ZNRF2;MIR550-1	0.871076
cg19966245	IL12A-AS1	0.871001
cg06067816	SLC10A7;SLC10A7	0.870971
cg18763727	BCKDHA;BCKDHA	0.870909
cg04249873		0.870643
cg26744554	PLAGL2	0.870481
cg25008015	HP;HP	0.870431
cg10327647	LINC01032	0.870325
cg02348818	MAML3	0.870259
cg13786975	TPST1	0.87025
cg01568397		0.870233
cg08690459	NR1H3;NR1H3;NR1H3;NR1H3;NR1H3	0.870154
cg09984803	CNGA1;LOC101927157;CNGA1	0.87006
cg00136106	C1orf186	0.870052
cg22552457	ILF3;ILF3;ILF3;ILF3;ILF3	0.869989
cg04034675		0.869936
cg22851977	GMDS	0.869857
cg18994060		0.869672
cg06967696	GNG7	0.869641
cg23061704	ALDH1A1	0.869475
cg02348449	ZSCAN18;ZSCAN18	0.869392
cg04246132	ZNF77	0.869275
cg09614261		0.869127
cg12091067	DDO;DDO;DDO	0.869112
cg21136271	ERG;ERG;ERG;ERG;ERG;ERG;ERG;ERG;ERG	0.869015
cg12000627		0.868844
cg21534537	SLC39A11;SLC39A11	0.868839
cg10199368		0.868811
cg26529044	C13orf30	0.868599
cg14328641	MS4A3;MS4A3;MS4A3	0.868457
cg21994966	MYO1E	0.868433
cg26236329		0.868431
cg14637125		0.868382
cg11502477		0.868217
cg07374077	BACE2;BACE2;BACE2	0.86808
cg15334250	EPHB3	0.868037
cg25019274		0.867998
cg05209461		0.867934
cg26768873	ZDHHC14;ZDHHC14	0.867908
cg24260019	PGPEP1L;PGPEP1L	0.867886
cg24674925		0.867871
cg04334723	CALR	0.867847
cg27326750	PRM3	0.867728
cg04060751		0.867618
cg16982637		0.867596
cg00160780	NRGN;NRGN	0.867451
cg08681966		0.867443
cg12487655		0.867334
cg11004181	CCDC40;CCDC40	0.867246
cg00457779		0.867209
cg07073964		0.867192
cg19614521		0.867175
cg22260973	MKI67;MKI67	0.867126
cg00771685	MICAL3;MICAL3	0.867095
cg23249839	PIP5K1C;PIP5K1C;PIP5K1C	0.867007
cg06771950	ARMC9;ARMC9;ARMC9	0.866903
cg13364154		0.866824
cg15768138	CXCR1	0.866785
cg02018116		0.866784
cg03052004		0.866704
cg10005639	LOC100134391	0.866674
cg06048522	CAPZB;CAPZB;CAPZB;CAPZB	0.866597
cg08789978		0.866588
cg13346427	PEBP1;PEBP1	0.866484
cg26460678	HYAL2	0.866367
cg05568930		0.86624
cg12283960	EYS;EYS	0.866226
cg10643017	PHLDB1;PHLDB1;PHLDB1	0.866205
cg14290491		0.86617
cg00113247	MIR143HG;MIR143HG	0.866148
cg26862894	NCAPG;NCAPG	0.866135
cg02842382	HIBADH	0.866023
cg09201469	MANF	0.865957
cg12522875		0.865931
cg13659542		0.865799
cg15382825	ARRB1;ARRB1	0.865721
cg22716163		0.865628
cg14730192	C15orf27	0.865461
cg23592421		0.865447
cg25232913	C16orf74	0.865417
cg24165638	AZU1	0.865241
cg26739934		0.865222
cg24365215		0.865057
cg23230830	LOC646627	0.865018
cg22625098	CALR	0.865008
cg04925205		0.864947
cg03895671		0.864561
cg01425393		0.864537
cg05656486	NDUFS2;NDUFS2	0.864517
cg06917763		0.86443
cg14552186	PGP	0.864402
cg26983018	TYRP1;LURAP1L-AS1	0.864357
cg11017613	POLR2F;POLR2F	0.864314
cg20227161	UCMA;UCMA;UCMA	0.86427
cg04315688		0.864241
cg26453462		0.864127
cg23347094		0.864054
cg08170911	PRKCD;PRKCD	0.864047
cg18240967	LOC101929241	0.86402
cg09022294	TBC1D15;TBC1D15;TBC1D15;TBC1D15	0.864017
cg14663914	AZU1	0.863953
cg24730612		0.863855
cg21033773		0.863766
cg08351652		0.863739
cg08924893		0.863699
cg05745955		0.863676
cg22489060	THADA;THADA;THADA	0.86358
cg25064490		0.863527
cg10096040		0.863166
cg19814357		0.863081
cg08582865		0.863057
cg14520947		0.862912
cg14288424	PRRX2	0.862766
cg04800984		0.862657
cg06214651	IMPA2	0.862555
cg02172262		0.862451
cg26261002	CD63;CD63;CD63;CD63;CD63;CD63;CD63;CD63	0.862391
cg06518235	PDZRN4	0.862251
cg26893515		0.862226
cg23427056	FMN1;FMN1	0.862103
cg05388545	CRLF3	0.861987
cg12049875	RIN2	0.861828
cg00026891	KRT16	0.861761
cg02237723		0.861623
cg08929980	CAMTA1	0.861623
cg03962678	TTC36	0.861608
cg24606533	PPAP2B;PPAP2B	0.861557
cg23536057	FAM49A	0.861525
cg24751551	KCNJ15;KCNJ15	0.861508
cg24250168	EXOC3	0.861406
cg06093152		0.861368
cg10317164	IRAK2	0.861302
cg18773426	BLVRB	0.861298
cg21602274	TMEM184B;TMEM184B;TMEM184B	0.86125
cg26506778	PART1	0.861221
cg05604364		0.861086
cg22139830		0.861069
cg18107006	HNRPLL;HNRPLL	0.860965
cg19968134	CCDC136;CCDC136	0.860845
cg03754743	GUCD1;GUCD1;GUCD1;GUCD1;GUCD1;GUCD1;GUCD1;GUCD1;GUCD1	0.860755
cg12163759	FAM13A	0.860736
cg14245034	ANXA13;ANXA13	0.860704
cg01612594	STIM1;STIM1;STIM1	0.860656
cg00329972	GAB2;GAB2	0.860524
cg19816519		0.860494
cg06525438		0.860264
cg11379095	GTDC1;GTDC1;GTDC1;GTDC1;GTDC1;GTDC1;GTDC1	0.860173
cg26851891	MEF2C;MEF2C;MEF2C;MEF2C;MEF2C;MEF2C;MEF2C	0.860136
cg08059358	LOC101927865	0.860103
cg04368175	LOC200772	0.860028
cg04272229	BANK1;BANK1;BANK1	0.860012
cg22629727		0.85999
cg04976987	AGBL4	0.859941
cg00139681		0.859889
cg15713735	SLC46A3;SLC46A3	0.859874
cg17386885	ENSA;ENSA;ENSA;ENSA;ENSA;ENSA;ENSA;ENSA	0.85975
cg06946837	GLIS1	0.859724
cg14609407	SLPI	0.859661
cg21009562	FHIT;FHIT	0.859594
cg08372315	HTR3A;HTR3A	0.859473
cg18797673	ATP6V1C1	0.859441
cg05985519		0.859345
cg00211726		0.859323
cg20997661	PKNOX2	0.859066
cg21592954	KIRREL3;KIRREL3	0.859051
cg14872454		0.859036
cg03150925		0.859004
cg03005890	CLDN14;CLDN14	0.858972
cg27570256	LOC100270710	0.858903
cg02294563		0.85889
cg16030878	TBC1D16	0.85887
cg12407258		0.858821
cg05107303	MAMDC2;MAMDC2	0.858694
cg20487585		0.85866
cg09213710		0.858565
cg23997493		0.8585
cg19408765	P2RY14;MED12L;P2RY14	0.858449
cg21812923	TLN2	0.858314
cg15652719		0.85826
cg09631123	SIPA1L2	0.858125
cg24394152		0.858095
cg12404831	MYO1B;MYO1B;MYO1B	0.857715
cg10515368	CD47;CD47	0.857706
cg08596772	WNT2B;WNT2B	0.857555
cg03683213		0.857379
cg21416544	A2ML1	0.857199
cg00941658	CDH26;CDH26	0.857191
cg00856626	AMDHD2;AMDHD2	0.857168
cg02191078		0.857072
cg08501118	RFX3;RFX3	0.857007
cg10724969	CLASP2	0.856993
cg16385829	KIAA1324;KIAA1324;KIAA1324	0.856867
cg12285627		0.856765
cg24009544	P2RX7;P2RX7;P2RX7;P2RX7;P2RX7;P2RX7;P2RX7;P2RX7;P2RX7;P2RX7	0.856748
cg21115217		0.856715
cg12326037		0.856515
cg20962215		0.856374
cg20147290	NUP210L;NUP210L;NUP210L;NUP210L	0.856367
cg21845133	SLC1A3;SLC1A3;SLC1A3;SLC1A3;SLC1A3	0.856356
cg25613180	PDGFRB	0.856125
cg07150145	PDZK1IP1	0.855713
cg07596617		0.855663
cg16348076	CLEC16A;CLEC16A	0.855479
cg12165664		0.855365
cg20112357	DHRS9;DHRS9;DHRS9	0.855344
cg15167202	SYNPO;SYNPO	0.855219
cg25926001	KRCC1;KRCC1	0.855107
cg24377563	KRT74	0.855052
cg22308478		0.854974
cg23481246	STUB1;JMJD8	0.85494
cg24336852	C1orf115	0.854926
cg01092213	UPP1;UPP1	0.854846
cg23840263	SLC7A7;SLC7A7;SLC7A7	0.854833
cg07305933	PVT1	0.854775
cg00975876	PRICKLE4	0.854767
cg13553147	SNORD38B;RPS8	0.854526
cg01412469	INHBA;LOC285954;LOC285954	0.854519
cg16180657		0.854499
cg10772452		0.854451
cg15047616		0.854322
cg23265082	ADRBK2	0.854284
cg07638500	MYLK;MYLK;MYLK;MYLK	0.854036
cg00969950	FAH	0.854022
cg06832209	ADGRG3;ADGRG3	0.853951
cg20424311	SCOC	0.853868
cg14274477	GPT2;GPT2	0.853864
cg12195441		0.853813
cg16506849		0.853642
cg21695035		0.853517
cg07104513	GAB2	0.853504
cg09175674	SH3PXD2A	0.853447
cg24162781		0.853365
cg05744665	ARHGEF3	0.853111
cg07147614	STK32C	0.853091
cg13832441	PLEKHA9	0.853055
cg14338521	OSBPL5;OSBPL5;OSBPL5	0.853034
cg02722808	SH3PXD2A	0.853026
cg20046808		0.852928
cg09930046	PRTN3	0.852766
cg24649023		0.852711
cg01799015	PALM;PALM	0.852426
cg24140751		0.852378
cg23473389	C22orf31	0.85223
cg02927747	PHLPP1	0.852193
cg22984723	KREMEN1;KREMEN1	0.852179
cg25445707	ALS2CL;ALS2CL	0.852157
cg09205945	CREB3L2	0.852148
cg21282529	NOL4L	0.852119
cg07038690	GLTSCR1	0.851987
cg03714633	RNF130;RNF130	0.851923
cg16911809	CCL26	0.851852
cg16409562	NDRG2;NDRG2;NDRG2;NDRG2;NDRG2;NDRG2;NDRG2;NDRG2	0.851748
cg18671743	FCHSD2	0.851604
cg09588546	LOC283140	0.851532
cg24181763	SUZ12P1	0.851466
cg07048256	TGM1	0.851449
cg01699158		0.851399
cg10932934		0.851194
cg00484122		0.851188
cg26679848	EBF1;EBF1;EBF1	0.850884
cg02051428	DPP3;DPP3;DPP3	0.850837
cg25673591		0.85057
cg21329264		0.850406
cg19074393	EBF3	0.850245
cg18048562	RTN4RL2	0.850218
cg04389950	ATG5	0.850213
cg00604768		0.850185
cg14754151	ANKRD27	0.850154
cg09634097		0.85012
cg07672688		0.850066
cg19819715	MOGS;MOGS	0.849718
cg12485323	BRSK1	0.849627
cg13080316	DCTN4;DCTN4;DCTN4	0.849618
cg02053952		0.849473
cg26271342		0.849434
cg22153407	GALNT2	0.849391
cg25116708	ARHGEF17	0.849199
cg02661034	LPCAT1	0.849163
cg25077579		0.849119
cg05202032	VPS53	0.84898
cg13587823		0.848876
cg04743897	DDX21;DDX21	0.848823
cg03840694		0.848806
cg11446055	SH3PXD2A	0.84871
cg04316638		0.848572
cg00120887	XPNPEP1;XPNPEP1;XPNPEP1	0.84857
cg26973029		0.848384
cg24950473	SH3RF3	0.848367
cg14144175	EXT2;EXT2;EXT2	0.848356
cg07675647		0.848087
cg11884080	PRDM5;PRDM5;PRDM5	0.848057
cg09565418	ZMIZ1	0.847938
cg17557656	CA6;CA6;CA6	0.847935
cg19946376	EIF4G1;EIF4G1;EIF4G1;EIF4G1	0.847889
cg19243398	CECR2;CECR2	0.847792
cg22995183	MKL2;MKL2	0.847627
cg25374813	SLC23A1;SLC23A1	0.847617
cg21549155	MCM2;MCM2;MCM2;MCM2	0.847556
cg25910699		0.847528
cg06898168	TNRC18	0.847481
cg17166812	NDUFS2;ADAMTS4	0.847347
cg01994190		0.84725
cg11806633	ARHGEF10L	0.847238
cg23260578	RNASE10	0.847225
cg07172882	MAML3	0.847167
cg01346463		0.847066
cg16959766	EEPD1	0.847064
cg14779825	CEACAM8	0.84697
cg26912029	DSN1;DSN1;DSN1;DSN1;DSN1;DSN1;DSN1;DSN1;DSN1;DSN1	0.846933
cg26721382	MATN1	0.84692
cg18958135	ASAP3;ASAP3	0.846913
cg11997536		0.846873
cg02146895		0.846808
cg06201861	CRISPLD2	0.846704
cg05895403	PRSS36	0.846594
cg04677723	MOGS;MOGS	0.846522
cg18425804	GALNT16;GALNT16	0.846451
cg24870982	PPAPDC3	0.846246
cg19557713	ST6GALNAC2	0.846238
cg09886786	LOC554206	0.846221
cg27363347		0.845822
cg03901393	ZFHX3;ZFHX3	0.845424
cg24333508	ARHGEF6;ARHGEF6	0.845116
cg07297764	FLNB;FLNB;FLNB;FLNB	0.845093
cg03785532		0.844956
cg11391836		0.84492
cg07855221	MAFG;MAFG;SIRT7	0.844918
cg10533826		0.844856
cg03624366		0.84482
cg09883602	WT1;WT1;WT1;WT1;WT1	0.844809
cg02679745	C9orf139;FUT7	0.844692
cg18022554	HCN4	0.844589
cg15412476	MAVS;MAVS;MAVS;MAVS;MAVS;MAVS	0.844533
cg24980620		0.84436
cg01129810	SLC2A1	0.844322
cg12656467		0.844302
cg21536783	TACSTD2;TACSTD2	0.844246
cg20969424		0.844041
cg12348705	MITF;MITF;MITF	0.844002
cg08329397	ABCA13	0.843421
cg23605244	SLC45A3	0.843211
cg13670411	RAC1;RAC1	0.843165
cg18041140	ACTRT2;ACTRT2	0.843063
cg22141918	CPNE6;CPNE6	0.843045
cg10829629	MMRN2;SNCG	0.843029
cg13504918		0.842914
cg14389518		0.842904
cg04794690		0.842893
cg07024531		0.842779
cg05569328	TNXB	0.842711
cg27030507	STOX2	0.842515
cg02921453	OSBPL1A;OSBPL1A;OSBPL1A	0.841985
cg03952988		0.841918
cg10378348		0.841848
cg14282998	LRP6	0.841843
cg17171539		0.841832
cg09666272		0.841772
cg03810139	KREMEN1;KREMEN1	0.841762
cg03466615	MEGF9	0.841675
cg11921984		0.841564
cg07394645		0.841559
cg10305928	ANK3	0.841501
cg07935632		0.841452
cg00121045	UNKL	0.841439
cg05915882		0.841346
cg08926050		0.841236
cg08232135	LINC01358	0.841152
cg17901584	DHCR24	0.841051
cg27058988		0.841033
cg03554671		0.840915
cg27230067	AK5;AK5	0.840905
cg20243428	SAMD4A;SAMD4A;SAMD4A	0.84068
cg14934553		0.840617
cg19535489	NDST1	0.84058
cg14713146		0.840456
cg04159766	LAMA3;LAMA3	0.840424
cg23537907	MTA1;MTA1	0.840297
cg17047786	SEMA4B;SEMA4B	0.840138
cg11522251	CEP78;CEP78	0.839955
cg17093294		0.839833
cg06471104	PICALM;PICALM;PICALM;PICALM	0.839722
cg01544333	RAP1GAP2;RAP1GAP2	0.839661
cg15277126	PPARG;PPARG;PPARG;PPARG	0.839649
cg02647874	SPI1;SPI1	0.839644
cg10684777	SALL2;SALL2;SALL2;SALL2;SALL2	0.839582
cg25752975		0.839426
cg09331496		0.839421
cg26960186		0.839211
cg25853441	CEP112;CEP112;CEP112;CEP112	0.839209
cg01917980	ZNF438;ZNF438;ZNF438;ZNF438;ZNF438;ZNF438;ZNF438	0.83917
cg15539431	RNF10	0.83912
cg05859572	TMEM45A	0.838852
cg02049210	KIAA0146	0.838579
cg06881914	MS4A6A;MS4A6A;MS4A6A	0.83841
cg12091223	C1orf100;C1orf100;C1orf100	0.838301
cg09223455		0.838276
cg26066180	COL20A1	0.838182
cg17923377	BRD1;LOC90834	0.837992
cg06628136	NFE2L1	0.8377
cg13622546	ASB6;ASB6	0.837668
cg11049421	IGFBP7;IGFBP7	0.837551
cg11421620	PTGER3;PTGER3;PTGER3;PTGER3;PTGER3;PTGER3	0.837547
cg16199877	ALDH1A1	0.837442
cg26509462	LPIN1;LPIN1;LPIN1;LPIN1	0.837229
cg00441262		0.837136
cg17253709	B3GNT2	0.837081
cg05641051	TEX41	0.837059
cg01046511	KDM6B	0.836982
cg22450120	LINC00423	0.83698
cg00996273	KCNQ1;KCNQ1	0.836934
cg12930492		0.836879
cg12018969		0.83683
cg06893295		0.836668
cg23979983		0.836644
cg16325584		0.836436
cg06244417	FCN1	0.836434
cg20010551	CXCR2;CXCR2	0.836349
cg03116182		0.83624
cg16238540	KIAA1211L	0.83619
cg01418188	OSBPL5;OSBPL5;OSBPL5	0.836079
cg20670909		0.835967
cg15358019	ESR1;ESR1;ESR1;ESR1;ESR1;ESR1	0.835817
cg03967798		0.835787
cg03821418	NCOR2;NCOR2	0.835716
cg22741960		0.835663
cg08740365		0.835627
cg11061137	IL27	0.835587
cg21213363		0.835547
cg19100381		0.835439
cg11183292	LRP6	0.835112
cg25169833		0.835019
cg23768127	SHB	0.835016
cg17582615		0.834861
cg11109906	MITF;MITF;MITF	0.834853
cg10620680		0.834852
cg26026551	ZMIZ2;ZMIZ2	0.834607
cg17767949	XYLT1	0.834596
cg01744941	LINC01094;LINC01094;LINC01094;LINC01094;LINC01094;LINC01094	0.834557
cg16911892	SLC8A1-AS1;SLC8A1;SLC8A1;SLC8A1;SLC8A1;SLC8A1	0.834541
cg11556559	PEMT;PEMT;PEMT	0.83454
cg19058729		0.83453
cg13337925	B4GALNT3	0.834507
cg06534313		0.834297
cg15209133		0.834142
cg01500402	MLST8	0.834121
cg01233897		0.834098
cg07936975		0.834009
cg11222608	C16orf74	0.833981
cg19731427		0.833776
cg07711750		0.833624
cg09730359	MIR5095;N4BP1	0.833511
cg12313149		0.83343
cg08885947	UBE2Q1;UBE2Q1-AS1	0.833293
cg13135609	FER1L6	0.833285
cg17330176	ZFYVE28	0.833193
cg25692419	RFX2;RFX2	0.833063
cg03388409	TP53BP2;TP53BP2	0.832857
cg14025893	GADL1	0.832777
cg12912786	EIF4E3;EIF4E3;EIF4E3;EIF4E3;EIF4E3	0.832588
cg22255381		0.832546
cg19867991	CALR	0.832458
cg25130471		0.832457
cg15009090		0.832409
cg06829659		0.832325
cg17120171	SLC22A31;SLC22A31	0.832178
cg13102844	SEPT4;SEPT4;SEPT4;SEPT4;SEPT4;SEPT4;SEPT4;SEPT4;SEPT4;SEPT4-AS1	0.832114
cg06955601		0.831961
cg16350675	EIF4E2;EIF4E2;EIF4E2;EIF4E2	0.831857
cg16602097	NOTCH4	0.831832
cg13423140	AVPR2	0.831795
cg23024467	ABHD12B;ABHD12B	0.831665
cg13385114	TMEM201;TMEM201	0.831646
cg05710771	C8orf37-AS1;C8orf37-AS1;C8orf37-AS1;C8orf37-AS1;C8orf37-AS1;C8orf37-AS1;C8orf37-AS1;C8orf37-AS1;C8orf37-AS1	0.831526
cg15733803		0.831506
cg24746938		0.831437
cg24414928	OGFR-AS1;OGFR	0.831396
cg03063471		0.83127
cg22398039		0.831145
cg00426377	C1orf113;C1orf113	0.830832
cg14682475		0.830809
cg17465423	ZNF385A;ZNF385A	0.830717
cg22827965	INPP5A	0.830622
cg05826823	CIZ1;DNM1;DNM1;CIZ1	0.830541
cg13815129	PIK3AP1	0.83048
cg26624100	LINC00499	0.8304
cg15501255		0.830227
cg05345866	USP6NL;USP6NL	0.830218
cg07908903	LINC01260	0.830202
cg07093259		0.830114
cg24365403		0.830094
cg23471494	FA2H	0.83006
cg04510714		0.829994
cg08947774	PALLD;PALLD;PALLD	0.829974
cg06245989	PLEKHA7	0.829867
cg07137108	LINC00254	0.829815
cg19186056		0.829754
cg24394891	XPNPEP1;XPNPEP1;XPNPEP1	0.829705
cg02849956		0.829693
cg08339483	IQCJ-SCHIP1;IQCJ-SCHIP1;SCHIP1;SCHIP1;SCHIP1	0.829656
cg08536094	SURF4;STKLD1;STKLD1	0.829573
cg06733733	ZMIZ1	0.829491
cg16705680		0.82949
cg24463437	EYA3;EYA3;EYA3;EYA3;EYA3	0.829295
cg10604550		0.829249
cg15540570		0.829186
cg17435710		0.829086
cg00057840	HDAC4	0.828888
cg25198612	SUGCT;SUGCT;SUGCT;SUGCT	0.828505
cg17512517		0.828503
cg14918548		0.828417
cg13226095		0.828327
cg14665413	TLR6	0.828244
cg02824029	GABBR1;GABBR1;GABBR1	0.828189
cg25083103		0.828167
cg22137236		0.828124
cg26862991	SYNPO2;SYNPO2;SYNPO2;SYNPO2;SYNPO2	0.828119
cg25292151	RAP1GAP2;RAP1GAP2	0.828098
cg20785336		0.828063
cg24313293	ORC2;ORC2	0.827982
cg17742409	PLCB4	0.827848
cg07780377	GAB2;GAB2	0.82784
cg03037312	PEX26;PEX26;PEX26	0.827684
cg27164813		0.827492
cg25110041	RALBP1	0.827402
cg08165134	ADAM23	0.827313
cg13995811	LMF1;LMF1;LMF1	0.827242
cg25655189		0.827171
cg03761859		0.82711
cg04030141	ATXN1;ATXN1	0.827025
cg11918450	LTBP1;LTBP1;LTBP1;LTBP1;LTBP1	0.826995
cg14045567		0.826917
cg17101560	HAVCR2	0.826844
cg15908708	CXCR1	0.826782
cg03288304	SLC9A4	0.82671
cg14220416	LINC00536	0.826606
cg05580141	C12orf41	0.826479
cg11964099		0.826363
cg12345397		0.826306
cg17055252	PRKCE	0.826301
cg21787473	XXYLT1;XXYLT1	0.82619
cg21665700		0.826114
cg13857429	PRKCE	0.825603
cg08888763	RARRES1;RARRES1	0.825543
cg00600325	GOLGA7B	0.825501
cg21215020		0.825442
cg24163129	LOC101927795;AOX2P	0.825329
cg10846762	ACSL6;ACSL6;ACSL6;ACSL6;ACSL6;ACSL6	0.825173
cg00956064		0.825144
cg08217666		0.825098
cg06197284	SLC28A3;SLC28A3;SLC28A3	0.824723
cg06654079	DNAH3;TMEM159	0.824687
cg04840828	GFRA3	0.824682
cg07097279		0.824633
cg01597905	SH3BP5;SH3BP5	0.824578
cg18146370	PADI2	0.824566
cg19126198	SMYD3;SMYD3	0.824468
cg18477322	NAV2;NAV2;NAV2;NAV2	0.824231
cg10452229	PCM1	0.824104
cg04661539		0.824099
cg04437067		0.823946
cg11233967	ABHD12B;ABHD12B	0.823888
cg09624858	TRIM15	0.823439
cg04180462	ACAT1	0.823275
cg04496824	MTF1	0.823202
cg02914589		0.823192
cg23519673	PRICKLE1	0.823128
cg18591228	OSBPL5;OSBPL5;OSBPL5	0.8231
cg17445472	CCDC26	0.823045
cg03005755	TRAPPC9;TRAPPC9	0.822993
cg10707875		0.822919
cg03006517	PADI2	0.822637
cg13976049	ZFP92	0.822582
cg09734931	LOC100507065	0.82252
cg09676495		0.822378
cg12082371		0.822375
cg02219601		0.822362
cg12934686	TNS2;TNS2;LOC283335;TNS2;TNS2	0.822334
cg04236827	CYLD;CYLD;CYLD	0.822298
cg25119497	NID1	0.822226
cg05581388	KRTAP9-6	0.822187
cg17420130		0.82213
cg22513955	SERPINF1	0.821881
cg04075726		0.821835
cg19239531	PDGFRB	0.821726
cg02241225		0.821725
cg07990412	NLRC5	0.821646
cg15013410		0.821399
cg05368971	MORN1	0.821353
cg03219996	PLEKHA5;PLEKHA5;PLEKHA5;PLEKHA5	0.821205
cg20986887	TRIM27	0.820918
cg26474043	SH3TC2	0.820821
cg12151339		0.820738
cg04133370		0.82073
cg11803859	CHST15	0.820653
cg20654462		0.820632
cg01603740	GRK5	0.82059
cg10950593	CYTH3	0.820587
cg06318536		0.820519
cg26479134	PNKD;CATIP-AS2;PNKD	0.82051
cg25461369	CDCP2	0.820492
cg17558788		0.820429
cg01230828	LY86-AS1	0.820349
cg03540520	RNF40;RNF40;RNF40;PHKG2;C16orf93;C16orf93;C16orf93;PHKG2;C16orf93	0.820305
cg09084613	HLF	0.820079
cg09620929	PRKAG2;PRKAG2	0.820023
cg03693492	PRKCE	0.819961
cg14278950		0.819865
cg06876053	SBF2	0.819793
cg06925722		0.819762
cg04591709		0.819626
cg17606233		0.819573
cg18807159	VNN2;VNN2;VNN2;VNN2;VNN2;VNN2;VNN2;VNN2;VNN2	0.819452
cg06363243	IFT140	0.819348
cg07091220	ZNF827	0.819195
cg03439983	LINC01580;LINC01580;LINC01581	0.819176
cg12005819	CTDSPL;CTDSPL	0.819175
cg02157398	LINC00313	0.819019
cg18818299	SRCAP	0.818975
cg20320863		0.818929
cg19376379	MARCO	0.818895
cg15648041	CYR61	0.818817
cg24723637		0.818511
cg20042291	ZBTB47	0.8183
cg27579771	ARHGAP26;ARHGAP26	0.81807
cg15074047	SDPR	0.817807
cg14896076	FIGNL2	0.817714
cg10307762	FOXO3;FOXO3	0.817665
cg09151516	RGL3;RGL3	0.817459
cg19629914		0.817356
cg06946021		0.81735
cg02114066	SREBF2;SREBF2	0.817321
cg08657093		0.817269
cg00395230	CLEC16A;CLEC16A	0.817233
cg12627134		0.817231
cg06483946	RAPGEF1;RAPGEF1;RAPGEF1	0.81711
cg02858888		0.816946
cg07707172	BRE;BRE;BRE;BRE;BRE;BRE	0.816931
cg15201809	SH3RF1	0.816914
cg02092046		0.816884
cg10785793		0.816857
cg24327127	ZFAND3	0.816818
cg26950588		0.816796
cg03450829	HCCA2	0.816768
cg03962451	GLS	0.816742
cg13132731	SORL1	0.816714
cg26311703	TM7SF2;TM7SF2;TM7SF2;VPS51;VPS51	0.816574
cg19200279		0.816504
cg16589394		0.816467
cg22889192	KDM4A	0.81641
cg20244793		0.816389
cg19494181	TMEM184B;TMEM184B;TMEM184B	0.81614
cg14392387	BIK	0.816056
cg16160712		0.81597
cg13227806		0.815957
cg16759488	OSBPL10;OSBPL10	0.815936
cg12188313		0.815799
cg18009621		0.815763
cg10801633	PEX14	0.815752
cg23787867	MYOZ3;MYOZ3	0.815594
cg08675225	C14orf37	0.815547
cg04858148	PRDM8	0.815461
cg15000945	TMEM105	0.815416
cg22818215		0.815309
cg02680641	C9orf139;ABCA2;FUT7	0.815216
cg06430695		0.814905
cg19413907	SLC47A2;SLC47A2;SLC47A2	0.814902
cg27344515	LOC101927588	0.81489
cg13554674		0.814321
cg25240753	LOC101927153	0.814248
cg17982579	CD63;CD63;CD63;CD63;CD63;CD63;CD63;CD63	0.814182
cg23923854		0.814129
cg10913887	LPO;LPO;LPO	0.814121
cg24775461	LDLRAD3;LDLRAD3;LDLRAD3	0.81399
cg24276069	RPS8;SNORD38B	0.813778
cg08025630	PTPRJ;PTPRJ	0.813698
cg15497763		0.813593
cg26407841		0.813509
cg15820458	BAIAP2-AS1	0.813275
cg11690673		0.813133
cg17951817		0.81312
cg10947348		0.81273
cg01096191	WDR25;WDR25	0.812607
cg25198495		0.812583
cg09750940	CMC1	0.812514
cg02293192	MMRN1	0.812464
cg22437405		0.812458
cg06261268		0.81233
cg26617588	CDH23;CDH23;CDH23;CDH23	0.812297
cg06496666		0.812261
cg21757633	SAPS2	0.812236
cg15541611	C10orf95	0.812185
cg10914143	MIR548W	0.812174
cg02579377		0.81198
cg10109565		0.811735
cg17118262	CCL1	0.811678
cg00873453	RGSL1	0.811575
cg09581649	C16orf5	0.811123
cg01257194	ALAD	0.810873
cg21777642	AGPAT4	0.810774
cg18949794		0.810768
cg02245798		0.810701
cg10437839	PPP2R5B	0.810518
cg26898099	C5orf27	0.810512
cg02222361	MTHFD1L;MTHFD1L;MTHFD1L	0.810449
cg21940877		0.810388
cg01485408		0.810301
cg04935656		0.81024
cg01472390		0.810239
cg13740045	CSF1;CSF1;CSF1;CSF1	0.810082
cg14114297		0.810065
cg06476053		0.809859
cg21596469		0.809715
cg05999592		0.809417
cg10233404		0.809414
cg03371384		0.809221
cg05548696	CTSE;CTSE	0.809187
cg17972738		0.809142
cg03045038	FERMT3;FERMT3	0.808964
cg08956208	MBP;MBP	0.808953
cg03226083		0.808833
cg08116137	NAT8;ALMS1P	0.808699
cg10319579	DNAH1	0.808597
cg06566674	UMAD1;UMAD1;UMAD1	0.808571
cg04657183		0.808352
cg16497008		0.808248
cg26421810	SH3GLB2;SH3GLB2;SH3GLB2	0.808246
cg04274445	CNDP1	0.808219
cg04080875	SGMS2	0.808196
cg00239751	PRKCZ;PRKCZ;PRKCZ;PRKCZ	0.808188
cg08180187	SOD3	0.80815
cg07830557	SH3GL1	0.808052
cg21948703	STOM;STOM;STOM;STOM;STOM	0.807818
cg11265978	NHSL2	0.807682
cg23255601		0.807633
cg10143827		0.807606
cg27057281		0.807513
cg20684062		0.807349
cg23523922	AFP	0.807165
cg10566660		0.806908
cg10713515	COMMD3	0.806868
cg19671391		0.806838
cg18593517	RAD51B;RAD51B;RAD51B	0.806636
cg27436049		0.806541
cg17936567	TAB1;LOC100506472	0.8065
cg03481966	RNU6-28P;TP53BP1;TP53BP1;TP53BP1	0.806488
cg21836919		0.80646
cg06287611	ITPR2	0.806344
cg06178887	POU2F2	0.80628
cg08720746	C10orf93	0.806225
cg00117532	LINGO1;LINGO1;LINGO1;LINGO1;LINGO1;LINGO1	0.806129
cg06228274	SEPT6;SEPT6;SEPT6;SEPT6	0.806114
cg21566771	RNF144A	0.805784
cg26689055		0.805571
cg23620710		0.805286
cg06847600	C9orf91	0.805187
cg21691367	MTHFD1L	0.804931
cg08025318	SWAP70;SWAP70	0.804817
cg17476951	TRAPPC9;TRAPPC9	0.804394
cg21912197		0.804329
cg23954759		0.804293
cg15113233	PTPN12;PTPN12;PTPN12	0.804263
cg06041607	SIK3;SIK3;SIK3	0.804186
cg15146076	EHHADH-AS1	0.803902
cg20489946	NEK3;NEK3;NEK3;NEK3	0.803855
cg20562627		0.803851
cg03229491		0.803843
cg25563406	ANXA13;ANXA13	0.803813
cg25461308	PSEN2;PSEN2	0.803683
cg10057295	STK24	0.803423
cg24279308	KIFC3;KIFC3;KIFC3	0.803344
cg22595185		0.803176
cg17096325		0.803169
cg19722698	TXNRD1;TXNRD1;TXNRD1;TXNRD1;TXNRD1	0.803133
cg07011538		0.803074
cg05228359		0.803051
cg03808263		0.802919
cg16066776	EIF3D	0.802891
cg24510179	CCDC97	0.802802
cg09072601	MDC1;TUBB;TUBB;TUBB;TUBB	0.802737
cg10077670	ARPP19;ARPP19;ARPP19;ARPP19;ARPP19;ARPP19;ARPP19;ARPP19	0.802711
cg13441784	MOXD2P	0.802641
cg02467956		0.80249
cg20160216		0.80249
cg08188028		0.802328
cg26554353		0.801958
cg17496939	CTIF;CTIF	0.801809
cg27432516		0.801721
cg13223043		0.801705
cg11817230	PGAP3;PGAP3;PGAP3;PGAP3;PGAP3;PGAP3	0.801693
cg08790890		0.801594
cg15302080	BAHCC1	0.801563
cg09998188	IQGAP2	0.801533
cg25539505		0.801482
cg21805866	FSTL4	0.801282
cg22380161		0.801157
cg26320006	TRIO	0.801128
cg16663147		0.801055
cg03678274	LYST;MIR1537	0.801055
cg24951335	LOC100292680	0.800956
cg06876275		0.800888
cg15720713	SNTB2	0.800863
cg17418779	RGS5;RGS5;RGS5;RGS5;RGS5;RGS5;LOC101928404;RGS5	0.800795
cg03434609	ABCG1;ABCG1;ABCG1;ABCG1;ABCG1;ABCG1	0.800527
cg04586689	ABCC11;ABCC11;ABCC11	0.800474
cg01203960	MXD3;MXD3	0.800436
cg15402265		0.80028
cg10458881		0.800127
cg10475276	POU2F3;POU2F3	0.799866
cg23475732	ZBTB16;ZBTB16	0.799801
cg11510938		0.799792
cg24812669	PPP1R12A;PPP1R12A;PPP1R12A	0.79977
cg00204748	FAR2;FAR2	0.799684
cg04179148	SERPINA1;SERPINA1;SERPINA1;SERPINA1;SERPINA1;SERPINA1;SERPINA1;SERPINA1;SERPINA1;SERPINA1	0.799683
cg05752133	RBFOX2;RBFOX2	0.799584
cg25338134	GXYLT2	0.79957
cg07216803		0.799154
cg14515199		0.799153
cg01986432		0.799084
cg07345108	WDFY4	0.79906
cg09602644		0.799
cg07705835	IL17RC;IL17RC;IL17RC	0.798855
cg19555023	TMC5;TMC5;TMC5;TMC5;TMC5	0.798734
cg13670898		0.79864
cg00129234	FILIP1L;FILIP1L;CMSS1	0.798423
cg21931115		0.798373
cg20718655	LOC100130987	0.798348
cg05390643	SAPCD2	0.797761
cg17641278	FAM129B;FAM129B	0.797667
cg24297889	USP10;USP10;USP10;USP10	0.797575
cg26210191	AMPD2;AMPD2;AMPD2	0.797465
cg05493528	AK4;AK4;AK4	0.79736
cg17625633		0.797302
cg07707505	TNFRSF8;TNFRSF8	0.797266
cg18659867		0.797095
cg04660733	MARCH10;MARCH10;MARCH10;MARCH10;MIR548W	0.797078
cg12500226	KIAA0232;KIAA0232	0.796611
cg20886294		0.796554
cg12995604	ZBTB7A	0.796526
cg15377871	CEBPE;CEBPE	0.796219
cg25014676		0.796187
cg15231374	ATP1A4	0.796014
cg11445178		0.795807
cg25873355		0.795739
cg16232916		0.795514
cg05262777		0.795458
cg17121447	GRK5	0.795364
cg16346169	UBAC2;UBAC2;UBAC2;MIR548AN	0.795299
cg00777448		0.795218
cg22027920		0.795083
cg10569275	TNIK;TNIK;TNIK;TNIK;TNIK;TNIK;TNIK;TNIK;TNIK	0.795032
cg03672054	FBXL20;FBXL20	0.794831
cg03006376	JAZF1	0.794731
cg18684033		0.794592
cg26770947	ANKRD13A	0.794331
cg16500987	RPS6KA2	0.794292
cg05644028	PANK2;PANK2	0.794236
cg23442292	C5orf66	0.79388
cg02769133	ITIH5;ITIH5	0.793773
cg19478460		0.793683
cg01689405	SLC30A2;SLC30A2	0.793664
cg18875208	KIAA0040;KIAA0040;KIAA0040;KIAA0040	0.793539
cg04204688	PPP3R1	0.793332
cg05178291	SAA1;SAA1	0.793255
cg01048372	C8orf73	0.793104
cg08864310		0.793038
cg22053008	HEBP2	0.792895
cg17744227		0.792768
cg10264918	CASC8	0.792658
cg08046689	OPHN1	0.792645
cg15325734		0.792643
cg21374048		0.792551
cg15900701		0.7923
cg19225688	CXCR2;CXCR2;CXCR2	0.79225
cg10799625	SORBS2;SORBS2;SORBS2;SORBS2;SORBS2;SORBS2;SORBS2	0.79208
cg26879421	NET1	0.792047
cg00289969	ERN1	0.791849
cg26561438		0.791832
cg25741594		0.791792
cg08822118	EIF4G1;EIF4G1;EIF4G1;EIF4G1;EIF4G1	0.791763
cg26259042		0.791409
cg01494712		0.791408
cg24872116	PTPRF;PTPRF	0.791199
cg01481557	CASC15	0.791081
cg16249531	RPL24	0.790951
cg09529221	MAP7;MAP7;MAP7;MAP7;MAP7;MAP7	0.790918
cg08214061		0.790677
cg26748224	HAVCR2	0.7906
cg06550100		0.790297
cg20545490	PADI6	0.790282
cg23736997	MARCH4	0.790272
cg02992887	C1orf21	0.790233
cg11121602	CACNA1I;CACNA1I	0.790026
cg25831522	ST5;ST5;ST5	0.789946
cg18071489	NFAM1	0.789903
cg25726477		0.789814
cg10931348		0.789791
cg02756683		0.789778
cg27589676	PICALM;PICALM;PICALM;PICALM	0.789642
cg12995467	C9orf139;FUT7	0.789563
cg21880882	AHRR;AHRR	0.789513
cg26025224	MRPS11;MRPS11	0.789474
cg18293437		0.789419
cg20756287	LPP;LPP;LPP	0.789068
cg01001791	POLR3H;ACO2;POLR3H;POLR3H	0.788912
cg09232727	HSCB	0.7888
cg16432441	C10orf27	0.788794
cg04875062	MFAP2;MFAP2;MFAP2;MFAP2	0.788699
cg06338479	ACSM4	0.788685
cg18833482		0.788593
cg09605085		0.788577
cg26284483	C17orf79	0.788576
cg17960993		0.788469
cg13032736	LINC01599	0.78845
cg23600284	SLC8A2	0.788421
cg20822884	BEND5;AGBL4	0.788226
cg26197915	PTPRJ;PTPRJ	0.78819
cg02703606	DLEC1;DLEC1	0.788103
cg17823346	ZMIZ1	0.788091
cg10324158	CLEC3B	0.787936
cg08730373	LINC00643	0.787932
cg17725605	HTR3A;HTR3A;HTR3A;HTR3A;HTR3A	0.787826
cg25368887	PDS5A;PDS5A;PDS5A	0.787696
cg11321083	EHD1	0.78767
cg07906276	ARHGAP22;ARHGAP22;ARHGAP22;ARHGAP22	0.787644
cg23045991	SH2B2	0.787277
cg13416193	EPB41L3	0.787008
cg24933199		0.786941
cg21846220	C12orf42;C12orf42;C12orf42;C12orf42;C12orf42	0.786857
cg24315629	LINC00379	0.786819
cg01654127	UCK2	0.78679
cg08646654	IFNA14	0.786776
cg05888284	LHPP;LHPP	0.78675
cg07098836	SLC25A37	0.786747
cg08170427	TOP1MT	0.786516
cg07528075		0.786505
cg17215278	CD58;CD58;CD58	0.786463
cg09274988	SDCBP2;SDCBP2	0.786288
cg19723805		0.786186
cg17711101		0.786019
cg05827190	MFSD7	0.785948
cg03492107	SNTB1	0.785805
cg19838384		0.785687
cg12254405	MANSC1	0.785685
cg22544915	TMEM220;TMEM220-AS1;TMEM220-AS1;TMEM220-AS1;TMEM220-AS1	0.78534
cg12247333		0.785245
cg15355790		0.78522
cg26487852		0.78507
cg04380260	MGLL;MGLL;MGLL	0.784947
cg12535642	STEAP3;STEAP3;STEAP3	0.784897
cg06976521	SNORD125;AP1B1;AP1B1;AP1B1	0.784889
cg20802392	CTSK	0.784721
cg25830243	KIF1B;KIF1B	0.784718
cg23433370	STK38L	0.784701
cg04153326	ZDHHC1	0.784686
cg25430350	PRKCE	0.784446
cg08313515	DDAH1	0.784425
cg16396561		0.784387
cg17335281		0.784353
cg02746822	PINX1;PINX1	0.784251
cg03618113		0.784154
cg16689243		0.784138
cg03428361		0.784005
cg22120682		0.783812
cg14700707	NOTCH4;NOTCH4	0.783689
cg08220966	MMRN2;SNCG;MMRN2	0.783203
cg16075597	CCDC12;CCDC12;CCDC12	0.783157
cg20641464		0.783023
cg15754399	MFAP3L;MFAP3L	0.782977
cg24339395		0.782808
cg27207344	SPNS2	0.782611
cg06858541		0.782423
cg07151737	FOXO1	0.782217
cg03434384	PPFIBP1;PPFIBP1	0.782152
cg25693597	P4HB;P4HB	0.782103
cg03981685	LOC339524	0.781988
cg16442312		0.781964
cg14049990	LPCAT1	0.781642
cg06915310	RGL1;RGL1;RGL1;RGL1;RGL1	0.781621
cg08985545		0.781495
cg11628739	MRC2	0.781434
cg21947221	FOCAD	0.781347
cg21570635	ZNF319	0.781344
cg24059786	SEMA4A;SEMA4A;SEMA4A;SEMA4A;SEMA4A;SEMA4A;SEMA4A;SEMA4A	0.781075
cg18606630		0.780955
cg21844815		0.780885
cg01013931	AMDHD2;AMDHD2	0.780837
cg09273716		0.780808
cg12451071		0.780769
cg07389317	ZNF384;ZNF384;ZNF384	0.780558
cg10142271		0.780542
cg23798942	EHMT2;EHMT2	0.780535
cg23600719	PRKCD;PRKCD	0.780526
cg06107434	FRMD4A	0.780378
cg16393899	LYRM4;LYRM4	0.780282
cg20664313	FBRSL1	0.780142
cg05117208	STAT5A	0.780076
cg02556928	CSF2RB	0.780065
cg03473745		0.78004
cg27561661	KIAA1462	0.779956
cg07306452		0.779654
cg25583241	CLU	0.779553
cg22511970		0.77954
cg04494051	LOC100130987;CLCF1;CLCF1	0.779532
cg04106092		0.779465
cg21307110		0.779443
cg07740214		0.779293
cg25293430	ANK2	0.779248
cg25018984	TTC7B	0.779102
cg03515897		0.779047
cg02106534	C16orf5	0.778765
cg16506927	WNK1;WNK1;WNK1;WNK1	0.778599
cg03566513	LIN7A	0.778546
cg02387779	RBMS1;RBMS1	0.77854
cg12201988	RIN2	0.778202
cg16740214		0.778176
cg09204767		0.778121
cg12311837		0.778106
cg10551134		0.778052
cg25818756	BTBD11	0.777975
cg06367321	LOC100271831;GDPD3	0.777778
cg19271626	SLC26A8;SLC26A8;SLC26A8	0.777532
cg17407342	PLOD1	0.777503
cg04162048	CTSD	0.777187
cg16991569	DOCK7	0.777184
cg21622139	FEM1B	0.776867
cg21415385	VGLL4;VGLL4;VGLL4;VGLL4	0.776806
cg04227438	EMP1	0.776745
cg04797957		0.776586
cg08896015	TSHZ1;TSHZ1	0.776582
cg07137429		0.776559
cg26986147	GAL3ST1	0.776522
cg02399746		0.776369
cg20018452	SIL1;SIL1	0.776363
cg08842412		0.776072
cg02787047		0.776051
cg04735948	FAM100A	0.776002
cg03421236		0.775921
cg05037877		0.775811
cg00719668		0.77557
cg14259082	PALD1	0.77554
cg19807298	TFDP2;TFDP2	0.775367
cg21011621	LRRC59	0.775361
cg16498504		0.775299
cg00881974		0.775274
cg10676048		0.775132
cg01728843	MCF2L2;B3GNT5	0.775034
cg05235344		0.775026
cg13083110	ABL1;ABL1	0.774883
cg21136163	DENND5B-AS1	0.774581
cg10486610	LOC100127888;SLCO4A1	0.774565
cg14114546	LHFPL2	0.774275
cg06466940	ARRB1;ARRB1	0.774267
cg04889982		0.774165
cg04590363	PCBP1-AS1	0.774139
cg22999475		0.774072
cg15232319	SH3GL1	0.773974
cg01122514	ANKS6	0.773829
cg08425796		0.773688
cg06574960	B3GNT7	0.773686
cg08335944	CLPB;CLPB;CLPB;CLPB	0.773619
cg17041834	NRIP1	0.773521
cg15326645		0.7734
cg06200789	TMEM72;TMEM72-AS1	0.773144
cg05973881	ADGRG1;ADGRG1;ADGRG1;ADGRG1	0.773104
cg12187407	LINC00589	0.773096
cg18520119	BBS1;DPP3;DPP3;DPP3	0.772914
cg09038240	AP2A2;AP2A2	0.772733
cg00566858		0.772518
cg07226010	FBXL13;FBXL13;FBXL13;FBXL13	0.772379
cg04893529	COL4A6;COL4A6;COL4A6;COL4A6;COL4A6	0.772341
cg18241877		0.772144
cg05126932	PDE7B	0.772
cg05219112	GRIP1;GRIP1	0.77196
cg02885188	ISM1	0.771888
cg22850496	MYH9	0.771869
cg17836251	MYO9B;MYO9B	0.771766
cg08587424	SUV39H1;SUV39H1	0.771747
cg10160630	ARL2	0.771725
cg05622300	IFT88;IFT88	0.771673
cg09662852		0.771531
cg26398700		0.771523
cg05859409		0.771457
cg07602613	CDRT15L2	0.771341
cg00531088	EPM2AIP1;EPM2AIP1	0.771292
cg08550283		0.770896
cg00181978	MTF1	0.770765
cg14925253		0.770582
cg21540743		0.770545
cg14015636		0.770423
cg03491687	ENOX1;ENOX1	0.770148
cg18912768	ABCB11;ABCB11	0.770118
cg25061811		0.770059
cg12350196	CASR	0.77004
cg17046927	TNNT2;TNNT2;TNNT2;TNNT2;TNNT2;TNNT2;TNNT2	0.769888
cg16097858		0.769718
cg24318728		0.76969
cg20849109	KBTBD11	0.769432
cg04136748		0.769412
cg06039489	C20orf26;C20orf26;CRNKL1	0.769368
cg09743914	RABEP2	0.769344
cg17950348	DNAJB6	0.76924
cg20271330	LOC127841	0.769099
cg22678092	FCRLB	0.768932
cg16203995	NFIA;NFIA;NFIA;NFIA	0.76884
cg03573795	SPATA13;SPATA13;SPATA13;SPATA13;SPATA13;SPATA13	0.76883
cg04231319	MLLT10;MLLT10	0.768814
cg20615117	SORL1	0.768519
cg04498652		0.768375
cg04608193	FLJ31356;FOSL2	0.768328
cg13551453	SPATA13	0.768293
cg10015974		0.768221
cg17680252	DNAH17	0.7679
cg13664805		0.767775
cg26076664	SLC38A2;SLC38A2	0.767716
cg19173974		0.767657
cg25702606	MIOS	0.767525
cg02274134	AHNAK	0.767124
cg11741468	BCO2;BCO2;BCO2;BCO2;BCO2	0.767111
cg21674901	ANKRD22	0.767038
cg20661182		0.766878
cg09490277	FANCE	0.766714
cg24710179		0.766591
cg23841631	LINC01121	0.766571
cg14190292		0.766553
cg04647199	MAPKAPK3;MAPKAPK3;MAPKAPK3	0.766436
cg03076577		0.766198
cg17838000	PRPF40B;PRPF40B	0.76579
cg23149881	IL1B	0.765748
cg14490447	KIF24	0.765707
cg24096002	FLYWCH1;FLYWCH1;FLYWCH1	0.765675
cg21754227	RD3;RD3	0.765653
cg09318283		0.765343
cg18521726	PIGY;PYURF	0.765232
cg06587331		0.765147
cg26009582	MREG	0.764869
cg20711383	C12orf61;C12orf61	0.764836
cg03618348	ZBTB16;ZBTB16	0.764813
cg20815118		0.764803
cg08525145	RXFP4	0.764635
cg05765647	IQCE;IQCE	0.76446
cg03122917	COL6A5;COL6A5;COL6A5	0.764376
cg05251033		0.764101
cg16134339	CPA6	0.764092
cg14184189		0.763811
cg26846629	DGKG;DGKG;DGKG	0.763757
cg13603654		0.763727
cg23017398	CEACAM4	0.763663
cg26061048		0.763586
cg04868238	FLJ14107;BIN3	0.763373
cg00907715	HSPG2;HSPG2	0.763238
cg25123427		0.763234
cg16498634	IRF8	0.762898
cg26152923	IFI30	0.762851
cg13364650	C5	0.762831
cg04423347	CD63;CD63;CD63;CD63;CD63;CD63;CD63;CD63	0.762797
cg10075360	DPYSL2	0.762706
cg19360064	ST3GAL2	0.76268
cg20823055		0.762323
cg05162528	TMEM187	0.762089
cg27306802	MEGF6	0.762072
cg15067773		0.761947
cg13667088		0.761922
cg27617724	UNKL	0.761887
cg09341841	GFRA3	0.761876
cg14800712	VIPR2;VIPR2;VIPR2;VIPR2	0.761865
cg07434438	ZFHX3;ZFHX3	0.761548
cg21712893		0.761484
cg10137189		0.761484
cg09641325		0.761333
cg07920894		0.761152
cg01863123	ZSWIM5	0.761152
cg12151150		0.761135
cg18132208	NFIA;NFIA;NFIA;NFIA	0.761047
cg24262563	LOC102724050;LOC102724050	0.761044
cg07098680	SPSB1	0.760973
cg27335760	RBM47	0.760945
cg15885385	FSIP1	0.760864
cg24235138	SIPA1L2	0.760752
cg09275609	COA1;COA1	0.760701
cg27592279	C20orf194	0.760588
cg04002524		0.760421
cg16576294	NACA;NACA;NACA	0.76032
cg10913394		0.760108
cg00788478		0.759683
cg19426102	LINC01503;LINC01503	0.759655
cg17391508		0.759643
cg02196256		0.759589
cg06743312	IFFO1;IFFO1	0.759481
cg25241447		0.759431
cg09250994	MYO1F	0.759318
cg01547289	NBPF20;NBPF9	0.759241
cg05060240	AZIN1;AZIN1;AZIN1	0.759184
cg23907051	TBC1D8	0.759182
cg07954381	ZNF366	0.759177
cg01681934	KRT38	0.759139
cg20510418	CSPG4	0.759026
cg03528619	CLEC10A;CLEC10A;CLEC10A;CLEC10A	0.758959
cg16349093		0.758936
cg19914189		0.758579
cg13099585		0.758444
cg27374247		0.758439
cg20992330		0.758394
cg08878896		0.758359
cg00985822		0.758293
cg05568549	CCND3;CCND3;CCND3;CCND3	0.758287
cg26781511		0.758244
cg00858060	ADGRG3;ADGRG3	0.758218
cg22058906	ARHGEF17	0.758014
cg14402856	TP53RK	0.757822
cg20272421	CYP4F3;CYP4F3;CYP4F3	0.757724
cg20376843	SSH1	0.757664
cg08338365		0.757553
cg00472520	FLJ90757	0.757549
cg07883886		0.757484
cg10615580	FLJ90757	0.757439
cg09045552	LASS6	0.757434
cg27489827	C11orf74;C11orf74;C11orf74;C11orf74;C11orf74;C11orf74;C11orf74;C11orf74	0.75731
cg13572380	KCNN3;KCNN3;KCNN3	0.757246
cg05614161		0.757128
cg19776453	CEACAM1;CEACAM1	0.757077
cg05609901	EYA2;EYA2	0.757065
cg18071202	LOC100292680	0.757035
cg19158590	SEC23IP;SEC23IP	0.756912
cg10468474	GAS7	0.756853
cg12001357	CHRNG	0.756824
cg04032292	CBFA2T3;CBFA2T3	0.756814
cg21057300	C16orf62;C16orf62	0.756709
cg16203210	CCND3;CCND3;CCND3;CCND3	0.756673
cg24596116		0.75665
cg27664407	C16orf89;C16orf89	0.756546
cg21122007	MAST4;MAST4;MAST4;MAST4	0.756445
cg04361201		0.756399
cg03505813	FBN1	0.756243
cg05324021	ITGA4	0.756194
cg05292082	TIAM1	0.756094
cg27250318	AKR1D1;AKR1D1;AKR1D1	0.755946
cg02698519	NOP9;NOP9;CIDEB	0.755915
cg06240388		0.755808
cg15206000		0.755679
cg12187392		0.755666
cg24540805	LMNA;LMNA;LMNA;LMNA;LMNA;LMNA;LMNA	0.755467
cg00009085	RBM33	0.755406
cg07404200	RPS6KA2;RPS6KA2	0.755398
cg13202175	MOK;MOK	0.75535
cg26303577		0.755115
cg26265441		0.754923
cg02402527	LY86-AS1	0.754914
cg21500300	BCAT1	0.754835
cg01599714		0.75482
cg13837146		0.754458
cg09396312	DSTYK;DSTYK	0.754383
cg08975164	MARCH3	0.75438
cg20750077	ARMC5;ARMC5;ARMC5;ARMC5	0.754324
cg22676821	VOPP1;VOPP1;VOPP1;VOPP1	0.754215
cg03905646	NDUFS2;NDUFS2;NDUFS2;NDUFS2	0.754214
cg15285175		0.754208
cg05247190		0.754099
cg23146882	CMTM5;CMTM5;CMTM5;CMTM5;CMTM5	0.754089
cg04956262	AMBRA1;AMBRA1;AMBRA1	0.754
cg15783786	C16orf74	0.753988
cg09831486		0.753966
cg19420069		0.753629
cg12777890	RASSF6;RASSF6;RASSF6;RASSF6	0.753257
cg02507455	COPZ1;COPZ1;COPZ1;COPZ1;COPZ1	0.753219
cg20894004	PDGFD;PDGFD	0.753141
cg21464115	ESYT3	0.752906
cg11973840	DOCK10;DOCK10	0.752871
cg13616156		0.752748
cg23464565	SLC43A3;SLC43A3;SLC43A3;SLC43A3;SLC43A3	0.752627
cg18392922		0.752611
cg24813313	HEYL	0.752595
cg18083519	ST5;ST5;ST5	0.752477
cg02309841	VGLL4	0.752387
cg01307483	NRF1	0.75235
cg05641624	C1orf228;C1orf228	0.752336
cg17344560	ENOX1;ENOX1;ENOX1	0.752336
cg09076077	C20orf197	0.752293
cg21814633	GPR182	0.752289
cg03646542	NEURL1B	0.752204
cg14108837	CHRM3	0.752202
cg25950100	FBF1	0.752018
cg01482779	DNHD1	0.752014
cg06731137		0.751962
cg10033246		0.75195
cg04286158		0.751705
cg08371947	C4orf23	0.751631
cg03444889		0.75159
cg05346695		0.751442
cg07887517	BAIAP2-AS1	0.75133
cg23327334	GRK6;GRK6;GRK6	0.751251
cg19319588	MARCH8;MARCH8;MARCH8	0.751156
cg02068981	CNIH	0.751141
cg23962495	PRKCB;PRKCB	0.751027
cg23053525	DNAH17	0.750948
cg09618400		0.750903
cg12802826	FAM19A2	0.750751
cg11720215	KCNK4	0.750706
cg05875906	GOLGA1	0.750633
cg07490273		0.750539
cg06728055	WWTR1;WWTR1;WWTR1	0.750533
cg06716402		0.750491
cg20857275	TNRC6C;TNRC6C	0.750311
cg19454294	PPP3R1	0.750185
cg25730047		0.750171
cg08285095		0.750047
cg22550557	SNX29	0.749984
cg18214402	P2RY6;P2RY6;P2RY6;P2RY6;P2RY6;P2RY6;P2RY6	0.749864
cg21730926		0.749774
cg21438861	ARHGAP26;ARHGAP26	0.749671
cg02839875	WNT4	0.749628
cg08508658	SLC9A3R1	0.749449
cg18133892		0.749198
cg19823512		0.749149
cg24577220	C21orf70	0.749065
cg15895879	TRIM54;TRIM54	0.74892
cg02237460		0.748918
cg06125591		0.748805
cg09845990	LOC728730	0.748585
cg05164144	PDE4D	0.748506
cg01980966	NAT10;NAT10	0.748485
cg03029755		0.748444
cg23368173	PRSS45	0.74835
cg17677968	CABP1;CABP1;CABP1	0.748238
cg00924816		0.748168
cg14606858	MYH16	0.748151
cg15331789	HGF;HGF;HGF;HGF;HGF	0.747974
cg11488017	RXRA	0.747973
cg23898792	NDUFB9;NDUFB9;NDUFB9	0.747773
cg26680174		0.747747
cg01247283		0.747547
cg23904595	CDKN1C;CDKN1C;CDKN1C	0.747517
cg03905214	TPT1;TPT1;TPT1	0.747448
cg03078586	FTL	0.747345
cg04445756	FSTL4	0.747318
cg00885825		0.746944
cg11915001	ZNF844	0.746813
cg19747195		0.74674
cg15283622	INPP1;INPP1	0.746696
cg02901172	GALNT18	0.746592
cg06605331	RHEBL1;RHEBL1;RHEBL1	0.746425
cg17384647	MMRN2;SNCG	0.746283
cg17681474		0.746159
cg17426336	CCDC173	0.745967
cg23883632		0.745963
cg17931903		0.745907
cg21105577	FBXL13;FBXL13;FBXL13;FBXL13	0.745807
cg07099567	STON2	0.74575
cg06442489	ZSCAN18;ZSCAN18	0.745741
cg21704050	P2RY12;MED12L	0.745656
cg09273683	PIP4K2A	0.745509
cg05906420	TNFRSF21	0.745446
cg24944457	MITF	0.745403
cg16962115	LYST;MIR1537	0.745123
cg15568069	LINC01607;LOC101927040	0.744805
cg02839960	SDK1	0.744803
cg14016368	IGF1R;IGF1R	0.7447
cg00653809		0.744654
cg15502160		0.744638
cg18325873		0.744605
cg26150004		0.744548
cg05192951	PACS2;PACS2;PACS2	0.744539
cg02099877	NCEH1;NCEH1;NCEH1;NCEH1	0.744486
cg21708254	RCAN1;RCAN1;RCAN1	0.744308
cg19399833	COL23A1	0.744151
cg20496561	DBNL;DBNL;DBNL;DBNL;DBNL	0.744117
cg02449186		0.744036
cg19252328	DOCK9;DOCK9;DOCK9;DOCK9	0.743968
cg14021061		0.743924
cg11854227	ILDR1	0.743859
cg16395432	MIR1976;RPS6KA1;RPS6KA1	0.743826
cg20007255		0.743675
cg15501231	C6orf27	0.743577
cg15834151		0.74355
cg14187009		0.743497
cg19628469	ELANE	0.743101
cg14584716		0.742908
cg20509696	CXCR2;CXCR2	0.742892
[truncated: 3,185 more rows]

## Sheet: Module 7
CpG Illumina ID	Gene name	kME_Mod7
cg09422942		0.946127
cg08657729	RBFOX2;RBFOX2;RBFOX2;RBFOX2;RBFOX2;RBFOX2	0.946124
cg00760938		0.945891
cg16187328	EHMT1;EHMT1	0.944367
cg26908895	MED12L;P2RY14	0.943671
cg07102611	SLC39A9;SLC39A9;SLC39A9;SLC39A9;SLC39A9;SLC39A9;SLC39A9;SLC39A9;SLC39A9;SLC39A9	0.943358
cg18102099	PHLPP2;PHLPP2	0.942513
cg16527411		0.942272
cg03635646	MYLK-AS1;MYLK-AS1	0.941898
cg03377878	IQSEC1	0.9403
cg17727820		0.939719
cg14690711	SFSWAP;SFSWAP	0.938766
cg21677940		0.938327
cg14505065	ELMO1;ELMO1;ELMO1;ELMO1;ELMO1;ELMO1	0.937167
cg27101620	LOC100506457;LOC100506457;LOC100506457	0.93661
cg04118467	ADORA1;ADORA1	0.934557
cg20577826	ZNF618	0.934518
cg05324597	MIR646HG	0.934032
cg26795340	GPD1;C12orf62	0.933657
cg04339177	FAN1	0.933604
cg20576272	RNF41;RNF41;RNF41;RNF41;RNF41	0.933555
cg16411369		0.933502
cg11217679	TPD52;TPD52;TPD52;TPD52;TPD52;TPD52;TPD52	0.93307
cg18707120	ELMO1;ELMO1;ELMO1;ELMO1;ELMO1;ELMO1	0.932538
cg25915940	NAV2;NAV2;NAV2;NAV2;NAV2;NAV2	0.932475
cg11466285	P2RX5-TAX1BP3;P2RX5;P2RX5;P2RX5;P2RX5	0.932352
cg24887584		0.93206
cg26082850	TCAF1;TCAF1;TCAF1	0.931976
cg02597143		0.931482
cg02025136	FAM107B;FAM107B	0.931139
cg17575365	CDK14;CDK14;CDK14;CDK14;CDK14;CDK14	0.930091
cg21316598	PKIG;PKIG;PKIG;PKIG;PKIG	0.929763
cg18890248	RFC3	0.92973
cg25495939		0.929642
cg06154315	OAS2;OAS2	0.929162
cg14314196	DAPK2	0.92916
cg12525025		0.928733
cg27351690	PARVG;PARVG	0.928561
cg01868869		0.928203
cg07891518	SYK;SYK;SYK;SYK	0.927875
cg08888322	IL10RB	0.927833
cg09561353	SWI5	0.927705
cg24385548	EHMT1;EHMT1	0.927326
cg01581561		0.92681
cg03324175	CYBASC3;CYBASC3;CYBASC3	0.926463
cg22928365		0.926461
cg07262620		0.925603
cg11773391		0.925119
cg21494075	PRDM10;PRDM10;PRDM10;PRDM10	0.924919
cg16905438	ARHGEF2;ARHGEF2;ARHGEF2	0.924594
cg07004075	REC8;REC8	0.924528
cg14726968	ZCCHC7;ZCCHC7;ZCCHC7;ZCCHC7;ZCCHC7	0.924109
cg14813485		0.924108
cg10607555		0.923938
cg09723773	EP400	0.923804
cg24508249	NAV1;IPO9-AS1	0.923573
cg11942431	ANGPT1;ANGPT1	0.923381
cg13265331	FHAD1	0.922718
cg02212339	TRPV1;TRPV1;TRPV1;TRPV1	0.922611
cg15256244	SHISA5;SHISA5;SHISA5;SHISA5;SHISA5	0.921743
cg23719798	TCL6	0.921507
cg20452738	ITPKB	0.920705
cg27646937		0.920679
cg00285174		0.920409
cg04985318		0.919796
cg21743182	CDK14	0.919606
cg17527683	SFSWAP;SFSWAP	0.919565
cg00794549		0.919515
cg03241016	MRPS25	0.918656
cg25183263	KSR1	0.918519
cg21531033		0.918424
cg24998197		0.91827
cg09201889	PARP1	0.918265
cg11363726	RFTN1	0.918163
cg08625890	SYNDIG1;SYNDIG1	0.917917
cg22712890	OGG1;OGG1;OGG1;OGG1;OGG1;OGG1;OGG1;OGG1	0.917478
cg22685009	MRPS27	0.917449
cg17368096	FGF6	0.917427
cg26318872	KLC1;KLC1	0.917378
cg18536500	MAPKAP1;MAPKAP1;MAPKAP1;MAPKAP1;MAPKAP1;MAPKAP1	0.916994
cg22153994	ARHGAP27;ARHGAP27	0.916872
cg07137382	FUT10	0.916818
cg26498670		0.916586
cg21248060	C7orf50;C7orf50;C7orf50	0.916299
cg06932760	SSH1;SSH1;SSH1	0.916228
cg23786157	IFNG-AS1;IFNG-AS1	0.916041
cg10632672	DCDC2B;IQCC;IQCC	0.915734
cg27068385	BCL7A;BCL7A	0.91518
cg17092391	LIMK1;LIMK1	0.915132
cg22212560	FRMD8	0.915005
cg05530566	SCAF8;SCAF8;SCAF8;SCAF8;SCAF8	0.914986
cg08354643		0.91475
cg26536319		0.914622
cg09312464	RNF216-IT1;RNF216;RNF216	0.914452
cg03224259	ZHX2	0.914104
cg06732258	SLC9A1;SLC9A1	0.914033
cg05159623	EEF2K	0.913682
cg01935086	IQCC;IQCC;DCDC2B	0.913429
cg10217454		0.91336
cg14936008		0.913353
cg13134390		0.913309
cg09832075	BFAR	0.913207
cg20794313		0.913177
cg03036852	UAP1L1	0.912861
cg27565966	CD19	0.912692
cg21310814	CRTC1;CRTC1	0.912641
cg06045032	USP22	0.912566
cg11686737	PARP15;PARP15;PARP15;PARP15	0.912384
cg07877964	USP7	0.912223
cg12092786		0.912199
cg04144309	ACBD6	0.91219
cg16325984	HDAC4	0.911918
cg01148975	KSR1	0.911795
cg13915752	CDK19	0.911621
cg04074518		0.911482
cg25486322	DGKD	0.911269
cg00446055	WWP2;WWP2;WWP2;WWP2	0.911225
cg02369123	LOC339260	0.911005
cg10196751		0.910958
cg27304328	CD84	0.910776
cg04400594		0.910459
cg07945971	TSPAN9;TSPAN9	0.909736
cg08846579		0.909571
cg08961187	MDGA1	0.909193
cg06951564		0.908399
cg11213202	GFOD1;GFOD1;GFOD1;GFOD1	0.90831
cg16698623	MGMT	0.908237
cg17247713		0.907746
cg06627114	TCF4;TCF4;TCF4;TCF4;TCF4;TCF4;TCF4;TCF4;TCF4	0.907607
cg08957513	TCF4;TCF4;TCF4;TCF4;TCF4;TCF4;TCF4;TCF4;TCF4	0.907348
cg27627493		0.907339
cg01057000	PIEZO1	0.907289
cg13471712	PHF21A;PHF21A	0.907225
cg18017657	MAPK13;MAPK13	0.907017
cg26443724	HDAC4	0.906593
cg01760279	ARID5B;ARID5B	0.90656
cg03382805		0.906525
cg08017518	FAM193A;FAM193A;FAM193A;FAM193A;FAM193A;FAM193A	0.906425
cg06184361	PARP1	0.906321
cg18067520	QRSL1	0.906141
cg07847284		0.905843
cg05898280	EP400	0.905804
cg08247449	PARP1	0.905747
cg18591982	BLK;BLK	0.905735
cg06889975		0.905591
cg03201697		0.905285
cg10729706		0.905228
cg18406792	C18orf1;C18orf1;C18orf1;C18orf1;C18orf1;C18orf1	0.904869
cg17528418	SMARCB1;SMARCB1	0.904827
cg22498365	TBCD	0.904734
cg21690978	MICAL2;MICAL2;MICAL2	0.903723
cg26712140	APBB2;APBB2;APBB2;APBB2;APBB2;APBB2;APBB2	0.903551
cg18438462	NT5DC1	0.903399
cg08526904	MEF2BNB-MEF2B;MEF2BNB-MEF2B;MEF2B;MEF2BNB-MEF2B	0.903175
cg17768768	CARD11	0.903127
cg04576021	HLA-DOB	0.903045
cg10867767		0.902995
cg18830919		0.902673
cg06378674		0.902392
cg25131632		0.902118
cg18630204	TECPR1	0.901925
cg17304531	MIR922;KIAA0226;KIAA0226	0.901795
cg25904058	RASGRF1;RASGRF1	0.901639
cg11167611	BANK1;BANK1;BANK1	0.90085
cg03825736		0.900787
cg12497181	TRANK1	0.900708
cg21836117	RGS6	0.900705
cg00464927	LRP5	0.900569
cg08302612	XRN1;XRN1	0.900494
cg10455460	DOPEY2	0.900435
cg27031305	BBS9;BBS9;BBS9;BBS9	0.900426
cg14283140	C9orf9	0.900191
cg06292310	CPT1A;CPT1A	0.899929
cg15241519	SORL1	0.89982
cg12976793		0.899552
cg07438546	MIR6751;SYVN1;SYVN1;SYVN1;SYVN1	0.899086
cg00638280	PELI1	0.898789
cg26865263		0.898719
cg02329039	IL21R-AS1	0.89859
cg11284530	BTN3A1;BTN3A1;BTN3A1;BTN3A1	0.898551
cg00844756		0.898483
cg08430680	TCF3;TCF3	0.89835
cg00809787		0.898227
cg24395607	PKD1L1	0.897765
cg26262196	CRHR2;CRHR2;CRHR2;CRHR2;CRHR2	0.897644
cg15119553	ZDHHC2	0.897601
cg24892659	NSMCE1	0.897552
cg06536941	LGR6;LGR6;LGR6	0.897503
cg07597976	CD19	0.897242
cg11256132	C1orf100	0.897241
cg18065752		0.896766
cg12010601	LSMEM2;LSMEM2	0.896532
cg15810934		0.896523
cg13816044	ZCCHC7;ZCCHC7;ZCCHC7;ZCCHC7;ZCCHC7	0.895916
cg09519972	XYLT1	0.895738
cg01591579	INPP5D;INPP5D	0.895551
cg09377020	CD9	0.895371
cg21438477	ALDH3A2;ALDH3A2	0.895334
cg07563556	TBC1D14;TBC1D14	0.895301
cg13738327	LRP5	0.895253
cg16904852	ZMIZ1	0.895155
cg04066719	ABL1;ABL1	0.894912
cg09815212	SYVN1;SYVN1	0.894788
cg00203364	FMNL2	0.894772
cg13103051	ST8SIA5	0.894606
cg25975071	LILRB4;LILRB4	0.894503
cg15532942	NFATC1;NFATC1;NFATC1;NFATC1;NFATC1	0.894339
cg24198431	FCRL1;FCRL1;FCRL1	0.894188
cg27567284		0.894123
cg10413915	SH2D4B;SH2D4B	0.894028
cg21604944	DENND5B-AS1	0.893662
cg19582460	CRAMP1L	0.893635
cg08102294	IQSEC1	0.893509
cg19636156	RNF144A	0.89274
cg24806920	KIF13A;KIF13A;KIF13A;KIF13A	0.892412
cg22727407		0.892393
cg11661493	UBE2O	0.892382
cg22625232	TTC21A;TTC21A	0.892367
cg13738075	RASA3	0.892054
cg22161674		0.891244
cg09035609	LOC101928008;SBF2	0.891233
cg04289069	DCLRE1C;DCLRE1C;DCLRE1C;DCLRE1C	0.890712
cg17232476	SORL1	0.890503
cg12177944	PLXND1	0.890458
cg09736362		0.890251
cg26453900		0.890121
cg10548805		0.889931
cg00709979		0.88987
cg07700416	SLC39A1;CREB3L4;CREB3L4;CREB3L4;CREB3L4;CREB3L4;CREB3L4	0.889772
cg25138484	ALPP	0.889639
cg07533559	ARHGEF7;ARHGEF7;ARHGEF7;ARHGEF7;ARHGEF7	0.889337
cg15103991		0.888932
cg18358155	DDX54;DDX54	0.888902
cg13823257		0.888833
cg19412793		0.888609
cg13727277	MIR339;C7orf50;C7orf50;C7orf50	0.888581
cg10157276		0.888537
cg06076378		0.888177
cg12550229	NFKB1;NFKB1	0.888122
cg26703511		0.888105
cg01267675	RPL34-AS1;RPL34-AS1	0.887978
cg02881488	PDE9A;PDE9A;PDE9A;PDE9A;PDE9A;PDE9A;PDE9A;PDE9A;PDE9A;PDE9A;PDE9A;PDE9A;PDE9A;PDE9A;PDE9A;PDE9A;PDE9A;PDE9A;PDE9A;PDE9A	0.887893
cg26247508	SH2D4B;SH2D4B	0.88775
cg14997711	PTPRJ;PTPRJ	0.887737
cg14750782	ANKFY1;ANKFY1;ANKFY1	0.88765
cg06077226	CNR1;CNR1;CNR1;CNR1;CNR1	0.887627
cg15216801	FADS3	0.8874
cg18694540		0.887242
cg03190831		0.887136
cg12998149		0.886941
cg23105068	HMCES;HMCES	0.88689
cg11972721	MED9	0.886862
cg26623004		0.886438
cg00042325	LOC728743	0.886424
cg04103645		0.886364
cg23275914	TTLL10;TTLL10	0.886339
cg20602300	C15orf57;C15orf57;C15orf57	0.886223
cg11699517	BAHCC1	0.886214
cg05480110	MUC4;MUC4;MUC4	0.886132
cg09272864	AP4S1;AP4S1;AP4S1;AP4S1;AP4S1;AP4S1	0.885912
cg03943560		0.885403
cg16328992		0.885274
cg25844028	ITGAL;ITGAL;ITGAL	0.885182
cg08078218	C15orf57;C15orf57;C15orf57;C15orf57	0.885071
cg23019125	RPTOR;RPTOR	0.884839
cg10258591	INTS10	0.884772
cg00347662	BRF1;BRF1;BRF1;BRF1;BRF1	0.884706
cg09388301		0.884463
cg03995434	KIAA1147	0.884385
cg17881406	MEF2D;MEF2D	0.884032
cg17492717	SLC23A1;SLC23A1	0.883826
cg06473178	HIVEP3;HIVEP3	0.883752
cg05694908	USP12	0.883432
cg00827581	RAVER1	0.883311
cg06153917	GIMAP8	0.883205
cg22429544	PHLPP1	0.883043
cg24159561	GPD1L;GPD1L	0.882954
cg11190033	MICAL1;MICAL1;MICAL1	0.882947
cg03185032	PRDM2;PRDM2	0.882913
cg05182439	PKIG;PKIG;PKIG;PKIG;PKIG	0.882713
cg22794803	TPCN1;TPCN1;TPCN1	0.882676
cg03561120		0.882446
cg17487741	RCBTB1	0.882433
cg19610383	DPYSL2	0.882402
cg08049649	RNF121;RNF121;RNF121;RNF121	0.881867
cg16148346		0.881655
cg07721872	LOC100129637	0.881147
cg19792261	GGA2	0.881034
cg10177287	MS4A1;MS4A1	0.880931
cg10544954		0.880826
cg17619729	ZNF608	0.880616
cg20834261	KCNQ5;KCNQ5;KCNQ5;KCNQ5;KCNQ5	0.880563
cg05524458	ANKRD33B	0.880131
cg12383561	BACE2;BACE2;BACE2	0.880131
cg11360963	PAX5;PAX5;PAX5;PAX5;PAX5;PAX5;PAX5;PAX5;PAX5;PAX5;PAX5;PAX5;PAX5	0.879986
cg10253695	IL21R-AS1	0.879867
cg07524424		0.879622
cg02371766		0.879568
cg20809413	CORO7-PAM16;CORO7;CORO7;CORO7	0.879375
cg07684151	CMIP;CMIP	0.879167
cg10793372	APBB2;APBB2;APBB2;APBB2;APBB2;APBB2;APBB2	0.879113
cg17566716	FUT10	0.87906
cg14482811	LCN8	0.879047
cg06881579	PREX1	0.87902
cg02393092	SET	0.878751
cg15122536	LRP5;LRP5	0.878542
cg19260718		0.878535
cg13420642		0.878447
cg03238899	GALNT7	0.878348
cg20634628	LINC01350	0.877903
cg04096368	SLC37A1	0.877842
cg24782197	AUTS2;AUTS2;AUTS2	0.87769
cg24969261	CRYM	0.877539
cg04689829		0.877242
cg10278046	ZNF500	0.877011
cg12215975	FAM159A	0.876927
cg11118428	FOXN3;FOXN3	0.87692
cg13188263	CD84	0.876877
cg01997144	UBE2O	0.875962
cg05149279	CNR1;CNR1;CNR1;CNR1;CNR1	0.875929
cg06716626	PSAP;PSAP;PSAP	0.875901
cg27542044	BCAS4;BCAS4;BCAS4	0.875866
cg15827606		0.875789
cg05257097	MAP3K14-AS1;MAP3K14-AS1;SPATA32;MAP3K14;MAP3K14-AS1;MAP3K14-AS1;MAP3K14-AS1	0.875769
cg09884042	CYFIP2;CYFIP2;CYFIP2;CYFIP2	0.87575
cg22372096	ZFR2	0.875673
cg20833652		0.875554
cg03730703	PEA15	0.875522
cg12964697	MAD1L1;MAD1L1;MAD1L1	0.875383
cg11051295		0.875319
cg23721440	SMIM14	0.875114
cg24322380	GLG1;GLG1;GLG1;GLG1;GLG1	0.874843
cg14755717	CD81;CD81	0.874582
cg25920814	PKIG;PKIG;PKIG;PKIG;PKIG	0.874259
cg09897323	RRP12;RRP12;RRP12	0.874224
cg24651312	MFSD6	0.874099
cg26735869	RAB30;RAB30;RAB30;RAB30	0.874038
cg19769715	CAMK2A;CAMK2A	0.874029
cg25780972	TMPRSS11GP	0.874021
cg05613017	LEMD3;LEMD3	0.874007
cg04501488	TRANK1	0.873952
cg12453504	IRF2	0.87385
cg14596625	MME;MME;MME;MME	0.873777
cg15569640		0.873065
cg25262105		0.872838
cg16015622	HMCES;HMCES	0.872773
cg04101217		0.872725
cg08495950	ACRBP	0.872626
cg05891759	ILDR1	0.872396
cg16380882	LNX1-AS2	0.872232
cg12133736	DTX1	0.871825
cg26552743		0.871749
cg08495005	IFFO2	0.871514
cg27383859	PDIA5;PDIA5	0.871229
cg04087681		0.871193
cg18085787		0.871024
cg19687091		0.870781
cg16278407	ST5;ST5;ST5	0.870776
cg15348679		0.870703
cg23580219	PRDM10;PRDM10;PRDM10;PRDM10	0.870323
cg27309907	MIR5095;N4BP1	0.869642
cg22930934		0.869632
cg20042572	POLA2	0.869563
cg04811554	FAM177B	0.86955
cg15139660	ZCCHC7;ZCCHC7;ZCCHC7;ZCCHC7;ZCCHC7	0.869511
cg00810989	ZCCHC7;ZCCHC7;ZCCHC7;ZCCHC7;ZCCHC7	0.869318
cg27267011	CWC27;CWC27	0.869245
cg15021006		0.869201
cg10022248		0.86919
cg22381248	HIVEP3;HIVEP3	0.869142
cg14331899	CYBASC3;CYBASC3;CYBASC3	0.869102
cg04593460	MAD1L1;MAD1L1;MAD1L1	0.869091
cg15527117		0.869069
cg21167810		0.86889
cg12142438	IGF2BP2;IGF2BP2;IGF2BP2;IGF2BP2;IGF2BP2;IGF2BP2;IGF2BP2	0.868618
cg20856761	CCDC146	0.867984
cg04429341	TSSC1	0.867823
cg11275039	PTPRE	0.867781
cg01165928	ORAI2;ORAI2;ORAI2;ORAI2	0.867616
cg16396223	PRKAG2;PRKAG2	0.867502
cg16691254	SNX29P2	0.867455
cg25078519		0.867366
cg23183849	MX1;MX1;MX1;MX1	0.867272
cg07088570	EFR3B	0.867246
cg19549830	SDCCAG8	0.867087
cg03040432	ABHD12;ABHD12	0.867054
cg07232049	TTC13;TTC13	0.866966
cg05728258		0.866923
cg08447520	DTX1	0.866756
cg20847766	ARHGEF7;ARHGEF7;ARHGEF7;ARHGEF7;ARHGEF7	0.866716
cg06112977	RAD51B;RAD51B;RAD51B	0.866644
cg08162476	IQSEC1	0.86663
cg26787217	FRMD5;FRMD5;FRMD5;FRMD5	0.8666
cg04190888		0.866566
cg03166160		0.86644
cg22443100	TEX264;TEX264;TEX264;TEX264;TEX264;TEX264;TEX264;TEX264;TEX264	0.866264
cg17995557	LHPP;LHPP	0.866055
cg07768103	RNF44	0.865902
cg08163918	SHMT2;SHMT2;SHMT2;SHMT2;SHMT2;SHMT2;SHMT2;SHMT2	0.865852
cg19108485	SEPT9;SEPT9;SEPT9;SEPT9	0.865797
cg12695381		0.865443
cg20806436	UBE2E2;MIR548AC	0.865199
cg26692003	IQSEC1	0.86516
cg04055913	FRMD5	0.865147
cg15208685		0.865087
cg07145038		0.865051
cg04100392		0.865022
cg09277116	CPT1A;CPT1A	0.864935
cg15287850	ST6GAL1;ST6GAL1;ST6GAL1	0.86474
cg07015784	SLC11A1	0.864704
cg01758575	CD19;CD19	0.864578
cg19006939	LOC101926964	0.863998
cg04838847	GOLSYN;GOLSYN;GOLSYN;GOLSYN;GOLSYN;GOLSYN;GOLSYN;GOLSYN;GOLSYN;GOLSYN;GOLSYN;GOLSYN;GOLSYN;GOLSYN;GOLSYN	0.863905
cg24180635	PAG1	0.863881
cg11845729	CEP120;CEP120	0.863636
cg26826183	EIF3G	0.86354
cg13052711	CNST	0.863357
cg15773678	CREB5;CREB5;CREB5	0.862973
cg01967546	PNOC;PNOC	0.862807
cg04953120	LRRC31;LRRC31;LRRC31	0.862559
cg10898971	NASP;NASP;NASP	0.862377
cg06610395		0.862341
cg21554588	SLC23A1;SLC23A1	0.86204
cg00326300		0.86198
cg12062497	MAP4K2;MAP4K2	0.861947
cg13259160		0.86171
cg25934954	MAP4K2	0.861612
cg18175189	LOC100505942	0.861307
cg26574610	VPREB3	0.86125
cg27232680	BLNK;BLNK;BLNK;BLNK;BLNK;BLNK;BLNK;BLNK;BLNK	0.861186
cg16286735	ITGB3	0.861145
cg02294870		0.861082
cg11145899	GP9	0.861055
cg08817507		0.860783
cg02156070	MAN1C1;MAN1C1	0.860557
cg03444315	HPN-AS1;HPN-AS1	0.860472
cg16397077	CLDN2;RIPPLY1	0.859924
cg04982372	FLJ22447	0.859922
cg17697586	FSD2;FSD2;FSD2	0.859886
cg14422093		0.859834
cg00397394	CCDC62;CCDC62	0.859575
cg15486609		0.859057
cg19236028		0.859011
cg11992567		0.858919
cg12730832	PTPRJ;PTPRJ	0.858797
cg26318111	PMEPA1;PMEPA1;PMEPA1;PMEPA1;PMEPA1	0.858695
cg14328332	DENND5B-AS1	0.85867
cg13342014	AGPAT3;AGPAT3	0.858246
cg20276144	MSI2;MSI2	0.857989
cg05726208	PRDM10;PRDM10;PRDM10;PRDM10	0.857769
cg14643191	SLC25A29;SLC25A29;SLC25A29;SLC25A29	0.857712
cg23314246	L3MBTL4	0.857667
cg09432758	TCF3;TCF3	0.857489
cg08875297		0.857414
cg04440811	PRDM10;PRDM10;PRDM10;PRDM10	0.85736
cg22053282	BLNK;BLNK;BLNK;BLNK;BLNK;BLNK;BLNK;BLNK;BLNK	0.857184
cg17759847	LOC101448202	0.85716
cg18027122	ABCC1	0.857097
cg07841371	TTLL10;TTLL10	0.857039
cg00607630	USP7	0.856988
cg17846116		0.856809
cg06643002	BRF1;BRF1;BRF1;BRF1;BRF1	0.856734
cg14570643	AUTS2;AUTS2	0.856699
cg14890331	PHF12;PHF12;PHF12	0.856559
cg23912995	TRAPPC9;TRAPPC9	0.856525
cg13169662		0.856467
cg21383284	HS1BP3	0.856413
cg12232911	CD38	0.856168
cg25170117		0.856131
cg23872155	UBAC2;UBAC2;UBAC2;MIR548AN	0.856064
cg02582213	ANKRD11	0.856005
cg02378491	DGKD	0.855948
cg24547614	LOC102724601	0.855878
cg27520108	CORO2B;CORO2B;CORO2B	0.855828
cg02087075	SLC35B2;NFKBIE	0.855751
cg07556911	MAD1L1;MAD1L1;MAD1L1	0.855561
cg17622855	ZDHHC14;ZDHHC14	0.855489
cg15528676		0.855151
cg03840351	PDCD6	0.855125
cg06451566	LOC100422737	0.85497
cg25315312	MAD1L1;MAD1L1;MAD1L1	0.854841
cg26384465	LDB1;LDB1	0.854796
cg04683450		0.854733
cg23140149	SIPA1L3	0.85446
cg05253370	PLCG2	0.854264
cg10729236		0.854163
cg18664915	C7orf50;C7orf50;C7orf50	0.854125
cg16505681	ST5;ST5;ST5	0.853967
cg11473412	FBXO32;FBXO32;FBXO32	0.853937
cg00706371		0.853834
cg00719067	USP12	0.853614
cg01876183	PKIG;PKIG;PKIG;PKIG;PKIG;PKIG	0.85361
cg10189462		0.852707
cg26421748	NECAB3;NECAB3	0.852642
cg10016973	LOC101927189	0.852641
cg06061876	MBD2;MBD2	0.852549
cg06681449	CD79B;CD79B;CD79B	0.852265
cg12627726	KCNQ4;KCNQ4	0.852022
cg12055735		0.852003
cg18895359		0.852002
cg19212399		0.85195
cg09201499	FAM38A	0.851912
cg14135248	MAD1L1;MAD1L1;MAD1L1;MAD1L1;MAD1L1	0.851879
cg15552491		0.851583
cg01199327	CD82;CD82	0.851495
cg07737820	ASAP1;ASAP1	0.851492
cg21990524	PARP15;PARP15	0.851041
cg17396638	FURIN	0.850902
cg00208709	SMARCB1;SMARCB1	0.850501
cg22558673	GJA4	0.85046
cg09809623	GNG7	0.850425
cg19776833	FOXP1	0.85021
cg10130008	RAB30;RAB30;RAB30;RAB30	0.850177
cg12098949	SEPT9;SEPT9;SEPT9	0.850158
cg16696035	FLCN;FLCN	0.849964
cg13522588	XPO6;XPO6	0.84971
cg23900375	REC8;REC8	0.849444
cg00063654	RFTN1	0.849342
cg04324125		0.849207
cg24710951	KIAA1949;NRM;KIAA1949	0.849053
cg20343700	GCNT1;GCNT1;GCNT1	0.849028
cg17326104		0.848941
cg16118564	INTS9;INTS9;INTS9;INTS9	0.848809
cg16854275	PNOC;PNOC;PNOC	0.848638
cg12880229	ARHGEF3-AS1;ARHGEF3	0.848561
cg08711583	PDE4B;PDE4B;PDE4B;PDE4B;PDE4B;PDE4B;PDE4B	0.848436
cg15791366		0.848185
cg24736694		0.847821
cg07790658	LOC101929567	0.847524
cg22676347		0.847491
cg05433111	CD19	0.847268
cg01835530	TBC1D9	0.847173
cg10147394	BLK	0.847133
cg18050634	BAHCC1	0.846791
cg02686200	MXRA7;MXRA7;MXRA7;MXRA7	0.846738
cg26868663		0.846642
cg23683853	KCNQ5;KCNQ5;KCNQ5;KCNQ5;KCNQ5	0.846482
cg01719223	MAD1L1;MAD1L1;MAD1L1	0.846456
cg26676273		0.846421
cg26090034	DENND5B-AS1	0.846379
cg01063912	VOPP1;VOPP1;VOPP1;VOPP1	0.845892
cg25927472	ATP2B2;ATP2B2	0.845862
cg05886987	CFAP57	0.845788
cg05623815		0.84568
cg25605180	ITGB2;ITGB2;ITGB2	0.84567
cg10310700	TBCD	0.845609
cg11544537		0.845575
cg22524197		0.84551
cg24367295	KIAA0556	0.845469
cg17177084	EVL	0.845251
cg27017580	BRF1;BTBD6	0.845095
cg24748575	POLM;POLM;POLM;POLM	0.844996
cg15277473		0.844969
cg14950134	TSSC1	0.844794
cg01435157	SMAD3	0.84475
cg26231961	FADS3	0.844674
cg14875327		0.844462
cg06288355	RAG1	0.844458
cg08209397		0.844423
cg20438336		0.844372
cg11544400	NOX3	0.844129
cg01931521		0.844111
cg01598421	TG	0.843584
cg07023759		0.843522
cg19276014		0.843504
cg25327212	L3MBTL4	0.843421
cg21143086		0.843153
cg09800648		0.842937
cg19134130	TMEM104	0.842929
cg04534320	CUEDC1	0.842567
cg06860267	GPD2;GPD2	0.84236
cg17055207	ACOX3;ACOX3	0.842338
cg14231528		0.842284
cg22458693	LILRB4;LILRB4	0.842255
cg02683570		0.84213
cg08905753	HLA-DOB	0.841955
cg04414799		0.841952
cg13351580	LY86;LY86-AS1	0.841912
cg23584468		0.841316
cg16100486	RPS6KA2	0.841186
cg13333922	TBC1D22A;TBC1D22A;TBC1D22A;TBC1D22A;TBC1D22A	0.841137
cg16863467		0.8411
cg07718080		0.840967
cg27300619		0.840874
cg08407403	FRK	0.84078
cg11939550	EPS15L1;EPS15L1;EPS15L1;EPS15L1;EPS15L1;EPS15L1	0.840764
cg12506121	BCDIN3D	0.840723
cg00781782	PNOC;PNOC	0.840577
cg08241841	LSM7	0.840507
cg05974340	MYO1C;MYO1C;MYO1C	0.840431
cg15958366	LPP;LPP;LPP	0.840152
cg14651481	CFAP97;CFAP97	0.840073
cg01880829	LDB1;LDB1	0.839783
cg17634650		0.839466
cg06301945		0.839413
cg25096107		0.839375
cg19265110	PPP2R5C;PPP2R5C	0.839296
cg13107386	WDR81;WDR81;WDR81;WDR81	0.839095
cg12241892	MIR3909;TOM1;TOM1;TOM1;TOM1;TOM1;TOM1	0.839018
cg11828076	ITGA11	0.838887
cg07433769	C18orf1;C18orf1;C18orf1;C18orf1;C18orf1;C18orf1	0.838511
cg14805250	ZCCHC17;ZCCHC17;ZCCHC17;ZCCHC17;ZCCHC17;ZCCHC17;ZCCHC17;ZCCHC17;ZCCHC17;ZCCHC17	0.838511
cg04344588		0.838446
cg25134567	PRKCA;MIR634	0.838204
cg16408794	APP;APP;APP;APP;APP;APP;APP;APP;APP;APP	0.838085
cg27019093	UBE2G1	0.837872
cg00710857		0.837855
cg06637924	MAT1A	0.837694
cg07435215	LOC729082	0.837322
cg26854931	GUK1;GUK1;GUK1;GUK1;GUK1	0.837093
cg08799643	PHACTR4	0.836633
cg01259220	C7orf20	0.836618
cg19607371	SUV420H1;SUV420H1;SUV420H1;SUV420H1;SUV420H1	0.836411
cg08732805		0.836118
cg08851467	CYB561A3;CYB561A3;CYB561A3;CYB561A3	0.836077
cg22670843		0.83599
cg23047669		0.835646
cg05776861	ARHGEF7;ARHGEF7;ARHGEF7;ARHGEF7;ARHGEF7	0.835504
cg26332103		0.835397
cg04369739		0.835249
cg03744192	PKIG;PKIG;PKIG;PKIG;PKIG	0.835122
cg00426039	CLPTM1;CLPTM1;CLPTM1	0.835093
cg09950449	SYT16	0.835041
cg16012473	KLF12	0.83502
cg15099231		0.834411
cg04057469	RFTN1	0.834328
cg02994053		0.834217
cg18995885		0.834162
cg24045212	MAD1L1;MAD1L1;MAD1L1	0.83386
cg21373806	BAHCC1	0.833792
cg00736008	LRRC20;LRRC20;LRRC20;LRRC20;LRRC20;LRRC20;LRRC20;LRRC20;LRRC20	0.833736
cg25683989	HVCN1;HVCN1	0.833569
cg26330304	ZNF710	0.833517
cg03637719	VAV2;VAV2	0.833142
cg17045395		0.833031
cg10371363	PPIL6;PPIL6;PPIL6;PPIL6;PPIL6	0.832984
cg12880295	LINC01447	0.832909
cg24669669		0.832859
cg12500750	GFOD1;GFOD1;GFOD1	0.832857
cg09242027		0.832829
cg05418785	KIF24	0.832499
cg06452129		0.832461
cg26717206	RASSF4	0.832417
cg22889757	TCF4;TCF4;TCF4;TCF4;TCF4;TCF4;TCF4;TCF4;TCF4;TCF4;TCF4;TCF4;TCF4	0.832383
cg21419981		0.832183
cg07436286		0.832017
cg11006615		0.831724
cg14779401		0.831353
cg00204375	KLC1;KLC1;KLC1	0.83114
cg06983939	SNX29P1	0.831099
cg07390370	ATP5L2;CYB5R3;CYB5R3;CYB5R3;CYB5R3;CYB5R3	0.830919
cg03360519	LINC01237	0.83078
cg18627139	SYT16	0.830726
cg14078070	RPS6KA2	0.830648
cg23766561	GXYLT2	0.830403
cg18495884	MAD1L1;MAD1L1;MAD1L1	0.83036
cg05348902	MYH9	0.830154
cg16225800		0.830137
cg03748473	UBASH3B	0.829886
cg11512129	B3GALT2;CDC73	0.829758
cg10718835	CRYL1	0.829642
cg06738507	ADORA2A;ADORA2A;ADORA2A;ADORA2A;ADORA2A;ADORA2A;ADORA2A;ADORA2A-AS1;SPECC1L-ADORA2A	0.829516
cg00433709	ZNRF1	0.82943
cg26603047	FAM38A	0.829344
cg17062262		0.829333
cg12163431		0.82925
cg14208357	CABLES2	0.829125
cg26633139	PNOC;PNOC	0.828636
cg14905514		0.82803
cg17633015	MAD1L1;MAD1L1;MAD1L1	0.827963
cg21720802	PELI3;PELI3	0.827622
cg20340870	AFF1	0.827575
cg11881599	CLLU1OS;CLLU1;CLLU1	0.827514
cg10120255	RNF19B;RNF19B;RNF19B	0.8275
cg17653942		0.8275
cg03574656	FAM228B;FAM228B	0.827374
cg08419861	DNM2;DNM2;DNM2;DNM2;DNM2	0.827206
cg12661092	SLIT1	0.827163
cg26987310	ABCC1	0.826828
cg27550929		0.82679
cg15758758	ITGAD	0.826351
cg05256053		0.82631
cg15419333		0.826168
cg04074908	TMEM63B	0.825986
cg10581342	HMCES;HMCES	0.825703
cg01810575	BAHCC1	0.825584
cg00888129		0.824999
cg05816398		0.824703
cg10692114	CMIP	0.824159
cg03860768	BLK;BLK	0.824153
cg04068959		0.824125
cg18933943	PDGFC	0.823593
cg07433178	SYNPO;SYNPO	0.82348
cg23863328		0.823399
cg09533699		0.823107
cg02053451		0.823074
cg12807237		0.823007
cg25236277	CDGAP	0.82298
cg22255408		0.822798
cg26650039		0.822565
cg24660450	PGM1;PGM1;PGM1	0.822496
cg20730219	C17orf85	0.822258
cg01024458	RERE;RERE	0.822238
cg10724776		0.822076
cg15823461	TMEM132A;TMEM132A	0.82197
cg13704030	AGPAT9;AGPAT9;AGPAT9	0.821845
cg16375691	PIGL	0.821735
cg02402935	PARP15;PARP15;PARP15;PARP15	0.821674
cg16495530	UBASH3B	0.821504
cg20666585		0.821084
cg23881099		0.82103
cg05978527	NRM;KIAA1949	0.820786
cg20618826	ZCCHC24	0.820785
cg23198558	ARHGAP26;ARHGAP26	0.82064
cg13781758	PDIA5;PDIA5	0.820495
cg15121304		0.820415
cg07021509		0.820236
cg12604490	FBXL4	0.820236
cg18644782	IQSEC1	0.82018
cg04343363		0.820046
cg09246901		0.819786
cg09759040		0.819752
cg10803218	N4BP3	0.819562
cg17755545	CSRNP3;CSRNP3	0.819227
cg24323734	RHBDD1;RHBDD1;RHBDD1;RHBDD1	0.818889
cg15437231	TBC1D15;TBC1D15;TBC1D15;TBC1D15	0.818335
cg22110158	ST14	0.818135
cg12223258	DCAKD;DCAKD	0.817794
cg24635600	SORD;SORD	0.817769
cg10353985	NSMCE1	0.817678
cg18152830	TNFRSF13B	0.81752
cg02932823	GAS7	0.81748
cg07337854		0.817265
cg08368624	ARL15	0.817195
cg10690481	INPP5F	0.817154
cg10411548	RPTOR;RPTOR	0.816858
cg12859563	MAPKAP1;MAPKAP1;MAPKAP1;MAPKAP1;MAPKAP1	0.816844
cg14613361		0.816805
cg14182461	RNF157;FOXJ1	0.816761
cg16772374	COL4A3BP;COL4A3BP;COL4A3BP	0.816696
cg03362871	PIM3	0.816447
cg27243847	SLC22A5;SLC22A5	0.816077
cg25185961	MPRIP;MPRIP	0.816044
cg27343852		0.815726
cg22256853	GCET2;GCET2	0.815621
cg19149132		0.815463
cg26905726	EFTUD2;EFTUD2;EFTUD2;EFTUD2	0.815244
cg11376560	PIK3C2B	0.815238
cg23948703	EFTUD2;EFTUD2	0.815107
cg02331158	TLE1;TLE1;TLE1	0.814954
cg04747225	GMEB2	0.814649
cg21317581	BLACE	0.814533
cg17972995		0.814367
cg21888135	LRP8;LRP8;LRP8;LRP8	0.813897
cg07906004	ZDHHC14;ZDHHC14	0.813804
cg17946161	TNFRSF1B	0.813801
cg27227638	MTMR14;MTMR14;MTMR14	0.813774
cg07791261	ETV6	0.813705
cg19234363	NT5C;NT5C;NT5C	0.813622
cg23660637	LOC100128714	0.81344
cg11810381	ZNF446	0.813431
cg00795538	PLEKHA6	0.813095
cg19480933	MSI2;MSI2	0.812765
cg09749332	BACE2;BACE2;BACE2	0.812517
cg01551441	EBF1	0.812416
cg25353120	ARL3	0.812232
cg26299415	SEMA4B;SEMA4B	0.812159
cg05093106	TMC2	0.812121
cg05849013	SNX29	0.811899
cg08314652		0.811881
cg20115037	SOX13	0.811689
cg18452449	TLR9	0.811639
cg14233313	OS9;OS9;OS9;OS9;OS9;OS9;OS9;OS9	0.811425
cg11859419	NIN;NIN;NIN;NIN	0.811412
cg16851385		0.811201
cg27204991		0.811142
cg01077501	CALD1;CALD1;CALD1;CALD1;CALD1	0.811057
cg17427421	PALM2-AKAP2;PALM2-AKAP2	0.810979
cg02057796	CYGB	0.810884
cg10706843	MYO7B	0.810447
cg23419296	C16orf74	0.810377
cg14703796	TCAF1;TCAF1;TCAF1	0.810362
cg00617975	C22orf40	0.809886
cg25912032		0.809738
cg22771337	TP53I11;TP53I11;TP53I11;TP53I11;TP53I11;TP53I11;TP53I11;TP53I11;TP53I11;TP53I11;TP53I11;TP53I11	0.809666
cg17566199		0.80962
cg18524177	LHPP;LHPP	0.809358
cg03820148	MIR4462	0.809355
cg14579184	TBCD	0.809299
cg16815651	ADARB2	0.809261
cg02445907	C6orf222	0.809233
cg07592835		0.809167
cg23253582	KHNYN;CBLN3	0.80895
cg01805855	ALOX5AP;ALOX5AP	0.80884
cg12717944	FADS3	0.808466
cg02959415		0.808384
cg11812782		0.807975
cg14725190	RAPGEF1;RAPGEF1;RAPGEF1	0.807863
cg27105767	DNMT3L;DNMT3L	0.807632
cg01834043		0.807578
cg05783969	BCR;BCR	0.807575
cg07921975		0.807269
cg03339956	TCF7L2;TCF7L2;TCF7L2;TCF7L2;TCF7L2;TCF7L2	0.807047
cg24255843	MYO1B;MYO1B;MYO1B	0.806924
cg01922475		0.806869
cg10922077		0.806711
cg01470900	RINL;RINL;SIRT2;SIRT2;SIRT2;SIRT2	0.806696
cg06353167	CD81;CD81	0.806481
cg11193201	FCRLA	0.806446
cg11021317		0.806378
cg16431278	TMEM131	0.806289
cg04783587		0.806103
cg10901905	LRIG1	0.805982
cg26635451		0.805869
cg21753980	ADARB2	0.805804
cg17434329	ANKDD1A	0.805678
cg08202743	ABTB2	0.805483
cg08610921		0.805356
cg13965210		0.805249
cg12683339	LSM7	0.805191
cg19021885	PRKCSH;PRKCSH;PRKCSH;PRKCSH;PRKCSH	0.804987
cg16054240	NOD1	0.804853
cg01312999	SLC22A5;SLC22A5	0.80482
cg13821759	A4GALT	0.804803
cg14066207	RGS6	0.804458
cg04877622	MLC1;MLC1	0.804005
cg22673363	PIEZO1	0.803777
cg14803998	CEMIP;CEMIP;CEMIP	0.803535
cg01329977		0.803506
cg18072388	RAVER1	0.803363
cg13040600	MGAT5	0.80316
cg02068351	STX7	0.803
cg06522833	NAA15	0.802813
cg16411445	NCRNA00114	0.802307
cg13916111	STK24;STK24;STK24	0.802085
cg26446062	CNNM4	0.801861
cg22831517		0.801646
cg05484949		0.801645
cg22700332		0.801486
cg01513605	TAB2;TAB2;TAB2	0.801323
cg08513084	LINC00598;LINC00598	0.801049
cg15004546	CLPB;CLPB;CLPB;CLPB	0.80068
cg25792138	CCDC6	0.80068
cg06559022	BCL7A;BCL7A	0.800656
cg14028396	SPPL3	0.800619
cg07190057	TRAPPC12	0.80047
cg07595788		0.800438
cg24112097	BRD1	0.800215
cg07355686	CELSR1	0.799986
cg27204405	FCRLA;FCRLA;FCRLA;FCRLA;FCRLA;FCRLA;FCRLA	0.799935
cg06246651	PER2	0.799778
cg03641241	NFIC;NFIC;NFIC;NFIC;NFIC	0.799697
cg20844579	LOC101929596	0.799074
cg17464510		0.798894
cg07162699		0.798715
cg15683107	LOC285766	0.798115
cg11511095	ANGPT1;ANGPT1	0.797745
cg05879394		0.797689
cg21410568	ABR;ABR	0.797671
cg22697239	CD82;CD82	0.797595
cg11518040	SMARCA4;SMARCA4;SMARCA4;SMARCA4;SMARCA4;SMARCA4;SMARCA4	0.797496
cg00682125	CDKAL1	0.797252
cg15094117		0.796867
cg27652546	IL1R2;IL1R2	0.796779
cg10522848	LRFN2	0.796373
cg05783080	SEPT9;SEPT9;SEPT9;SEPT9	0.796344
cg05712456	MBTD1	0.796124
cg26864036		0.796007
cg20233699	PLEKHG1	0.795984
cg21714171		0.795589
cg06966462	CPSF3	0.795544
cg24722746		0.795225
cg19998423	RALGAPA2	0.79514
cg00104562	FCER2	0.795052
cg25292901	HIBADH;TSL;TSL	0.794902
cg10321486	C1orf21	0.794632
cg18552897		0.79456
cg11158587		0.794479
cg08443124	GNG7	0.793955
cg14834949	SWAP70;SWAP70	0.793416
cg10068330		0.79246
cg26785823	LOC115110	0.792148
cg02956479	PTPRJ;PTPRJ	0.792087
cg07864884	SEMA4B;SEMA4B	0.792015
cg22301418	ATP11A;ATP11A	0.791955
cg02154686	CD81;CD81	0.791858
cg20234640	FCER2	0.791746
cg04369957	ST5;ST5;ST5	0.791066
cg13798839	LINC01125	0.790774
cg18264210		0.790604
cg25739142		0.790308
cg12758228	NOSTRIN	0.790249
cg04682977	C7orf50;MIR339;C7orf50;C7orf50	0.790205
cg05937787	LINC01572	0.789807
cg18184053		0.789746
cg07094228		0.789472
cg11342234	KCNQ1;KCNQ1OT1;KCNQ1	0.78937
cg18232841	FXYD3;FXYD3;FXYD3;FXYD3;FXYD3	0.789344
cg13924015		0.789156
cg11578836	ZNRF2	0.788971
cg21343292	STAG1	0.78886
cg22793142	LOC148696	0.788811
cg20392201	FAM129A	0.788729
cg00183468		0.788603
cg26870057		0.788492
cg21822146	ISM2;ISM2	0.788252
cg06945974	ST18	0.788074
cg12190325		0.788059
cg08156015	HIPK2;HIPK2	0.787935
cg00707806		0.787276
cg03609354	LOC151484	0.787225
cg12473253		0.787182
cg17908947	MAFF;MAFF;MAFF;MAFF	0.786979
cg10923088	CABLES2	0.786943
cg17037638	ALKBH3	0.786878
cg20754708		0.786437
cg07396047	LOC100129637	0.786083
cg00430389		0.78549
cg04100967		0.785176
cg13836102	HDHD1;HDHD1;HDHD1;HDHD1	0.785128
cg22867657	FAM49A	0.784621
cg25914706	TRIM55;TRIM55;TRIM55;TRIM55	0.784477
cg22866402		0.784364
cg16160471	LOC100130357	0.784314
cg07076850		0.784205
cg12352447	ISG20;ISG20;ISG20;ISG20;ISG20;ISG20;ISG20	0.784108
cg04792777		0.783873
cg14622549	EP400	0.783795
cg11934542	ABCC6	0.783501
cg13545633		0.783381
cg15460816	C12orf77	0.783223
cg04949429	LHPP;LHPP	0.78316
cg21854837	BCL2L1;BCL2L1	0.783134
cg17933764	TRAF4;NEK8	0.783095
cg06091647	RPTOR;RPTOR	0.783052
cg02650080	C3orf21	0.783009
cg12339921	DAAM1;DAAM1	0.781903
cg19677259	MTL5	0.781792
cg23746050	MYEOV	0.781781
cg20640246		0.781618
cg12044671	STIM1;STIM1;STIM1	0.780988
cg07466341	BLOC1S5-TXNDC5	0.780804
cg25472264		0.780786
cg18493122	VWF	0.78057
cg05187549		0.780417
cg13396060	AKT3;AKT3	0.780358
cg10478600	CARD11	0.779797
cg27450004	LY86;LY86-AS1	0.779726
cg22887461	SH3PXD2A	0.779203
cg02460440	ASAP1;ASAP1	0.779182
cg20976026	PLXNB2	0.779054
cg08881505	SRD5A1	0.778944
cg06993524	KIF16B;KIF16B;KIF16B	0.77863
cg16492851	C7orf50;MIR339;C7orf50;C7orf50	0.778299
cg21157725	VAV2;VAV2	0.778265
cg10571406	CD19;CD19	0.778135
cg14127336	TCL1A;TCL1A	0.778089
cg02980499	BLNK;BLNK	0.77798
cg13918228	CD69;CD69;CD69	0.777937
cg11271132	ARHGAP6;ARHGAP6;ARHGAP6	0.777915
cg18628157	UST	0.777822
cg24691891	PHC2	0.777604
cg04786323	AKNA	0.777002
cg13676992	FARS2	0.776999
cg23494972		0.776743
cg15242630	MICAL3;MICAL3;MICAL3	0.775637
cg05122299		0.775486
cg16913955	CDC25B;CDC25B;CDC25B;CDC25B;CDC25B;CDC25B;CDC25B;CDC25B;CDC25B;CDC25B	0.775473
cg09218396	MXRA7;MXRA7;MXRA7;MXRA7	0.775352
cg12499316		0.775132
cg22445942		0.7749
cg04420804		0.774876
cg19486804	C7orf50;C7orf50;C7orf50	0.774612
cg14644456		0.774398
cg04004854		0.774292
cg00076107	PITPNM2;PITPNM2	0.774276
cg10388190	MTA3;MTA3	0.774132
cg19295184	CTNNBL1;CTNNBL1	0.773935
cg21965980	FXYD3;FXYD3;FXYD3;FXYD3;FXYD3	0.773778
cg16158103	LOC101927950;FARS2	0.773555
cg27145254		0.77307
cg24928870		0.772785
cg03140929		0.772747
cg08827572	TRAF3IP3;TRAF3IP3;TRAF3IP3	0.772519
cg03108527	QRSL1	0.772482
cg25112590		0.772392
cg08943180	C1orf100;C1orf100	0.772381
cg22688656	MYO16	0.771562
cg10089657	C7orf50;MIR339;C7orf50;C7orf50	0.771188
cg18127678	TCF12;TCF12;TCF12;TCF12;TCF12;TCF12;TCF12	0.770821
cg22938901	JAZF1	0.770688
cg21504750	PDE4DIP;PDE4DIP;PDE4DIP;PDE4DIP;PDE4DIP;PDE4DIP;PDE4DIP;PDE4DIP;NBPF20;NBPF9	0.770686
cg16929656		0.770611
cg18477248	SYT16;SYT16	0.770136
cg21295613	ZNF423;ZNF423	0.770046
cg18590995	PARP1	0.769934
cg21855816	C7orf50;C7orf50;C7orf50	0.769895
cg07328664	DIS3L2	0.769764
cg22385175	KAZN;KAZN	0.769674
cg02122920	PTCRA	0.769444
cg01323104	AFF1;AFF1	0.769326
cg04001899		0.76905
cg05912953		0.769048
cg08339748		0.768982
cg08119434		0.768458
cg23991482	LSM7	0.768398
cg22366710	SND1	0.768372
cg01800534		0.768205
cg10361659	RNASEH2B;RNASEH2B	0.767968
cg25960268		0.767655
cg19263161	C7orf50;C7orf50;C7orf50	0.767645
cg05475515		0.767552
cg27229539		0.767376
cg12887840	NEDD9;NEDD9;NEDD9	0.767357
cg11221598	SMYD3;SMYD3	0.767096
cg26160564	LOC100133612	0.766825
cg21603759	ADD1;ADD1;ADD1;ADD1;ADD1	0.766607
cg16395351	SNAP25-AS1	0.766449
cg07209719	PDLIM1	0.766375
cg17139988	ANXA11;ANXA11;ANXA11;ANXA11;ANXA11;ANXA11;ANXA11;ANXA11;ANXA11;ANXA11;ANXA11;ANXA11	0.766062
cg15104291	BRE;BRE;BRE;BRE;BRE;BRE	0.765575
cg12138514	DNAJB1	0.765308
cg10466421	JAM2	0.765227
cg08474826		0.76515
cg07508446		0.765095
cg24071064	RNF166	0.764938
cg08841552	PNPLA7;PNPLA7	0.764654
cg07777742		0.764628
cg03804400	SLC9A9	0.76455
cg00318699	LINC01104	0.764498
cg25637668	SEMA4B	0.764493
cg00616908	VAV2;VAV2	0.764269
cg14389122	EDC3;EDC3;EDC3	0.764156
cg05235590	SMARCC1	0.764135
cg24748448	TRPV1;TRPV1;TRPV1;TRPV1	0.763897
cg01447574	LOC101929574;SH2D4B	0.763713
cg02742418	SLC15A4	0.763614
cg04930062		0.763355
cg24583326	SLC35B2;SLC35B2;SLC35B2;SLC35B2;SLC35B2;SLC35B2;SLC35B2;SLC35B2;SLC35B2;NFKBIE	0.763175
cg09083171	PDIA5;PDIA5;PDIA5;PDIA5	0.763166
cg15724607	EBF1;EBF1;EBF1	0.763044
cg10142969		0.762949
cg07620446	GRB10	0.762912
cg22509343	TCTN1;TCTN1;TCTN1;TCTN1;TCTN1	0.762889
cg26703066		0.762738
cg11774624	AGPAT6	0.762481
cg19538026	TBCD	0.762416
cg27566485		0.762409
cg07909518		0.762376
cg11541120	SH2B2	0.762319
cg27574732		0.76209
cg22466678		0.761445
cg16069639	CLMN	0.761341
cg16231739	TNIP3;TNIP3	0.761098
cg01209168	ARL8B	0.761062
cg08918763	MPHOSPH8	0.760737
cg05478407	TLK2;TLK2	0.76036
cg25735823	TSSC1	0.760267
cg21170085	COL5A1	0.760188
cg08342791	WWP2;WWP2;WWP2	0.760044
cg24896687	ODF1	0.759924
cg13970093	C9orf89	0.759867
cg20173321		0.759369
cg10924876	MID1;MID1;MID1;MID1;MID1;MID1;MID1;MID1	0.758841
cg08989195	ST18	0.758835
cg01125287	EHD4-AS1;EHD4	0.758779
cg09572816	PPP2R5C;PPP2R5C	0.75871
cg26534812		0.758634
cg06892465	DTNB;DTNB;DTNB;DTNB;DTNB;DTNB;DTNB;DTNB	0.758602
cg03868473	NOXA1;NOXA1;NOXA1	0.757906
cg15931673	TMCO4	0.757811
cg25409889		0.757762
cg23724678	LOC101928911	0.757396
cg19463199	MIR922;KIAA0226;KIAA0226	0.757372
cg02630207	SRBD1	0.75732
cg05397248	LINC01258	0.757293
cg15928596		0.756948
cg09161446		0.756945
cg08246318		0.756851
cg26838560	SLC29A1;SLC29A1;SLC29A1;SLC29A1;SLC29A1;SLC29A1	0.756706
cg14835333	CYTH1;CYTH1;CYTH1;CYTH1	0.75624
cg13375849		0.756174
cg17831694	RPTOR;RPTOR	0.755949
cg12781518		0.75555
cg10491542	MAF1;KIAA1875	0.755537
cg27175380		0.755318
cg20682376	TNFRSF13B	0.755305
cg13448487	TTYH2	0.755073
cg11231670	FLYWCH2;FLYWCH2;FLYWCH2	0.755032
cg16603687	ACSBG1;ACSBG1	0.754902
cg00198066		0.754831
cg05859441	ARHGAP17;ARHGAP17	0.754744
cg08619295		0.754415
cg16362647	CDKAL1	0.754311
cg15958828	FOXP1;FOXP1	0.75417
cg18566313	SORBS2;SORBS2;SORBS2;SORBS2;SORBS2	0.753872
cg03372653		0.753863
cg22303607		0.753854
cg24170764	SH3PXD2A	0.753839
cg06653444	MRPS27;MRPS27;MRPS27	0.75372
cg22898928	C9orf89	0.753531
cg25817701	MAD1L1;MAD1L1;MAD1L1	0.752819
cg14885175	SLC23A1;SLC23A1	0.752674
cg18587224		0.752604
cg13356455	ATP10A	0.752546
cg18994831	WDR48;WDR48;WDR48	0.752532
cg18604947		0.752316
cg18062490	DRC7;DRC7;DRC7	0.752275
cg12968684	EBF1;EBF1;EBF1	0.752217
cg04083553	GP9	0.75221
cg22868237		0.752107
[truncated: 1,287 more rows]

## Sheet: Module 8
CpG Illumina ID	Gene name	kME_Mod8
[truncated: 1,677 more rows]

[truncated: 10 more sheets: Module 9, Module 10, Module 11, Module 12, Module 13, Module 14, Module 15, Module 16, Module 17, Module 18]
