# Supplementary material for: Accelerated aging with HIV begins at the time of initial HIV infection
Source: iScience. 2022 Jun 30;25(7):104488. doi: 10.1016/j.isci.2022.104488 (PMC9308149; doi:10.1016/j.isci.2022.104488)
Supplement: Table S12: Enrichment Analyses in Modules 1–18 for biological pathways containing genes with at least one CpG with kME ≥0.85 in WGCNA, related to Table 5 [file mmc3.xls]

## Sheet: S12 FileDescriptionTab
Table S12: Enrichment Analyses in Modules 1-18 for biological pathways containing genes with at least one CpG with kME ≥0.85 in WGCNA, related to Table 5
Each tab corresponds to results for a given Module, for 18 Modules that are significantly associated with initial HIV infection (see Table 5)
For each Module, only genes containing CpGs with kME>0.85 (see Table S11 Excel file) were included in the Enrichment Analyses.
Enrichment Terms are the names of biological processes or pathways identified in the EnrichR analysis.
For each Module, Enrichment Terms are ordered by p value (most significant to least significant); processes/pathways with adjusted p values <0.05 are listed in bold
Enrichment Term = name of biological process or pathway (GO number as designated by 2016 EnrichR update)
Overlap_Mod# = [# of genes with CpGs kME>0.85 in Module] out of [total number of genes in the Enrichment Term]; header also indicates Module #
Genes = name of gene(s) from Module that is/are contained in the Enrichment Term
P.value = p value from Fisher's Exact Test where H0: odds ratio <=1, Ha: odds ratio > 1
Adjusted.P.value = adjusted p value controlling for a positive false discovery rate, based on number of tests run for a given Module, using Benjamini-Hochberg method
Odds.Ratio = Odds Ratio for each enrichment term, given by (a/b)/(c/d), where
	a = number of genes in the module that fall in the Enrichment Term,
	b = number of genes in the module that do not fall in the Enrichment Term,
	c = number of genes in the Enrichment Term that are not in the module
	d = 20,000-(a+b+c)		[20K = total # genes in the human genome]
Combined.Score = the product of the log of the p-value from the Fisher exact test with the z-score deviation from the expected rank for each term in each gene-set library

## Sheet: Module 1
Enrichment Term	Overlap_Mod1	Genes	P.value	Adjusted.P.value	Odds.Ratio	Combined.Score
vesicle fusion (GO:0006906)	2 out of 24	VAV3;RAB20	0.000801496	0.220902	54.9394	391.665
B cell receptor signaling pathway (GO:0050853)	2 out of 33	VAV3;NFAM1	0.00151823	0.220902	38.9717	252.934
organelle fusion (GO:0048284)	2 out of 49	VAV3;RAB20	0.00332272	0.24457	25.6841	146.578
single-organism membrane fusion (GO:0044801)	2 out of 62	VAV3;RAB20	0.00526742	0.24457	20.1061	105.481
membrane fusion (GO:0061025)	2 out of 89	VAV3;RAB20	0.0105911	0.24457	13.8474	62.9746
regulation of B cell activation (GO:0050864)	2 out of 92	VAV3;NFAM1	0.0112843	0.24457	13.3838	60.0177
negative regulation of leukocyte chemotaxis (GO:0002689)	1 out of 8	PADI2	0.0139168	0.24457	83.8571	358.46
citrulline biosynthetic process (GO:0019240)	1 out of 8	PADI2	0.0139168	0.24457	83.8571	358.46
cell differentiation involved in metanephros development (GO:0072202)	1 out of 8	LGR4	0.0139168	0.24457	83.8571	358.46
regulation of chemokine-mediated signaling pathway (GO:0070099)	1 out of 8	PADI2	0.0139168	0.24457	83.8571	358.46
response to nitrosative stress (GO:0051409)	1 out of 9	MARCH1	0.0156432	0.24457	73.3713	305.057
regulation of leukocyte migration (GO:0002685)	2 out of 110	PADI2;OLFM4	0.015847	0.24457	11.1431	46.1856
negative regulation of immune system process (GO:0002683)	3 out of 311	PADI2;OLFM4;LGR4	0.0168812	0.24457	5.98326	24.421
regulation of protein kinase A signaling (GO:0010738)	1 out of 11	AKAP12	0.019087	0.24457	58.6912	232.343
glomerulus development (GO:0032835)	1 out of 11	LGR4	0.019087	0.24457	58.6912	232.343
nephron tubule morphogenesis (GO:0072078)	1 out of 11	LGR4	0.019087	0.24457	58.6912	232.343
regulation of peroxisome proliferator activated receptor signaling pathway (GO:0035358)	1 out of 11	STARD10	0.019087	0.24457	58.6912	232.343
nephron epithelium morphogenesis (GO:0072088)	1 out of 11	LGR4	0.019087	0.24457	58.6912	232.343
vesicle organization (GO:0016050)	2 out of 126	VAV3;RAB20	0.0204575	0.24457	9.69746	37.7174
antigen receptor-mediated signaling pathway (GO:0050851)	2 out of 127	VAV3;NFAM1	0.0207622	0.24457	9.61939	37.2715
citrulline metabolic process (GO:0000052)	1 out of 12	PADI2	0.0208046	0.24457	53.3529	206.614
astrocyte development (GO:0014002)	1 out of 12	LAMC3	0.0208046	0.24457	53.3529	206.614
regulation of cellular extravasation (GO:0002691)	1 out of 13	OLFM4	0.0225192	0.24457	48.9044	185.513
positive regulation of antigen receptor-mediated signaling pathway (GO:0050857)	1 out of 13	NFAM1	0.0225192	0.24457	48.9044	185.513
sphingomyelin metabolic process (GO:0006684)	1 out of 13	SGMS2	0.0225192	0.24457	48.9044	185.513
regulation of B cell receptor signaling pathway (GO:0050855)	1 out of 13	NFAM1	0.0225192	0.24457	48.9044	185.513
peptidyl-arginine modification (GO:0018195)	1 out of 14	PADI2	0.0242309	0.24457	45.1403	167.928
renal tubule morphogenesis (GO:0061333)	1 out of 15	LGR4	0.0259397	0.24457	41.9139	153.069
positive regulation of gene expression, epigenetic (GO:0045815)	1 out of 16	PADI2	0.0276455	0.24457	39.1176	140.365
regulation of protein kinase C signaling (GO:0090036)	1 out of 16	AKAP12	0.0276455	0.24457	39.1176	140.365
regulation of lymphocyte chemotaxis (GO:1901623)	1 out of 16	PADI2	0.0276455	0.24457	39.1176	140.365
bone remodeling (GO:0046849)	1 out of 17	LGR4	0.0293485	0.24457	36.671	129.394
regulation of necrotic cell death (GO:0010939)	1 out of 18	OLFM4	0.0310486	0.24457	34.5121	119.833
positive regulation of branching involved in ureteric bud morphogenesis (GO:0090190)	1 out of 18	LGR4	0.0310486	0.24457	34.5121	119.833
intracellular estrogen receptor signaling pathway (GO:0030520)	1 out of 18	PADI2	0.0310486	0.24457	34.5121	119.833
regulation of Rac GTPase activity (GO:0032314)	1 out of 18	VAV3	0.0310486	0.24457	34.5121	119.833
intracellular pH reduction (GO:0051452)	1 out of 19	RAB20	0.0327458	0.24457	32.5931	111.435
male genitalia development (GO:0030539)	1 out of 19	LGR4	0.0327458	0.24457	32.5931	111.435
regulation of alpha-amino-3-hydroxy-5-methyl-4-isoxazole propionate selective glutamate receptor activity (GO:2000311)	1 out of 20	GSG1L	0.0344401	0.24457	30.8762	104.007
positive regulation of cell adhesion (GO:0045785)	2 out of 171	VAV3;OLFM4	0.0359611	0.24457	7.09916	23.607
regulation of B cell differentiation (GO:0045577)	1 out of 21	NFAM1	0.0361315	0.24457	29.3309	97.3958
positive regulation of mesonephros development (GO:0061213)	1 out of 21	LGR4	0.0361315	0.24457	29.3309	97.3958
pH reduction (GO:0045851)	1 out of 22	RAB20	0.03782	0.24457	27.9328	91.4775
negative regulation of toll-like receptor signaling pathway (GO:0034122)	1 out of 22	LGR4	0.03782	0.24457	27.9328	91.4775
regulation of branching involved in ureteric bud morphogenesis (GO:0090189)	1 out of 22	LGR4	0.03782	0.24457	27.9328	91.4775
reproductive system development (GO:0061458)	1 out of 24	LGR4	0.0411885	0.244602	25.5013	81.3388
negative regulation of leukocyte migration (GO:0002686)	1 out of 24	PADI2	0.0411885	0.244602	25.5013	81.3388
cell differentiation involved in kidney development (GO:0061005)	1 out of 24	LGR4	0.0411885	0.244602	25.5013	81.3388
positive regulation of substrate adhesion-dependent cell spreading (GO:1900026)	1 out of 24	OLFM4	0.0411885	0.244602	25.5013	81.3388
positive regulation of phosphatidylinositol 3-kinase activity (GO:0043552)	1 out of 25	VAV3	0.0428684	0.244602	24.4375	76.9688
regulation of mesonephros development (GO:0061217)	1 out of 25	LGR4	0.0428684	0.244602	24.4375	76.9688
positive regulation of lipid kinase activity (GO:0090218)	1 out of 26	VAV3	0.0445455	0.249283	23.4588	72.9861
negative regulation of chemotaxis (GO:0050922)	1 out of 27	PADI2	0.0462197	0.253772	22.5554	69.3433
regulation of glutamate receptor signaling pathway (GO:1900449)	1 out of 30	GSG1L	0.0512253	0.264559	20.2191	60.0814
regulation of intracellular pH (GO:0051453)	1 out of 30	RAB20	0.0512253	0.264559	20.2191	60.0814
regulation of substrate adhesion-dependent cell spreading (GO:1900024)	1 out of 30	OLFM4	0.0512253	0.264559	20.2191	60.0814
negative regulation of cytokine-mediated signaling pathway (GO:0001960)	1 out of 32	PADI2	0.0545481	0.264559	18.9127	55.0109
regulation of cellular pH (GO:0030641)	1 out of 32	RAB20	0.0545481	0.264559	18.9127	55.0109
negative regulation of cytokine secretion (GO:0050710)	1 out of 32	LGR4	0.0545481	0.264559	18.9127	55.0109
regulation of lymphocyte migration (GO:2000401)	1 out of 32	PADI2	0.0545481	0.264559	18.9127	55.0109
lamellipodium assembly (GO:0030032)	1 out of 33	VAV3	0.0562053	0.268127	18.3208	52.7408
regulation of antigen receptor-mediated signaling pathway (GO:0050854)	1 out of 35	NFAM1	0.0595113	0.268772	17.2413	48.648
positive regulation of B cell proliferation (GO:0030890)	1 out of 36	VAV3	0.06116	0.268772	16.7479	46.798
negative regulation of response to cytokine stimulus (GO:0060761)	1 out of 36	PADI2	0.06116	0.268772	16.7479	46.798
lamellipodium organization (GO:0097581)	1 out of 36	VAV3	0.06116	0.268772	16.7479	46.798
regulation of phosphatidylinositol 3-kinase activity (GO:0043551)	1 out of 36	VAV3	0.06116	0.268772	16.7479	46.798
regulation of toll-like receptor signaling pathway (GO:0034121)	1 out of 37	LGR4	0.0628059	0.268772	16.2819	45.0634
positive regulation of kidney development (GO:0090184)	1 out of 37	LGR4	0.0628059	0.268772	16.2819	45.0634
genitalia development (GO:0048806)	1 out of 38	LGR4	0.064449	0.271807	15.841	43.4342
bone mineralization (GO:0030282)	1 out of 39	LGR4	0.0660894	0.274743	15.4234	41.9014
glial cell development (GO:0021782)	1 out of 40	LAMC3	0.0677269	0.277585	15.0271	40.4572
negative regulation of behavior (GO:0048521)	1 out of 41	PADI2	0.0693617	0.279481	14.6507	39.0943
regulation of lipid kinase activity (GO:0043550)	1 out of 42	VAV3	0.0709936	0.279481	14.2927	37.8065
neutrophil chemotaxis (GO:0030593)	1 out of 44	VAV3	0.0742492	0.279481	13.6265	35.4335
amide biosynthetic process (GO:0043604)	1 out of 44	SGMS2	0.0742492	0.279481	13.6265	35.4335
negative regulation of I-kappaB kinase/NF-kappaB signaling (GO:0043124)	1 out of 44	OLFM4	0.0742492	0.279481	13.6265	35.4335
neutrophil migration (GO:1990266)	1 out of 45	VAV3	0.0758728	0.279481	13.3162	34.3384
substantia nigra development (GO:0021762)	1 out of 45	PADI2	0.0758728	0.279481	13.3162	34.3384
negative regulation of protein secretion (GO:0050709)	1 out of 45	LGR4	0.0758728	0.279481	13.3162	34.3384
positive regulation of Rac GTPase activity (GO:0032855)	1 out of 46	VAV3	0.0774937	0.281883	13.0196	33.2984
acid secretion (GO:0046717)	1 out of 47	STARD10	0.0791118	0.284216	12.7359	32.3097
cellular monovalent inorganic cation homeostasis (GO:0030004)	1 out of 48	RAB20	0.0807271	0.286483	12.4643	31.3687
cellular modified amino acid biosynthetic process (GO:0042398)	1 out of 50	PADI2	0.0839496	0.293522	11.9544	29.6174
regulation of phagocytosis (GO:0050764)	1 out of 52	OLFM4	0.0871611	0.293522	11.4844	28.022
regulation of pH (GO:0006885)	1 out of 52	RAB20	0.0871611	0.293522	11.4844	28.022
regulation of kidney development (GO:0090183)	1 out of 52	LGR4	0.0871611	0.293522	11.4844	28.022
regulation of morphogenesis of a branching structure (GO:0060688)	1 out of 53	LGR4	0.0887627	0.293522	11.263	27.2766
granulocyte chemotaxis (GO:0071621)	1 out of 53	VAV3	0.0887627	0.293522	11.263	27.2766
regulation of B cell proliferation (GO:0030888)	1 out of 54	VAV3	0.0903616	0.295177	11.0499	26.5634
granulocyte migration (GO:0097530)	1 out of 55	VAV3	0.0919578	0.295177	10.8448	25.8802
positive regulation of Ras GTPase activity (GO:0032320)	2 out of 292	VAV3;SBF2	0.0923061	0.295177	4.11181	9.79698
retina development in camera-type eye (GO:0060041)	1 out of 58	LAMC3	0.09673	0.301155	10.2724	23.9947
positive regulation of B cell activation (GO:0050871)	1 out of 58	VAV3	0.09673	0.301155	10.2724	23.9947
myelination (GO:0042552)	1 out of 59	SBF2	0.0983153	0.301155	10.0948	23.4157
positive regulation of canonical Wnt signaling pathway (GO:0090263)	1 out of 59	LGR4	0.0983153	0.301155	10.0948	23.4157
ensheathment of neurons (GO:0007272)	1 out of 62	SBF2	0.103055	0.307548	9.59691	21.8089
axon ensheathment (GO:0008366)	1 out of 62	SBF2	0.103055	0.307548	9.59691	21.8089
neural nucleus development (GO:0048857)	1 out of 63	PADI2	0.10463	0.307548	9.44165	21.3129
sphingolipid biosynthetic process (GO:0030148)	1 out of 63	SGMS2	0.10463	0.307548	9.44165	21.3129
positive regulation of cAMP biosynthetic process (GO:0030819)	1 out of 65	AKAP12	0.107771	0.313612	9.14568	20.3743
immune response-activating cell surface receptor signaling pathway (GO:0002429)	2 out of 324	VAV3;NFAM1	0.109878	0.316579	3.69716	8.16475
regulation of leukocyte chemotaxis (GO:0002688)	1 out of 68	PADI2	0.112462	0.320848	8.73486	19.0869
alpha-amino acid biosynthetic process (GO:1901607)	1 out of 69	PADI2	0.114021	0.320848	8.60597	18.6868
regulation of cell adhesion (GO:0030155)	2 out of 336	VAV3;OLFM4	0.116685	0.320848	3.56215	7.65249
tissue remodeling (GO:0048771)	1 out of 71	LGR4	0.11713	0.320848	8.35924	17.9262
biomineral tissue development (GO:0031214)	1 out of 71	LGR4	0.11713	0.320848	8.35924	17.9262
positive regulation of cAMP metabolic process (GO:0030816)	1 out of 72	AKAP12	0.11868	0.320848	8.24109	17.5644
epithelial cell proliferation (GO:0050673)	1 out of 73	LGR4	0.120228	0.320848	8.12623	17.2143
intracellular steroid hormone receptor signaling pathway (GO:0030518)	1 out of 73	PADI2	0.120228	0.320848	8.12623	17.2143
regulation of lymphocyte activation (GO:0051249)	2 out of 344	VAV3;NFAM1	0.121283	0.320848	3.47741	7.33604
regulation of Ras GTPase activity (GO:0032318)	2 out of 349	VAV3;SBF2	0.12418	0.324402	3.42643	7.14761
myeloid leukocyte migration (GO:0097529)	1 out of 76	VAV3	0.124856	0.324402	7.8	16.2287
B cell differentiation (GO:0030183)	1 out of 80	NFAM1	0.130989	0.329675	7.40357	15.0488
ethanolamine-containing compound metabolic process (GO:0042439)	1 out of 81	SGMS2	0.132516	0.329675	7.31066	14.7752
monovalent inorganic cation homeostasis (GO:0055067)	1 out of 82	RAB20	0.134041	0.329675	7.22004	14.5095
positive regulation of cyclic nucleotide biosynthetic process (GO:0030804)	1 out of 82	AKAP12	0.134041	0.329675	7.22004	14.5095
protein oligomerization (GO:0051259)	2 out of 366	OLFM4;SBF2	0.134156	0.329675	3.26357	6.55571
integrin-mediated signaling pathway (GO:0007229)	1 out of 84	VAV3	0.137081	0.329675	7.04536	14.0004
positive regulation of purine nucleotide biosynthetic process (GO:1900373)	1 out of 84	AKAP12	0.137081	0.329675	7.04536	14.0004
positive regulation of nucleotide biosynthetic process (GO:0030810)	1 out of 84	AKAP12	0.137081	0.329675	7.04536	14.0004
canonical Wnt signaling pathway (GO:0060070)	1 out of 84	LGR4	0.137081	0.329675	7.04536	14.0004
positive regulation of Wnt signaling pathway (GO:0030177)	1 out of 86	LGR4	0.140112	0.330566	6.87889	13.5192
regulation of receptor activity (GO:0010469)	1 out of 87	GSG1L	0.141623	0.330566	6.79856	13.2884
membrane lipid biosynthetic process (GO:0046467)	1 out of 88	SGMS2	0.143132	0.330566	6.72008	13.0638
positive regulation of Rab GTPase activity (GO:0032851)	1 out of 88	SBF2	0.143132	0.330566	6.72008	13.0638
regulation of Rab GTPase activity (GO:0032313)	1 out of 88	SBF2	0.143132	0.330566	6.72008	13.0638
protein tetramerization (GO:0051262)	1 out of 89	SBF2	0.144638	0.331414	6.64338	12.8451
epithelial tube morphogenesis (GO:0060562)	1 out of 90	LGR4	0.146141	0.332243	6.56841	12.6322
positive regulation of cyclic nucleotide metabolic process (GO:0030801)	1 out of 91	AKAP12	0.147642	0.332506	6.4951	12.4249
regulation of leukocyte activation (GO:0002694)	2 out of 390	VAV3;NFAM1	0.148542	0.332506	3.05795	5.83116
positive regulation of cell-substrate adhesion (GO:0010811)	1 out of 93	OLFM4	0.150637	0.332824	6.35326	12.026
small molecule biosynthetic process (GO:0044283)	2 out of 394	PADI2;SGMS2	0.150971	0.332824	3.02613	5.72139
regulation of cytokine-mediated signaling pathway (GO:0001959)	1 out of 95	PADI2	0.153621	0.336118	6.21746	11.647
osteoblast differentiation (GO:0001649)	1 out of 98	LGR4	0.158078	0.337386	6.02426	11.1128
regulation of cAMP biosynthetic process (GO:0030817)	1 out of 98	AKAP12	0.158078	0.337386	6.02426	11.1128
leukocyte chemotaxis (GO:0030595)	1 out of 100	VAV3	0.161037	0.337386	5.90196	10.7777
regulation of response to cytokine stimulus (GO:0060759)	1 out of 101	PADI2	0.162512	0.337386	5.84265	10.6161
tube morphogenesis (GO:0035239)	1 out of 101	LGR4	0.162512	0.337386	5.84265	10.6161
organic hydroxy compound transport (GO:0015850)	1 out of 102	STARD10	0.163985	0.337386	5.78451	10.4583
positive regulation of lipid metabolic process (GO:0045834)	1 out of 103	VAV3	0.165456	0.337386	5.72751	10.3041
negative regulation of immune response (GO:0050777)	1 out of 103	OLFM4	0.165456	0.337386	5.72751	10.3041
alcohol biosynthetic process (GO:0046165)	1 out of 104	SGMS2	0.166924	0.337386	5.67162	10.1534
monocarboxylic acid transport (GO:0015718)	1 out of 104	STARD10	0.166924	0.337386	5.67162	10.1534
regulation of cell activation (GO:0050865)	2 out of 420	VAV3;NFAM1	0.166954	0.337386	2.83413	5.0732
cellular amino acid biosynthetic process (GO:0008652)	1 out of 106	PADI2	0.169852	0.338541	5.56303	9.86228
regulation of cytokine secretion (GO:0050707)	1 out of 106	LGR4	0.169852	0.338541	5.56303	9.86228
regulation of chromatin organization (GO:1902275)	1 out of 107	PADI2	0.171313	0.339129	5.51027	9.72157
small GTPase mediated signal transduction (GO:0007264)	2 out of 439	VAV3;RAB20	0.178822	0.347441	2.70827	4.66192
immune response-activating signal transduction (GO:0002757)	2 out of 440	VAV3;NFAM1	0.17945	0.347441	2.70195	4.64156
regulation of cAMP metabolic process (GO:0030814)	1 out of 113	AKAP12	0.180023	0.347441	5.2135	8.93942
immune response-regulating cell surface receptor signaling pathway (GO:0002768)	2 out of 444	VAV3;NFAM1	0.181968	0.347441	2.67695	4.56132
positive regulation of lymphocyte proliferation (GO:0050671)	1 out of 115	VAV3	0.182907	0.347441	5.12152	8.70031
positive regulation of mononuclear cell proliferation (GO:0032946)	1 out of 116	VAV3	0.184345	0.347441	5.07673	8.58446
regulation of cyclic nucleotide biosynthetic process (GO:0030802)	1 out of 116	AKAP12	0.184345	0.347441	5.07673	8.58446
chromatin remodeling (GO:0006338)	1 out of 118	PADI2	0.187214	0.347441	4.98944	8.35982
positive regulation of leukocyte proliferation (GO:0070665)	1 out of 119	VAV3	0.188645	0.347441	4.94691	8.25089
regulation of nucleotide biosynthetic process (GO:0030808)	1 out of 119	AKAP12	0.188645	0.347441	4.94691	8.25089
regulation of purine nucleotide biosynthetic process (GO:1900371)	1 out of 119	AKAP12	0.188645	0.347441	4.94691	8.25089
regulation of chemotaxis (GO:0050920)	1 out of 120	PADI2	0.190074	0.347752	4.90509	8.14414
regulation of gene expression, epigenetic (GO:0040029)	1 out of 122	PADI2	0.192923	0.347752	4.82353	7.93695
negative regulation of protein transport (GO:0051224)	1 out of 122	LGR4	0.192923	0.347752	4.82353	7.93695
positive regulation of cell morphogenesis involved in differentiation (GO:0010770)	1 out of 123	OLFM4	0.194344	0.347752	4.78375	7.83639
regulation of lymphocyte differentiation (GO:0045619)	1 out of 124	NFAM1	0.195763	0.347752	4.74462	7.73778
cellular biogenic amine metabolic process (GO:0006576)	1 out of 125	SGMS2	0.197179	0.347752	4.70612	7.64106
cellular amine metabolic process (GO:0044106)	1 out of 125	SGMS2	0.197179	0.347752	4.70612	7.64106
sphingolipid metabolic process (GO:0006665)	1 out of 128	SGMS2	0.201413	0.350965	4.59426	7.36183
B cell activation (GO:0042113)	1 out of 128	NFAM1	0.201413	0.350965	4.59426	7.36183
regulation of cytokine production (GO:0001817)	2 out of 482	NFAM1;LGR4	0.206145	0.352927	2.46023	3.88513
positive regulation of GTPase activity (GO:0043547)	2 out of 482	VAV3;SBF2	0.206145	0.352927	2.46023	3.88513
positive regulation of GTP catabolic process (GO:0033126)	2 out of 483	VAV3;SBF2	0.206787	0.352927	2.45499	3.86922
regulation of cyclic nucleotide metabolic process (GO:0030799)	1 out of 133	AKAP12	0.208421	0.352927	4.41912	6.93003
activation of immune response (GO:0002253)	2 out of 487	VAV3;NFAM1	0.209356	0.352927	2.43424	3.80646
amine metabolic process (GO:0009308)	1 out of 134	SGMS2	0.209816	0.352927	4.38567	6.84833
negative regulation of secretion by cell (GO:1903531)	1 out of 135	LGR4	0.211208	0.353227	4.35272	6.7681
regulation of ion transmembrane transporter activity (GO:0032412)	1 out of 137	GSG1L	0.213985	0.355827	4.28828	6.61187
regulation of transmembrane transporter activity (GO:0022898)	1 out of 141	GSG1L	0.219511	0.362942	4.16492	6.31548
response to toxic substance (GO:0009636)	1 out of 142	MARCH1	0.220887	0.363153	4.13517	6.24454
cell morphogenesis involved in differentiation (GO:0000904)	1 out of 147	LAMC3	0.227729	0.372299	3.99255	5.90736
positive regulation of Rho GTPase activity (GO:0032321)	1 out of 149	VAV3	0.23045	0.372561	3.9382	5.78018
regulation of cell-substrate adhesion (GO:0010810)	1 out of 149	OLFM4	0.23045	0.372561	3.9382	5.78018
regulation of organ morphogenesis (GO:2000027)	1 out of 150	LGR4	0.231807	0.372684	3.91157	5.71813
regulation of canonical Wnt signaling pathway (GO:0060828)	1 out of 152	LGR4	0.234513	0.372915	3.85937	5.59702
negative regulation of secretion (GO:0051048)	1 out of 152	LGR4	0.234513	0.372915	3.85937	5.59702
regulation of transporter activity (GO:0032409)	1 out of 153	GSG1L	0.235863	0.373023	3.83378	5.53792
cell chemotaxis (GO:0060326)	1 out of 155	VAV3	0.238556	0.375242	3.78361	5.42249
regulation of protein secretion (GO:0050708)	1 out of 161	LGR4	0.246579	0.385769	3.64062	5.09714
membrane lipid metabolic process (GO:0006643)	1 out of 162	SGMS2	0.247908	0.385769	3.61783	5.04577
regulation of endocytosis (GO:0030100)	1 out of 165	OLFM4	0.251882	0.385769	3.55111	4.89625
organic hydroxy compound biosynthetic process (GO:1901617)	1 out of 166	SGMS2	0.253202	0.385769	3.52941	4.84788
negative regulation of cell migration (GO:0030336)	1 out of 166	PADI2	0.253202	0.385769	3.52941	4.84788
regulation of behavior (GO:0050795)	1 out of 166	PADI2	0.253202	0.385769	3.52941	4.84788
negative regulation of cell motility (GO:2000146)	1 out of 170	PADI2	0.25846	0.387617	3.44518	4.66138
regulation of lymphocyte proliferation (GO:0050670)	1 out of 170	VAV3	0.25846	0.387617	3.44518	4.66138
regulation of mononuclear cell proliferation (GO:0032944)	1 out of 171	VAV3	0.259769	0.387617	3.42474	4.61642
regulation of chromosome organization (GO:0033044)	1 out of 172	PADI2	0.261075	0.387617	3.40454	4.57211
lymphocyte differentiation (GO:0030098)	1 out of 172	NFAM1	0.261075	0.387617	3.40454	4.57211
regulation of Rho GTPase activity (GO:0032319)	1 out of 174	VAV3	0.263682	0.3895	3.36484	4.48537
regulation of leukocyte proliferation (GO:0070663)	1 out of 176	VAV3	0.266279	0.391278	3.32605	4.40106
cellular amide metabolic process (GO:0043603)	1 out of 177	SGMS2	0.267575	0.391278	3.30699	4.35978
negative regulation of cellular component movement (GO:0051271)	1 out of 183	PADI2	0.275301	0.400563	3.19699	4.12377
negative regulation of cytokine production (GO:0001818)	1 out of 185	LGR4	0.277858	0.402119	3.16192	4.0493
intracellular receptor signaling pathway (GO:0030522)	1 out of 186	PADI2	0.279134	0.402119	3.14467	4.0128
lipid transport (GO:0006869)	1 out of 193	STARD10	0.288002	0.41285	3.02895	3.77041
visual perception (GO:0007601)	1 out of 195	LAMC3	0.290516	0.413642	2.99742	3.70511
sensory perception of light stimulus (GO:0050953)	1 out of 198	LAMC3	0.294271	0.413642	2.95133	3.61023
cellular modified amino acid metabolic process (GO:0006575)	1 out of 199	PADI2	0.295518	0.413642	2.93627	3.57939
Fc-gamma receptor signaling pathway involved in phagocytosis (GO:0038096)	1 out of 203	VAV3	0.300486	0.413642	2.87755	3.45983
Fc-gamma receptor signaling pathway (GO:0038094)	1 out of 203	VAV3	0.300486	0.413642	2.87755	3.45983
immune response-regulating cell surface receptor signaling pathway involved in phagocytosis (GO:0002433)	1 out of 203	VAV3	0.300486	0.413642	2.87755	3.45983
cell morphogenesis (GO:0000902)	1 out of 204	LAMC3	0.301723	0.413642	2.86323	3.43085
negative regulation of locomotion (GO:0040013)	1 out of 204	PADI2	0.301723	0.413642	2.86323	3.43085
Fc receptor mediated stimulatory signaling pathway (GO:0002431)	1 out of 204	VAV3	0.301723	0.413642	2.86323	3.43085
platelet activation (GO:0030168)	1 out of 205	VAV3	0.302958	0.413642	2.84905	3.40223
phospholipid biosynthetic process (GO:0008654)	1 out of 206	SGMS2	0.30419	0.413642	2.83501	3.37395
regulation of leukocyte differentiation (GO:1902105)	1 out of 210	NFAM1	0.309099	0.41502	2.78019	3.2642
alpha-amino acid metabolic process (GO:1901605)	1 out of 213	PADI2	0.312758	0.41502	2.74043	3.18527
cell projection assembly (GO:0030031)	1 out of 213	VAV3	0.312758	0.41502	2.74043	3.18527
regulation of I-kappaB kinase/NF-kappaB signaling (GO:0043122)	1 out of 213	OLFM4	0.312758	0.41502	2.74043	3.18527
regulation of Wnt signaling pathway (GO:0030111)	1 out of 214	LGR4	0.313974	0.41502	2.72742	3.15957
positive regulation of sequence-specific DNA binding transcription factor activity (GO:0051091)	1 out of 214	NFAM1	0.313974	0.41502	2.72742	3.15957
negative regulation of response to external stimulus (GO:0032102)	1 out of 215	PADI2	0.315187	0.41502	2.71454	3.13418
carboxylic acid transport (GO:0046942)	1 out of 224	STARD10	0.326016	0.426626	2.6038	2.91836
leukocyte migration (GO:0050900)	1 out of 226	VAV3	0.328399	0.426626	2.58039	2.87333
organic acid transport (GO:0015849)	1 out of 226	STARD10	0.328399	0.426626	2.58039	2.87333
protein homooligomerization (GO:0051260)	1 out of 230	OLFM4	0.333142	0.430864	2.53481	2.78623
Wnt signaling pathway (GO:0016055)	1 out of 234	LGR4	0.337852	0.435022	2.49079	2.70287
angiogenesis (GO:0001525)	1 out of 236	VAV3	0.340195	0.436109	2.46934	2.66253
positive regulation of lymphocyte activation (GO:0051251)	1 out of 243	VAV3	0.348332	0.444582	2.39706	2.52794
regulation of lipid metabolic process (GO:0019216)	1 out of 245	VAV3	0.350639	0.445572	2.37717	2.49127
regulation of cell morphogenesis involved in differentiation (GO:0010769)	1 out of 248	OLFM4	0.354084	0.447994	2.34794	2.43768
leukocyte differentiation (GO:0002521)	1 out of 251	NFAM1	0.357512	0.450372	2.31941	2.38571
regulation of small GTPase mediated signal transduction (GO:0051056)	1 out of 256	VAV3	0.363186	0.455548	2.27336	2.30255
positive regulation of leukocyte activation (GO:0002696)	1 out of 262	VAV3	0.36993	0.459467	2.22042	2.20808
taxis (GO:0042330)	1 out of 263	VAV3	0.371047	0.459467	2.21183	2.19287
chemotaxis (GO:0006935)	1 out of 263	VAV3	0.371047	0.459467	2.21183	2.19287
reproductive structure development (GO:0048608)	1 out of 265	LGR4	0.373276	0.460268	2.19485	2.16289
organic acid biosynthetic process (GO:0016053)	1 out of 272	PADI2	0.381016	0.462715	2.1374	2.06241
positive regulation of cell activation (GO:0050867)	1 out of 272	VAV3	0.381016	0.462715	2.1374	2.06241
carboxylic acid biosynthetic process (GO:0046394)	1 out of 272	PADI2	0.381016	0.462715	2.1374	2.06241
protein targeting (GO:0006605)	1 out of 273	AKAP12	0.382114	0.462715	2.12943	2.04859
neurotrophin TRK receptor signaling pathway (GO:0048011)	1 out of 274	VAV3	0.383211	0.462715	2.12153	2.0349
dephosphorylation (GO:0016311)	1 out of 278	SBF2	0.387577	0.464135	2.09047	1.98143
neurotrophin signaling pathway (GO:0038179)	1 out of 278	VAV3	0.387577	0.464135	2.09047	1.98143
phospholipid metabolic process (GO:0006644)	1 out of 288	SGMS2	0.398361	0.475095	2.0166	1.85607
histone modification (GO:0016570)	1 out of 293	PADI2	0.403684	0.477399	1.98157	1.79752
Fc-epsilon receptor signaling pathway (GO:0038095)	1 out of 295	VAV3	0.4058	0.477399	1.96789	1.77483
morphogenesis of an epithelium (GO:0002009)	1 out of 296	LGR4	0.406856	0.477399	1.96112	1.76362
covalent chromatin modification (GO:0016569)	1 out of 296	PADI2	0.406856	0.477399	1.96112	1.76362
lymphocyte activation (GO:0046649)	1 out of 304	NFAM1	0.415234	0.485273	1.90856	1.67746
regulation of vesicle-mediated transport (GO:0060627)	1 out of 306	OLFM4	0.41731	0.485749	1.89585	1.65683
regulation of ion transmembrane transport (GO:0034765)	1 out of 314	GSG1L	0.425545	0.493361	1.84665	1.57775
apoptotic signaling pathway (GO:0097190)	1 out of 327	VAV3	0.438685	0.50093	1.77183	1.45994
positive regulation of cytokine production (GO:0001819)	1 out of 327	NFAM1	0.438685	0.50093	1.77183	1.45994
regulation of transmembrane transport (GO:0034762)	1 out of 327	GSG1L	0.438685	0.50093	1.77183	1.45994
organic anion transport (GO:0015711)	1 out of 328	STARD10	0.439684	0.50093	1.76632	1.45139
growth (GO:0040007)	1 out of 329	INHBC	0.440681	0.50093	1.76085	1.4429
regulation of sequence-specific DNA binding transcription factor activity (GO:0051090)	1 out of 338	NFAM1	0.449576	0.509053	1.71304	1.36949
alcohol metabolic process (GO:0006066)	1 out of 340	SGMS2	0.451534	0.509288	1.70276	1.35387
negative regulation of intracellular signal transduction (GO:1902532)	1 out of 345	OLFM4	0.456399	0.512168	1.67758	1.31588
Fc receptor signaling pathway (GO:0038093)	1 out of 352	VAV3	0.46314	0.512168	1.64354	1.26508
spermatogenesis (GO:0007283)	1 out of 353	LGR4	0.464096	0.512168	1.63879	1.25804
male gamete generation (GO:0048232)	1 out of 354	LGR4	0.465051	0.512168	1.63406	1.25105
response to drug (GO:0042493)	1 out of 354	VAV3	0.465051	0.512168	1.63406	1.25105
positive regulation of cell development (GO:0010720)	1 out of 358	OLFM4	0.468853	0.512168	1.61542	1.22363
tissue morphogenesis (GO:0048729)	1 out of 358	LGR4	0.468853	0.512168	1.61542	1.22363
extracellular matrix organization (GO:0030198)	1 out of 359	LAMC3	0.4698	0.512168	1.61083	1.2169
extracellular structure organization (GO:0043062)	1 out of 360	LAMC3	0.470744	0.512168	1.60626	1.21022
negative regulation of transport (GO:0051051)	1 out of 361	LGR4	0.471688	0.512168	1.60172	1.20359
leukocyte activation (GO:0045321)	1 out of 373	NFAM1	0.482879	0.522371	1.5491	1.12773
inflammatory response (GO:0006954)	1 out of 376	NFAM1	0.485641	0.523413	1.53647	1.10977
regulation of protein transport (GO:0051223)	1 out of 379	LGR4	0.488388	0.524431	1.52404	1.0922
cellular cation homeostasis (GO:0030003)	1 out of 389	RAB20	0.497443	0.531198	1.48401	1.03624
gamete generation (GO:0007276)	1 out of 390	LGR4	0.49834	0.531198	1.48011	1.03086
cellular ion homeostasis (GO:0006873)	1 out of 402	RAB20	0.508983	0.540562	1.43494	0.969076
regulation of cell morphogenesis (GO:0022604)	1 out of 408	OLFM4	0.514221	0.54414	1.41335	0.940024
cellular amino acid metabolic process (GO:0006520)	1 out of 421	PADI2	0.525386	0.55394	1.3687	0.880923
organophosphate biosynthetic process (GO:0090407)	1 out of 436	SGMS2	0.537959	0.563981	1.32049	0.818666
cellular component morphogenesis (GO:0032989)	1 out of 437	LAMC3	0.538786	0.563981	1.31739	0.814724
regulation of establishment of protein localization (GO:0070201)	1 out of 442	LGR4	0.542897	0.565075	1.30212	0.795382
anion transport (GO:0006820)	1 out of 443	STARD10	0.543715	0.565075	1.29911	0.791586
cellular chemical homeostasis (GO:0055082)	1 out of 452	RAB20	0.551013	0.570622	1.2726	0.758463
sensory perception (GO:0007600)	1 out of 457	LAMC3	0.555019	0.572732	1.25832	0.74084
cation homeostasis (GO:0055080)	1 out of 465	RAB20	0.561356	0.576967	1.23612	0.713735
coagulation (GO:0050817)	1 out of 472	VAV3	0.566828	0.576967	1.21731	0.691065
blood coagulation (GO:0007596)	1 out of 472	VAV3	0.566828	0.576967	1.21731	0.691065
chromatin modification (GO:0016568)	1 out of 475	PADI2	0.569153	0.576967	1.20942	0.681635
organic hydroxy compound metabolic process (GO:1901615)	1 out of 476	SGMS2	0.569926	0.576967	1.20681	0.678529
hemostasis (GO:0007599)	1 out of 478	VAV3	0.571466	0.576967	1.20163	0.672371
positive regulation of kinase activity (GO:0033674)	1 out of 480	VAV3	0.573002	0.576967	1.19649	0.666284
multicellular organismal reproductive process (GO:0048609)	1 out of 491	LGR4	0.58135	0.58135	1.16897	0.63405
lipid biosynthetic process (GO:0008610)	1 out of 491	SGMS2	0.58135	0.58135	1.16897	0.63405

## Sheet: Module 2
Enrichment Term	Overlap_Mod2	Genes	P.value	Adjusted.P.value	Odds.Ratio	Combined.Score
regionalization (GO:0003002)	70 out of 247	FOXA1;HOXC13;CELSR1;PCSK5;CYP26B1;HHEX;SOX17;ZIC3;SIX3;FEZF2;NKX3-1;EMX1;MEF2C;FOXD1;TCF15;MSX2;OSR1;FOXH1;WNT5A;EN1;PAX6;TBR1;ISL1;OVOL2;PAX1;GREM1;DMRTA2;RIPPLY2;CYP26C1;SMO;HOXB3;ROR2;LMX1B;HOXB8;FOXC1;DLX2;INTU;SEMA3C;FOXG1;HTT;GATA4;HOXD11;BARX1;HOXD10;LRP6;NEUROD1;T;GSC;ALX4;ALX1;OTX2;MSX1;OTX1;HOXC9;IRX1;CDX2;WNT3A;NR2F1;NR2F2;TBX18;BMP2;MAFB;LHX2;LHX1;MYF6;HOXD3;BMPR1B;HOXD9;FOXA2;BMPR1A	1.12652e-08	3.02849e-05	2.3698	43.371
pattern specification process (GO:0007389)	97 out of 385	FOXA1;RAX;IHH;CELSR1;SOX17;RTTN;MEF2C;MSX2;OSR1;FOXH1;WNT5A;TBR1;ISL1;OVOL2;SFRP1;SFRP2;SMO;HOXB3;ROR2;LMX1B;HOXB8;DLX2;INTU;FOXG1;GATA4;NEUROD1;T;ALX3;ALX4;ALX1;OTX2;OTX1;HOXC9;WNT3;TFAP2A;WNT3A;NR2F1;NR2F2;BMP7;BMP2;MAFB;LHX2;LHX1;MYF6;HOXD3;BMPR1B;HOXD9;SIM2;HOXD8;FGF10;BMPR1A;HOXC13;MEOX2;PCSK5;HHEX;CYP26B1;ZIC3;SIX2;ZIC1;SIX3;FEZF2;NKX3-1;EMX1;FOXD1;TCF15;EN1;COBL;SHROOM3;PAX6;PAX1;GREM1;DMR…	1.6355e-08	3.02849e-05	2.02432	36.2936
neuron differentiation (GO:0030182)	64 out of 222	BARHL2;PCSK9;OTP;FZD10;NR2E1;SOX8;SOX9;SOX4;PITX3;PSD;EMX1;MEF2C;GRID2;WNT5A;SOX11;UNC5D;PROX1;OLIG2;ISL1;POU3F2;POU3F4;DMRTA2;ISL2;SMO;LMX1A;TAL1;HAND2;IL1RAPL1;LMX1B;NFIX;HOXD1;ASCL1;LRP6;NEUROD1;ATXN2;NTF3;FGF20;SPOCK1;WNT3;HES5;NKX2-2;FZD1;WNT10A;MCOLN3;GSX1;IRX5;WNT3A;BDNF;FZD8;UNCX;POU4F2;PHOX2B;POU4F3;LHX1;TLX1;ID4;LHX5;LHX4;PTF1A;MDGA2;NEUROG1;VSX2;FOXA2;CBLN1	2.31477e-08	3.02849e-05	2.4248	42.6313
neuron fate specification (GO:0048665)	15 out of 23	FOXA1;EYA1;OLIG3;DBX1;DMRT3;ASCL1;ISL1;HOXD10;DMRTA2;ISL2;SOX1;TLX3;ATOH1;FOXA2;NKX2-2	3.8285e-08	3.56116e-05	11.1309	190.095
embryonic morphogenesis (GO:0048598)	99 out of 403	ATP8A2;IHH;CELSR1;FGF3;SOX17;SOX9;PITX1;PDGFRA;MEF2C;MSX2;OSR1;FOXH1;WNT5A;SOX11;DKK1;OVOL2;POU3F4;RBP4;SFRP1;SFRP2;SMO;HOXB3;ROR2;HOXB8;FBN2;DLX2;CRABP2;DLX5;FOXG1;TWIST1;GATA4;NEUROD1;T;ALX3;ALX4;ALX1;OTX2;OTX1;HOXC9;WNT3;TFAP2A;WNT3A;BMP7;EXT1;MAFB;LHX1;HOXD3;HOXD9;SP9;FGF10;BMPR1A;HMX3;RYR2;TENM4;CHD7;SOBP;HHEX;CYP26B1;ZIC3;SUFU;SIX2;ZIC1;SIX3;RSPO2;RSPO3;TEAD1;EN1;PAX6;PROX1;ALDH1A3;MMP14;IM…	4.53651e-08	3.56116e-05	1.95686	33.0876
cell fate specification (GO:0001708)	26 out of 61	FOXA1;TENM4;IHH;DBX1;PRDM14;ASCL1;HOXD10;SOX1;SOX17;SIX2;GSC;OTX2;SOX9;ATOH1;NKX2-2;OLIG3;EYA1;PAX6;DMRT3;OLIG2;ISL1;DMRTA2;ISL2;SMO;TLX3;FOXA2	9.23409e-08	6.04064e-05	4.41986	71.5919
anterior/posterior pattern specification (GO:0009952)	46 out of 150	FOXC1;SEMA3C;HTT;GATA4;HOXC13;CELSR1;BARX1;HOXD11;PCSK5;HOXD10;LRP6;NEUROD1;HHEX;SOX17;T;ZIC3;SIX3;ALX4;ALX1;OTX1;MSX1;HOXC9;FEZF2;NKX3-1;MSX2;TCF15;CDX2;OSR1;WNT5A;FOXH1;PAX6;NR2F2;TBX18;PAX1;BMP2;RIPPLY2;CYP26C1;SMO;LHX1;MYF6;HOXB3;ROR2;HOXD3;HOXB8;HOXD9;BMPR1A	3.00233e-07	0.000168345	2.63941	39.6405
cell fate determination (GO:0001709)	20 out of 44	BARHL2;MEF2C;FOXG1;GATA6;EBF2;PAX6;PROX1;ASCL1;KLF4;ISL1;TBX2;CYP26B1;SOX17;MYOD1;NTF3;OTX2;TRIM15;HES5;ATOH1;NKX2-2	8.01885e-07	0.000393425	4.95101	69.4939
embryonic organ morphogenesis (GO:0048562)	38 out of 121	DLX2;SATB2;IHH;TWIST1;GATA4;HOXD11;HOXD10;LRP6;NEUROD1;SIX2;GSC;ALX3;ALX4;ALX1;HOXC9;TFAP2A;PDGFRA;EYA1;IRX5;OSR1;SOX11;PAX6;BMP7;GRHL2;VAX2;OVOL2;TBX2;ALDH1A3;TBX15;RBP4;MMP14;SMO;HOXB3;ROR2;HOXD3;HOXB8;HOXD9;FGF10	1.63528e-06	0.000713162	2.72776	36.3438
limb morphogenesis (GO:0035108)	33 out of 101	FBN2;CRABP2;DLX5;CHD7;TWIST1;HOXD11;PCSK5;HOXD10;LRP6;CYP26B1;SALL3;ALX3;RSPO2;ALX4;ALX1;MSX1;PITX1;WNT3;TFAP2A;TFAP2B;ZNF141;MSX2;OSR1;EN1;EVX2;DKK1;BMP7;TBX4;LMX1B;BMPR1B;SP9;HOXD9;BMPR1A	2.94923e-06	0.00105234	2.88887	36.7868
appendage morphogenesis (GO:0035107)	33 out of 101	FBN2;CRABP2;DLX5;CHD7;TWIST1;HOXD11;PCSK5;HOXD10;LRP6;CYP26B1;SALL3;ALX3;RSPO2;ALX4;ALX1;MSX1;PITX1;WNT3;TFAP2A;TFAP2B;ZNF141;MSX2;OSR1;EN1;EVX2;DKK1;BMP7;TBX4;LMX1B;BMPR1B;SP9;HOXD9;BMPR1A	2.94923e-06	0.00105234	2.88887	36.7868
cell fate commitment (GO:0045165)	39 out of 134	DLX2;ONECUT2;ARX;ONECUT1;IHH;PRDM14;GATA4;NR2E1;ASCL1;NEUROD1;KDR;SOX8;OTX2;SOX9;PITX1;WNT3;HES5;NKX2-2;TFAP2C;WNT10A;GSX1;WNT3A;WNT5A;MITF;NRG1;OLIG1;PAX6;OLIG2;SFRP1;BMP2;SMO;TAL1;TLX1;MYOD1;MYF6;PTF1A;NEUROG1;FGF10;VSX2	9.38283e-06	0.00288895	2.44505	28.3054
locomotory behavior (GO:0007626)	49 out of 183	LRRK2;NPY2R;CHD7;HTR2C;TRH;CELSR1;ESPN;ADRA1B;SOBP;SLC6A3;UCHL1;CALB1;CHL1;GRM6;ZIC1;FEZF2;PITX3;DSCAM;BSX;NPY1R;NRG1;SEZ6L;NGF;C1QL1;ALDH1A3;TAL1;AVP;HOXB8;OPRD1;SPTBN4;CACNA1B;HTT;HOXD10;NPAS2;C1ORF51;EFNB3;PENK;DRD4;MCOLN3;KCNJ10;NEGR1;LSAMP;OPRK1;DMRT3;DAB1;GDNF;FGF12;HOXD9;FOXA2	9.56849e-06	0.00288895	2.18054	25.2006
forelimb morphogenesis (GO:0035136)	17 out of 40	TFAP2A;TFAP2B;CRABP2;MSX2;OSR1;TWIST1;EN1;HOXD11;HOXD10;LRP6;SALL3;ALX3;RSPO2;ALX4;MSX1;HOXD9;WNT3	1.61899e-05	0.00441777	4.38701	48.3937
inner ear morphogenesis (GO:0042472)	22 out of 60	TFAP2A;HMX3;ATP8A2;EYA1;DLX5;WNT3A;FOXG1;CHD7;CELSR1;SOBP;POU4F3;ALDH1A3;MAFB;GBX2;ZIC1;ITGA8;OTX2;ROR2;OTX1;NEUROG1;HMX2;ATOH1	1.68832e-05	0.00441777	3.43923	37.7943
central nervous system neuron differentiation (GO:0021953)	28 out of 87	NFIX;OTP;NR2E1;ASCL1;ATXN2;SPOCK1;SOX4;NKX2-2;EMX1;GRID2;GSX1;WNT3A;UNCX;OLIG2;PROX1;UNC5D;ISL1;PHOX2B;POU3F4;ISL2;SMO;LMX1A;TAL1;LHX1;ID4;LHX5;MDGA2;CBLN1	2.21814e-05	0.00544136	2.82163	30.2374
regulation of organ morphogenesis (GO:2000027)	41 out of 150	FOXC1;NTN4;TWIST1;TNFRSF11B;CELSR1;HOXD11;FGF3;LRP6;SOX17;SIX2;SOX8;SOX9;MSX1;TFAP2A;FZD1;WNT10A;EYA1;WNT3A;BDNF;WNT5A;MAGI2;GRHL3;DMRT3;ISL1;DKK1;BMP7;TBX2;GREM1;SFRP1;BMP2;SFRP2;SMO;GDNF;NFIB;LHX1;HAND2;PAX9;SNAI2;ROR2;FGF10;BMPR1A	2.93326e-05	0.00677237	2.24001	23.3786
hindlimb morphogenesis (GO:0035137)	16 out of 38	TFAP2B;MSX2;OSR1;CHD7;TWIST1;HOXD10;LRP6;SALL3;ALX3;RSPO2;ALX4;MSX1;PITX1;HOXD9;WNT3;BMPR1A	3.29774e-05	0.00719091	4.31539	44.5334
primitive streak formation (GO:0090009)	7 out of 9	HHEX;T;LHX1;WNT5A;OTX2;FOXA2;LRP6	3.63652e-05	0.00751228	20.7273	211.873
endocrine pancreas development (GO:0031018)	16 out of 39	NKX6-2;ONECUT2;GIPR;ONECUT3;ONECUT1;PDX1;NEUROD1;RFX6;SOX9;INSM1;NKX6-1;PTF1A;SOX4;NKX2-2;NEUROG3;FOXA2	4.84365e-05	0.00950567	4.12752	41.008
mesenchyme morphogenesis (GO:0072132)	8 out of 12	HEYL;BMP2;OSR1;TWIST1;SOX9;ISL1;BMP7;TBX2	5.46991e-05	0.0102235	11.8469	116.261
signal transduction involved in regulation of gene expression (GO:0023019)	11 out of 22	NEUROD1;PDGFRA;MSX2;T;SOX17;GSC;P2RY1;PAX6;GATA4;MSX1;FOXA2	8.59871e-05	0.0153409	5.92718	55.4862
embryonic skeletal system morphogenesis (GO:0048704)	25 out of 81	DLX2;SATB2;TWIST1;HOXD11;HOXD10;SIX2;GSC;ALX3;ALX4;ALX1;HOXC9;TFAP2A;PDGFRA;EYA1;IRX5;OSR1;SOX11;GRHL2;BMP7;TBX15;MMP14;HOXB3;HOXD3;HOXB8;HOXD9	0.000128324	0.0214145	2.65197	23.7642
positive regulation of neuron differentiation (GO:0045666)	52 out of 217	ROBO2;FOXA1;ATP8A2;EPO;ROBO1;DPYSL3;NEFL;FEZF2;TRIM67;MEF2C;DSCAM;DCC;WNT5A;MAGI2;COBL;SOX11;PROX1;NGF;MAP1B;IL1RAPL1;PRKD1;OBSL1;SHANK1;NLGN1;NDNF;ASCL1;NEUROD1;BRINP2;CUX2;SLIT2;NKX6-1;BRINP3;WNT3;ATOH1;NKX2-2;NEGR1;WNT3A;BDNF;IRX3;DAB2IP;GDF6;BMP7;PHOX2B;HEYL;BMP2;DAB1;STK25;VWC2;HOXD3;NEUROG1;NEUROG3;FOXA2	0.000131718	0.0214145	1.87783	16.7781
embryonic forelimb morphogenesis (GO:0035115)	14 out of 34	TFAP2A;CRABP2;MSX2;OSR1;TWIST1;EN1;HOXD11;LRP6;ALX3;RSPO2;ALX4;MSX1;HOXD9;WNT3	0.000136398	0.0214145	4.15116	36.9451
positive regulation of neurogenesis (GO:0050769)	64 out of 283	ROBO2;FOXA1;ATP8A2;TENM4;EPO;OTP;ROBO1;DPYSL3;NEFL;SOX8;FEZF2;TRIM67;MEF2C;NKX6-2;DSCAM;DCC;WNT5A;MAGI2;COBL;SOX11;PAX6;PROX1;OLIG2;NGF;DMRTA2;SMO;MAP1B;IL1RAPL1;PRKD1;OBSL1;TLR2;SHANK1;NLGN1;FOXG1;NDNF;ASCL1;NEUROD1;BRINP2;CUX2;NTF3;SLIT2;NKX6-1;BRINP3;WNT3;ATOH1;NKX2-2;NEGR1;WNT3A;BDNF;IRX3;DAB2IP;GDF6;BMP7;PHOX2B;HEYL;BMP2;DAB1;STK25;VWC2;HOXD3;NEUROG1;TP73;NEUROG3;FOXA2	0.000147747	0.0223041	1.7431	15.3742
skeletal system morphogenesis (GO:0048705)	30 out of 106	DLX2;ANKRD11;SATB2;TWIST1;HOXD11;HOXD10;LRP6;SIX2;GSC;ALX3;ALX4;ALX1;HOXC9;TFAP2A;PDGFRA;TCF15;EYA1;IRX5;OSR1;SOX11;BMP7;GRHL2;TBX4;TBX15;MMP14;HOXB3;HOXD3;HOXB8;HOXD9;HOXD8	0.000167325	0.0243241	2.34624	20.4019
mesenchymal cell development (GO:0014031)	11 out of 24	TFAP2A;HEYL;FOXC1;CYP26C1;HAND2;SNAI2;NRG1;SOX11;ALX1;SOX9;BMPR1A	0.000230021	0.0322441	5.01472	42.01
dopaminergic neuron differentiation (GO:0071542)	8 out of 14	DMRTA2;LMX1A;WNT5A;LMX1B;PHOX2B;LRP6;FOXA2;PITX3	0.000252747	0.0333408	7.89701	65.4119
cartilage morphogenesis (GO:0060536)	7 out of 11	MEF2C;HAND2;HAND1;RSPO2;SNAI2;MSX1;LRP6	0.000254834	0.0333408	10.3624	85.7482
outflow tract morphogenesis (GO:0003151)	15 out of 40	FZD1;TFAP2A;MEF2C;SEMA3C;EYA1;NPY5R;NPY2R;FOXH1;NPY1R;SOX11;ISL1;TBX2;HEYL;SFRP2;SOX17	0.000273939	0.0346843	3.55833	29.1876
regulation of neuron differentiation (GO:0045664)	84 out of 405	ROBO2;FOXA1;BARHL2;ATP8A2;EPO;LRRK2;NR2E1;ROBO1;SOX3;DPYSL3;SIX3;NEFL;NEFM;SOX8;SOX9;FEZF2;TRIM67;MEF2C;GRID2;DSCAM;DCC;MAGI2;WNT5A;COBL;SOX11;PAX6;TBR1;PROX1;OLIG2;NGF;ISL1;SRCIN1;POU3F2;ISL2;LMX1A;MAP1B;IL1RAPL1;PRKD1;OBSL1;SHANK1;NLGN1;FOXG1;NDNF;ASCL1;NEUROD1;BRINP2;CUX2;SPOCK1;SLIT2;NKX6-1;HES3;BRINP3;WNT3;HES5;ATOH1;NKX2-2;TFAP2A;EYA1;NEGR1;BDNF;WNT3A;IRX3;NR2F1;DAB2IP;GDF6;BMP7;PHOX2B;HEYL…	0.00034737	0.0406077	1.56246	12.4452
organ morphogenesis (GO:0009887)	84 out of 405	ERRFI1;ONECUT2;CHD7;IHH;HOXC13;SLC8A1;COMP;SOX3;CYP26B1;SIX6;SIX2;SOX8;SOX9;SOX4;PITX3;EMX1;PDGFRA;TCF15;OSR1;SOX11;PAX6;PAX5;FOXL1;OVOL2;ALDH1A3;RBP4;MMP14;SMO;HAND2;PAX9;HAND1;HOXB3;FAM20C;ROR2;HOXB8;STK40;DLX2;FOXC1;ANKRD11;SATB2;TWIST1;GATA4;HOXD11;HOXD10;LRP6;NEUROD1;EFNB2;T;GSC;PDGFC;ALX3;ALX4;ALX1;SLIT3;MSX1;HOXC9;NKX6-1;NKX2-3;TFAP2A;WNT10A;IRX5;CDX2;EYA1;PDX1;LAMB1;TBX4;VAX2;GRHL2;BMP7;F…	0.00034737	0.0406077	1.56246	12.4452
embryonic appendage morphogenesis (GO:0035113)	25 out of 86	FBN2;CRABP2;DLX5;CHD7;TWIST1;HOXD11;HOXD10;LRP6;CYP26B1;RSPO2;ALX3;ALX4;ALX1;MSX1;PITX1;WNT3;TFAP2A;MSX2;OSR1;EN1;DKK1;BMP7;TBX4;SP9;HOXD9	0.000362107	0.0406077	2.43388	19.2851
embryonic limb morphogenesis (GO:0030326)	25 out of 86	FBN2;CRABP2;DLX5;CHD7;TWIST1;HOXD11;HOXD10;LRP6;CYP26B1;RSPO2;ALX3;ALX4;ALX1;MSX1;PITX1;WNT3;TFAP2A;MSX2;OSR1;EN1;DKK1;BMP7;TBX4;SP9;HOXD9	0.000362107	0.0406077	2.43388	19.2851
tube development (GO:0035295)	40 out of 164	TRIM71;ROBO2;FOXC1;PKDCC;SEMA3C;GATA4;PCSK5;SLC8A1;HHEX;CALB1;SOX17;HRH2;DACT2;ALX4;SOX9;SLIT2;HES5;NKX2-2;TFAP2B;LHCGR;NKX2-6;BDNF;OSR1;WNT5A;PDX1;COBL;PROX1;NPNT;BMP7;POU3F3;TBX18;HEYL;SFRP1;DAB1;SMO;LHX1;HAND1;FAT4;SIM1;CRLF1	0.000509031	0.0535033	1.91865	14.5491
positive regulation of gastrulation (GO:2000543)	6 out of 9	TENM4;WNT3A;LHX1;OSR1;OTX2;FOXA2	0.000517993	0.0535033	11.8394	89.5715
endocardial cushion morphogenesis (GO:0003203)	6 out of 9	HEYL;BMP2;TWIST1;SOX9;ISL1;TBX2	0.000517993	0.0535033	11.8394	89.5715
retinal ganglion cell axon guidance (GO:0031290)	9 out of 19	ROBO2;EPHA7;ISL2;ZIC2;SLIT2;BMPR1B;ISL1;POU4F2;POU4F3	0.000640598	0.0628586	5.33108	39.2
neural crest cell development (GO:0014032)	9 out of 19	TFAP2A;FOXC1;CYP26C1;HAND2;SNAI2;NRG1;SOX11;SOX9;BMPR1A	0.000640598	0.0628586	5.33108	39.2
mesenchymal cell differentiation (GO:0048762)	10 out of 23	WNT10A;MEF2C;BMP2;FRZB;OSR1;SIX2;ISL1;BMP7;LRP6;FGF10	0.000743894	0.0712142	4.55726	32.8287
sympathetic nervous system development (GO:0048485)	8 out of 16	TFAP2A;TFAP2B;GDNF;HAND2;SOX11;ASCL1;PHOX2B;SOX4	0.000825998	0.076137	5.92206	42.0403
tissue morphogenesis (GO:0048729)	74 out of 358	FOXA1;RYR2;IHH;CELSR1;HHEX;SOX17;ZIC3;SUFU;KDR;RSPO2;RSPO3;SOX8;SOX9;TEAD1;NKX3-1;MEF2C;FOXD1;MSX2;OSR1;FOXH1;RIPK4;WNT5A;SOX11;NRG1;PROX1;CYP7B1;NPNT;ISL1;OVOL2;ALDH1A3;SFRP1;MMP14;SFRP2;SMO;HAND2;HAND1;PGR;ZFPM2;FREM2;FOXC1;SEMA3C;LAMA1;TWIST1;GATA4;HOXD11;HOXB13;LRP6;ADAMTS16;T;GBX2;FRZB;MSX1;SLIT2;HES5;TFAP2A;WNT10A;TFAP2C;EYA1;WNT3A;PDX1;KLF4;BMP7;TBX4;TBX18;TBX2;HEYL;BMP2;GDNF;LHX1;MYF6;SNA…	0.000834113	0.076137	1.55368	11.0143
positive regulation of nervous system development (GO:0051962)	66 out of 313	ROBO2;FOXA1;ATP8A2;TENM4;EPO;OTP;ROBO1;DPYSL3;NEFL;SOX8;FEZF2;TRIM67;MEF2C;NKX6-2;DSCAM;DCC;WNT5A;MAGI2;COBL;SOX11;PAX6;PROX1;OLIG2;NGF;DMRTA2;SMO;MAP1B;IL1RAPL1;PRKD1;OBSL1;TLR2;SHANK1;NLGN1;FOXG1;NDNF;ASCL1;NEUROD1;BRINP2;CUX2;NTF3;SLIT2;NKX6-1;BRINP3;WNT3;ATOH1;NKX2-2;NEGR1;WNT3A;BDNF;IRX3;DAB2IP;GDF6;BMP7;PHOX2B;HEYL;BMP2;DAB1;STK25;VWC2;HOXD3;NEUROG1;CBLN2;TP73;NEUROG3;FOXA2;CBLN1	0.000903917	0.0806335	1.59228	11.1599
regulation of transcription involved in cell fate commitment (GO:0060850)	9 out of 20	DLX2;BMP2;NKX6-2;SOX17;EVX1;PAX6;PROX1;NR2F2;NKX6-1	0.00101585	0.083067	4.84615	33.3998
post-anal tail morphogenesis (GO:0036342)	9 out of 20	RIPPLY2;SFRP2;TCF15;T;WNT3A;WNT5A;SP5;FGF3;LRP6	0.00101585	0.083067	4.84615	33.3998
glandular epithelial cell differentiation (GO:0002067)	9 out of 20	FOXA1;NEUROD1;BMP2;RFX6;PDX1;GATA6;PAX6;INSM1;ASCL1	0.00101585	0.083067	4.84615	33.3998
regulation of heart morphogenesis (GO:2000826)	9 out of 20	FOXC1;EYA1;SMO;HAND2;TWIST1;SOX9;ISL1;TBX2;LRP6	0.00101585	0.083067	4.84615	33.3998
cardiac ventricle morphogenesis (GO:0003208)	10 out of 24	HEYL;SFRP2;NPY5R;SEMA3C;NPY2R;FOXH1;GATA4;ISL1;GRHL2;SOX4	0.00111095	0.0857489	4.23149	28.7849
negative regulation of embryonic development (GO:0045992)	10 out of 24	RPS6KA6;SFRP2;SOX17;GPR161;SUFU;WNT5A;DKK1;BMP7;TBX2;LRP6	0.00111095	0.0857489	4.23149	28.7849
stem cell development (GO:0048864)	11 out of 28	TFAP2A;HEYL;FOXC1;CYP26C1;HAND2;SNAI2;ALX1;NRG1;SOX11;SOX9;BMPR1A	0.00113372	0.0857489	3.83389	26.0024
limb bud formation (GO:0060174)	6 out of 10	SEMA3C;SOX11;SOX9;SOX4;WNT3;FGF10	0.00113604	0.0857489	8.87902	60.2016
neuron recognition (GO:0008038)	12 out of 33	ROBO2;ROBO3;CNTNAP2;EFNB3;DSCAM;BDNF;FOXG1;NCAM2;CNTN4;FEZF2;ROBO1;OPCML	0.00151248	0.112009	3.38616	21.9897
neuron migration (GO:0001764)	29 out of 116	BARHL2;ROBO3;FOXG1;SATB2;ARX;TWIST1;NDNF;CELSR1;ASCL1;SOX1;CHL1;SPOCK1;FEZF2;PRKG1;ATOH1;DRGX;MEF2C;OLIG3;DCC;NR2F1;NAV1;PAX6;NR2F2;DCLK1;PHOX2B;DAB1;TLX3;LHX1;LMX1B	0.00188729	0.137178	1.9793	12.4154
regulation of embryonic development (GO:0045995)	26 out of 101	TENM4;LAMA1;NRK;CELSR1;LRP6;RPS6KA6;SOX17;SUFU;OTX2;FZD1;WNT3A;OSR1;WNT5A;GRHL3;KLF4;DKK1;BMP7;TBX18;TBX2;SFRP1;SFRP2;GDNF;GPR161;LHX1;BMPR1A;FOXA2	0.00203213	0.142508	2.05777	12.7554
neuron fate commitment (GO:0048663)	12 out of 34	DLX2;TFAP2C;GSX1;SMO;IHH;OTX2;NRG1;OLIG1;PAX6;OLIG2;ASCL1;PTF1A	0.00203323	0.142508	3.23205	20.0327
axon extension (GO:0048675)	11 out of 30	CYFIP1;SMO;BDNF;LAMB2;LHX2;MAP1B;SLIT3;SLIT2;POU4F2;DCLK1;POU4F3	0.00218573	0.147914	3.42992	21.011
embryonic hindlimb morphogenesis (GO:0035116)	11 out of 30	MSX2;OSR1;CHD7;ALX3;RSPO2;TWIST1;ALX4;MSX1;PITX1;WNT3;LRP6	0.00218573	0.147914	3.42992	21.011
cranial nerve development (GO:0021545)	9 out of 22	TFAP2A;KCNJ10;SMO;CHD7;HES3;ISL1;POU4F3;NKX2-2;DRGX	0.00229045	0.151647	4.10011	24.9246
stem cell differentiation (GO:0048863)	18 out of 62	MEF2C;WNT10A;OSR1;PDX1;NRG1;SOX21;ISL1;BMP7;LRP6;HHEX;SFRP1;BMP2;SMO;TAL1;FRZB;SIX2;SIX3;FGF10	0.00233632	0.151647	2.42596	14.6994
regulation of cardiac muscle tissue development (GO:0055024)	15 out of 48	MEF2C;WNT3A;GATA6;ADRB1;GATA4;NRG1;DKK1;FGF3;LRP6;TBX2;EFNB2;GREM1;BMP2;RBP4;FGF20	0.00239298	0.151647	2.69444	16.2616
bone trabecula formation (GO:0060346)	5 out of 8	COL1A1;FBN2;SFRP1;MSX2;MMP2	0.00241809	0.151647	9.86275	59.4209
morphogenesis of an epithelium (GO:0002009)	61 out of 296	FOXA1;RYR2;IHH;CELSR1;HHEX;SOX17;ZIC3;SUFU;KDR;RSPO2;RSPO3;SOX8;SOX9;TEAD1;NKX3-1;MEF2C;FOXD1;MSX2;OSR1;FOXH1;RIPK4;WNT5A;SOX11;CYP7B1;NPNT;OVOL2;ALDH1A3;SFRP1;MMP14;SFRP2;SMO;HAND2;HAND1;PGR;FREM2;SEMA3C;LAMA1;GATA4;HOXD11;HOXB13;LRP6;ADAMTS16;T;GBX2;FRZB;SLIT2;HES5;TFAP2A;TFAP2C;EYA1;WNT3A;PDX1;BMP7;TBX4;TBX18;BMP2;GDNF;LHX1;FAT4;FOXA2;FGF10	0.00243408	0.151647	1.54517	9.29914
negative regulation of nervous system development (GO:0051961)	46 out of 211	ROBO2;DLX2;FOXG1;NR2E1;ASCL1;LRP6;SOX3;SUFU;DPYSL3;SIX3;SPOCK1;SOX8;SOX9;SLIT2;NKX6-1;WNT3;HES5;NKX2-2;NKX6-2;WNT3A;BDNF;DCC;IRX3;WNT5A;NR2F1;SOX11;PAX6;OLIG2;ISL1;BMP7;SORL1;PHOX2B;ISL2;MEIS1;DAB1;LMX1A;TLX3;TLX2;RFX4;GPR161;ID4;ZNF536;CNTN4;TP73;FOXA2;BMPR1A	0.00255657	0.15679	1.65766	9.89471
neuron projection extension (GO:1990138)	12 out of 35	CYFIP1;EMX1;SMO;BDNF;LAMB2;LHX2;MAP1B;SLIT3;SLIT2;POU4F2;DCLK1;POU4F3	0.00269189	0.162549	3.09135	18.2931
palate development (GO:0060021)	21 out of 78	TFAP2A;PDGFRA;MEF2C;PKDCC;BNC2;DLX5;WNT3A;OSR1;SATB2;CHD7;WNT5A;TWIST1;MEOX2;LRP6;TBX2;HAND2;ALX4;SNAI2;ALX1;MSX1;BMPR1A	0.00294859	0.172838	2.1854	12.7331
regulation of gastrulation (GO:0010470)	11 out of 31	SFRP2;TENM4;SOX17;WNT3A;OSR1;LHX1;OTX2;KLF4;DKK1;BMPR1A;FOXA2	0.00295036	0.172838	3.25824	18.9819
developmental cell growth (GO:0048588)	15 out of 49	CYFIP1;EMX1;BDNF;LAMB2;COBL;GATA4;POU4F2;DCLK1;POU4F3;SMO;LHX2;MAP1B;SLIT3;SOX9;SLIT2	0.00299456	0.172848	2.61504	15.1959
cardiac chamber morphogenesis (GO:0003206)	10 out of 27	HEYL;SFRP2;SEMA3C;NPY5R;NPY2R;FOXH1;GATA4;ISL1;GRHL2;SOX4	0.00316408	0.179116	3.48415	20.0544
retina layer formation (GO:0010842)	8 out of 19	TFAP2A;TFAP2B;ATP8A2;CALB1;MEGF11;LHX1;PTF1A;FJX1	0.00323775	0.179116	4.3062	24.6869
positive regulation of amine transport (GO:0051954)	9 out of 23	HTR6;GDNF;NPY2R;TRH;AVPR1A;CARTPT;AVP;NAT8L;DRD4	0.00328466	0.179116	3.80702	21.7704
negative regulation of neuron differentiation (GO:0045665)	34 out of 147	FOXG1;NR2E1;ASCL1;SOX3;DPYSL3;SIX3;SPOCK1;SOX8;SOX9;SLIT2;WNT3;HES5;NKX2-2;WNT3A;DCC;IRX3;WNT5A;NR2F1;PAX6;OLIG2;ISL1;BMP7;PHOX2B;ISL2;MEIS1;DAB1;LMX1A;TLX3;TLX2;ID4;ZNF536;CNTN4;TP73;FOXA2	0.0032857	0.179116	1.78701	10.2184
developmental growth involved in morphogenesis (GO:0060560)	21 out of 79	CYFIP1;EMX1;BNC2;MSX2;BDNF;LAMB2;WNT3A;COBL;POU4F2;DCLK1;ROBO1;LRP6;POU4F3;TBX2;SMO;LHX2;MAP1B;LHX1;SLIT3;SLIT2;FGF10	0.00347886	0.187048	2.1476	12.1576
neuron development (GO:0048666)	29 out of 121	ALK;ROBO2;TENM4;ONECUT2;IHH;HTT;ASCL1;HS6ST1;HOXD10;SOX3;SOX1;GBX2;SALL3;NPY;PITX3;TFAP2A;MEF2C;WNT5A;EN1;PAX6;PHOX2B;ISL2;HAND2;LMX1B;INSM1;HOXD9;TP73;LHX8;HCN1	0.00368257	0.195325	1.87118	10.4863
face development (GO:0060324)	6 out of 12	SOX3;ALDH1A3;WNT5A;CHD7;HOXB3;GRHL2	0.00385195	0.19635	5.91866	32.9029
regulation of glutamate secretion (GO:0014048)	6 out of 12	HTR6;NPY5R;HRH3;TRH;AVP;AVPR1A	0.00385195	0.19635	5.91866	32.9029
enteric nervous system development (GO:0048484)	6 out of 12	GDNF;KIF26A;TLX2;NTF3;SOX8;PHOX2B	0.00385195	0.19635	5.91866	32.9029
behavior (GO:0007610)	93 out of 494	GLP1R;CNTNAP2;ATP8A2;CTNND2;LRRK2;NPY2R;CHD7;HTR2C;TRH;NR2E1;ADRA1B;CELSR1;ESPN;SOBP;SLC6A3;CRHBP;HTR6;UCHL1;CALB1;NETO1;CHL1;GRM6;ZIC1;SIX3;PRLHR;FEZF2;PITX3;CHRNB1;MEF2C;TCF15;DSCAM;NPY5R;BSX;NPY1R;NRG1;AVPR1A;CARTPT;SEZ6L;NGF;SORCS3;C1QL1;ALDH1A3;MTNR1A;TAL1;HAND2;ITGA8;AVP;HOXB8;SHANK1;SLC24A2;OPRD1;SPTBN4;CACNA1B;HTT;ITPR3;ADRB1;ADCY8;PTGS2;HOXD10;NPAS2;THBS4;C1ORF51;CUX2;EFNB3;PTPRZ1;HRH3;G…	0.00418788	0.210736	1.38258	7.57041
columnar/cuboidal epithelial cell differentiation (GO:0002065)	15 out of 51	FOXA1;MEF2C;GATA6;PDX1;C10ORF11;MITF;PAX6;SOX11;GATA4;ASCL1;NEUROD1;BMP2;RFX6;INSM1;SOX4	0.00457161	0.227134	2.46947	13.3052
regulation of stem cell proliferation (GO:0072091)	22 out of 86	BDNF;LRRK2;FOXG1;WNT5A;IHH;OTP;IRS2;PAX6;SOX11;NR2E1;NGF;TBX18;LRP6;DMRTA2;SOX17;SMO;NFIB;SIX3;KDR;SNAI2;SOX9;BMPR1A	0.00468325	0.228489	2.03893	10.9363
neuron fate determination (GO:0048664)	5 out of 9	FOXG1;OTX2;HES5;ATOH1;NKX2-2	0.00479321	0.228489	7.39663	39.5021
pattern specification involved in kidney development (GO:0061004)	5 out of 9	IRX1;FOXD1;IRX3;OSR1;HES5	0.00479321	0.228489	7.39663	39.5021
positive regulation of cell development (GO:0010720)	70 out of 358	ROBO2;FOXA1;ATP8A2;TENM4;EPO;OTP;ROBO1;DPYSL3;NEFL;SOX8;FEZF2;TRIM67;MEF2C;NKX6-2;DSCAM;DCC;WNT5A;MAGI2;COBL;SOX11;PAX6;PROX1;OLIG2;NGF;DMRTA2;SMO;MAP1B;IL1RAPL1;PRKD1;OBSL1;TLR2;SHANK1;NLGN1;FOXG1;TWIST1;ADRB1;NDNF;ASCL1;HOXD11;NEUROD1;BRINP2;CUX2;NTF3;SLIT2;NKX6-1;BRINP3;WNT3;ATOH1;NKX2-2;NEGR1;WNT3A;BDNF;IRX3;DAB2IP;GDF6;BMP7;PHOX2B;COL1A1;HEYL;BMP2;DAB1;GDNF;STK25;PDE3A;VWC2;HOXD3;NEUROG1;TP7…	0.00483173	0.228489	1.44689	7.71561
dorsal/ventral pattern formation (GO:0009953)	18 out of 66	FOXA1;INTU;WNT3A;FOXG1;EN1;PAX6;HOXD11;OVOL2;GREM1;SMO;LHX2;GSC;LHX1;SIX3;OTX2;LMX1B;BMPR1B;FOXA2	0.00489418	0.228686	2.22328	11.8272
pituitary gland development (GO:0021983)	10 out of 29	SOX3;SIX3;PAX6;NR0B1;MSX1;ETS1;PITX1;ISL1;FGF10;BMPR1A	0.00571422	0.262843	3.11703	16.0988
cell differentiation in spinal cord (GO:0021515)	12 out of 38	ISL2;GSX1;WNT3A;TAL1;LHX1;LHX5;OLIG2;ASCL1;MDGA2;ISL1;SOX4;NKX2-2	0.0057591	0.262843	2.73417	14.1
negative regulation of neurogenesis (GO:0050768)	41 out of 192	DLX2;FOXG1;NR2E1;ASCL1;SOX3;DPYSL3;SIX3;SPOCK1;SOX8;SOX9;SLIT2;NKX6-1;WNT3;HES5;NKX2-2;NKX6-2;WNT3A;BDNF;DCC;IRX3;WNT5A;NR2F1;SOX11;PAX6;OLIG2;ISL1;BMP7;SORL1;PHOX2B;ISL2;MEIS1;DAB1;LMX1A;TLX3;TLX2;ID4;ZNF536;CNTN4;TP73;BMPR1A;FOXA2	0.00614328	0.268099	1.61297	8.21386
cardiac septum morphogenesis (GO:0060411)	13 out of 43	MSX2;GATA6;GATA4;PARVA;SOX11;PROX1;ISL1;TBX2;HEYL;SMO;HAND1;ZFPM2;SOX4	0.00623197	0.268099	2.56737	13.0373
pancreas development (GO:0031016)	9 out of 25	HHEX;IHH;ILDR2;PROX1;NKX6-1;PTF1A;ISL1;MEIS2;FGF10	0.0062626	0.268099	3.33076	16.8975
hypothalamus development (GO:0021854)	6 out of 13	SOX3;NKX2-6;GSX1;RAX;NR0B1;ETS1	0.00628411	0.268099	5.07284	25.7179
planar cell polarity pathway involved in neural tube closure (GO:0090179)	6 out of 13	FZD1;SFRP1;SFRP2;WNT5A;GRHL3;CELSR1	0.00628411	0.268099	5.07284	25.7179
regulation of transcription from RNA polymerase II promoter involved in heart development (GO:1901213)	6 out of 13	GREM1;BMP2;MSX2;T;MSX1;TBX2	0.00628411	0.268099	5.07284	25.7179
epithelium development (GO:0060429)	52 out of 256	ROBO2;TRIM71;ERRFI1;BNC1;CHD7;IHH;HOXC13;CELSR1;SOX21;SLC8A1;HHEX;CALB1;SOX17;KDR;SOX9;NKX2-6;OSR1;SOX11;PROX1;NPNT;DKK1;POU3F2;POU3F3;SFRP1;SMO;HAND1;FOXC1;CRABP2;SEMA3C;APCDD1;HOXB13;FRZB;NTF3;ALX4;MSX1;SLIT2;WNT3;HES5;TFAP2B;WNT10A;TFAP2C;BDNF;GRHL3;POU2F3;BMP7;HEYL;BMP2;LHX1;SNAI2;SIM1;CRLF1;FGF10	0.00650216	0.268327	1.51534	7.63065
face morphogenesis (GO:0060325)	11 out of 34	TFAP2A;COL1A1;PDGFRA;CRISPLD1;DLX5;ANKRD11;MMP2;PAX9;MSX1;DKK1;LRP6	0.00659313	0.268327	2.83275	14.2253
embryonic digestive tract morphogenesis (GO:0048557)	8 out of 21	PDGFRA;SMO;SIX2;IHH;GATA4;SOX11;OVOL2;FGF10	0.00666861	0.268327	3.64328	18.2541
negative regulation of cell development (GO:0010721)	49 out of 239	FOXA1;NR2E1;SOX3;DPYSL3;SIX3;SOX8;SOX9;NKX6-2;DCC;WNT5A;SOX11;PAX6;OLIG2;ISL1;OVOL2;ISL2;SFRP1;SFRP2;LMX1A;FOXC1;DLX2;FOXG1;ASCL1;FRZB;TTPA;SPOCK1;SLIT2;NKX6-1;WNT3;HES5;NKX2-2;WNT3A;BDNF;IRX3;NR2F1;DAB2IP;BMP7;SORL1;PHOX2B;MEIS1;DAB1;TLX3;TLX2;ID4;ZNF536;CNTN4;TP73;FOXA2;BMPR1A	0.00673817	0.268327	1.53278	7.66385
forebrain neuron development (GO:0021884)	7 out of 17	ROBO2;TFAP2A;SOX1;GBX2;SALL3;WNT5A;LHX8	0.00676799	0.268327	4.14352	20.6992
nitric oxide mediated signal transduction (GO:0007263)	7 out of 17	NEUROD1;GUCY1B3;NOS2;DDAH1;NPY2R;PDX1;NOS1	0.00676799	0.268327	4.14352	20.6992
segment specification (GO:0007379)	7 out of 17	IRX1;MAFB;IRX3;OSR1;COBL;MEOX2;HES5	0.00676799	0.268327	4.14352	20.6992
embryonic pattern specification (GO:0009880)	16 out of 58	TFAP2A;SATB2;WNT5A;IHH;COBL;MEOX2;BMP7;LRP6;RIPPLY2;T;LHX1;OTX2;SIM2;HOXD8;FGF10;FOXA2	0.00686881	0.269601	2.25779	11.2455
central nervous system neuron development (GO:0021954)	10 out of 30	ROBO2;TFAP2A;SOX1;GBX2;SALL3;NPY;WNT5A;LMX1B;ASCL1;LHX8	0.00747847	0.290624	2.96101	14.4963
segmentation (GO:0035282)	13 out of 44	FOXC1;SEMA3C;TCF15;WNT5A;TBX18;PAX1;MAFB;RIPPLY2;T;MYF6;ROR2;NKX3-1;BMPR1A	0.00769662	0.296169	2.48441	12.0915
positive regulation of glial cell differentiation (GO:0045687)	9 out of 26	BMP2;NKX6-2;TENM4;NTF3;OLIG2;NKX6-1;NKX2-2;TLR2;TP73	0.00836833	0.301525	3.13465	14.994
cell differentiation in hindbrain (GO:0021533)	9 out of 26	ATXN2;GRID2;NFIX;LHX1;LHX5;PROX1;PHOX2B;CBLN1;FOXA2	0.00836833	0.301525	3.13465	14.994
nerve development (GO:0021675)	11 out of 35	TFAP2A;KCNJ10;SMO;BDNF;CHD7;NTF3;HES3;ISL1;NKX2-2;DRGX;POU4F3	0.0083812	0.301525	2.71456	12.9804
neural crest cell migration (GO:0001755)	11 out of 35	SEMA3C;GBX2;SMO;GDNF;HAND2;FGF19;TWIST1;SOX8;ISL1;PHOX2B;OVOL2	0.0083812	0.301525	2.71456	12.9804
aggressive behavior (GO:0002118)	5 out of 10	CRHBP;PENK;NR2E1;AVP;AVPR1A	0.0084504	0.301525	5.91696	28.2448
cardiac right ventricle morphogenesis (GO:0003215)	5 out of 10	SEMA3C;FOXH1;GATA4;ISL1;SOX4	0.0084504	0.301525	5.91696	28.2448
neurofilament cytoskeleton organization (GO:0060052)	5 out of 10	ATP8A2;NEFL;NEFM;INA;NEFH	0.0084504	0.301525	5.91696	28.2448
peripheral nervous system neuron development (GO:0048935)	5 out of 10	ISL2;ONECUT2;HAND2;HOXD10;HOXD9	0.0084504	0.301525	5.91696	28.2448
tube morphogenesis (GO:0035239)	24 out of 101	RYR2;MEF2C;EYA1;WNT3A;OSR1;WNT5A;FOXH1;CHD7;IHH;GATA6;GATA4;FGF3;OVOL2;LRP6;SOX17;SMO;ZIC3;SUFU;HAND2;HAND1;SOX8;SOX9;TEAD1;HES5	0.00865842	0.306165	1.84863	8.77958
Wnt signaling pathway, planar cell polarity pathway (GO:0060071)	8 out of 22	FZD1;SFRP1;SFRP2;MAGI2;WNT5A;GRHL3;ROR2;CELSR1	0.00917042	0.31613	3.38285	15.8716
gland development (GO:0048732)	45 out of 220	GCM2;FOXC1;SLC46A2;ONECUT2;ONECUT1;GATA6;PCSK9;OTP;IRS2;ETS1;FGF3;SOX3;HHEX;DBP;HRH2;SIX3;SOX9;MSX1;PITX1;DUOX2;NKX3-1;NKX2-8;PDGFRA;WNT10A;TFAP2C;WNT3A;PDX1;COBL;NR0B1;PAX6;NRG1;PROX1;ISL1;POU3F2;PAX1;NR5A1;AR;TG;MAFB;HAND2;HOXB3;HOXD3;HOXD9;FGF10;BMPR1A	0.00949559	0.31613	1.52752	7.11354
regulation of glial cell differentiation (GO:0045685)	14 out of 50	DLX2;NKX6-2;TENM4;NR2E1;OLIG2;BMP2;DAB1;NTF3;ID4;NKX6-1;HES5;TLR2;NKX2-2;TP73	0.00964555	0.31613	2.30404	10.6937
spinal cord association neuron differentiation (GO:0021527)	6 out of 14	GSX1;WNT3A;TAL1;LHX1;LHX5;ASCL1	0.00966511	0.31613	4.43847	20.5911
embryonic heart tube development (GO:0035050)	6 out of 14	FOXC1;HHEX;NKX2-6;SOX17;HAND1;SLC8A1	0.00966511	0.31613	4.43847	20.5911
outflow tract septum morphogenesis (GO:0003148)	6 out of 14	MSX2;GATA6;PARVA;ZFPM2;ISL1;TBX2	0.00966511	0.31613	4.43847	20.5911
dorsal/ventral axis specification (GO:0009950)	6 out of 14	SFRP1;PAX6;VAX2;WNT3;LRP6;BMPR1A	0.00966511	0.31613	4.43847	20.5911
Sertoli cell development (GO:0060009)	6 out of 14	SOX3;DMRT1;RAB13;HSD17B4;SOX8;SOX9	0.00966511	0.31613	4.43847	20.5911
regulation of establishment of planar polarity involved in neural tube closure (GO:0090178)	6 out of 14	FZD1;SFRP1;SFRP2;WNT5A;GRHL3;CELSR1	0.00966511	0.31613	4.43847	20.5911
central nervous system development (GO:0007417)	25 out of 108	ROBO2;CHD7;CELSR1;NPAS2;SOX3;UGT8;RPS6KA6;SNTG2;PTPRZ1;PDGFC;SH3GL2;ATOH1;ARNT2;PDX1;PAX6;GRHL3;POU3F3;DCLK1;CYP26C1;TLX3;TLX1;IL1RAPL2;NES;GPR124;NEUROG3	0.0105156	0.341105	1.78645	8.13709
brain development (GO:0007420)	39 out of 187	ROBO2;HMX3;CNTNAP2;DLX2;FOXC1;CTTNBP2;FOXG1;IRS2;FZD10;HTR6;HRH3;ZIC2;FRZB;ZIC1;SIX3;NTF3;P2RY1;ALX1;MACROD2;CKB;HES5;NKX2-2;FZD1;ARNT2;EPHA7;H3F3B;FZD8;TBR1;SLC6A11;UNC5C;PROX1;GRHL2;SFRP1;SFRP2;ITGA8;CNTN4;NES;HMX2;KCNK3	0.0109402	0.34855	1.56457	7.0645
bone morphogenesis (GO:0060349)	9 out of 27	TFAP2A;CYP26B1;RIPPLY2;SFRP2;T;SP5;MSX1;LRP6;PAX1	0.0109705	0.34855	2.96033	13.3586
sensory organ development (GO:0007423)	24 out of 103	WNT10A;FOXC1;NKX2-6;BNC2;TCF15;CHD7;RAX;MITF;PAX6;KLF4;GRIN2B;GRHL2;MEIS2;SOX3;RBP4;MAFB;SMO;ADAMTS18;HAND2;SIX3;BMPR1B;NES;HES5;FGF10	0.0110756	0.34855	1.80162	8.11273
somitogenesis (GO:0001756)	12 out of 41	FOXC1;RIPPLY2;SEMA3C;T;TCF15;WNT5A;MYF6;ROR2;TBX18;NKX3-1;PAX1;BMPR1A	0.0111003	0.34855	2.4509	11.0309
formation of primary germ layer (GO:0001704)	13 out of 46	FOXC1;HTT;GATA4;DKK1;BMP7;SOX17;TLX2;LHX1;HAND1;SOX7;WNT3;BMPR1A;FOXA2	0.01143	0.356052	2.33356	10.4346
midbrain development (GO:0030901)	10 out of 32	LMX1A;RFX4;EN1;OTX2;OTX1;MSX1;LMX1B;HES3;LRP6;PITX3	0.0122341	0.377459	2.69151	11.8521
regulation of establishment of planar polarity (GO:0090175)	8 out of 23	FZD1;SFRP1;SFRP2;MAGI2;WNT5A;GRHL3;ROR2;CELSR1	0.0123095	0.377459	3.15714	13.8832
regulation of gliogenesis (GO:0014013)	17 out of 67	DLX2;NKX6-2;TENM4;SOX11;NR2E1;OLIG2;BMP2;DAB1;PTPRZ1;NTF3;ID4;SOX8;NKX6-1;HES5;TLR2;NKX2-2;TP73	0.0130407	0.39678	2.01484	8.74375
embryonic heart tube morphogenesis (GO:0003143)	16 out of 62	RYR2;MEF2C;WNT3A;WNT5A;FOXH1;IHH;GATA4;OVOL2;LRP6;SOX17;SMO;ZIC3;SUFU;HAND2;HAND1;TEAD1	0.0133771	0.400248	2.06098	8.8915
regulation of cardiac muscle cell differentiation (GO:2000725)	7 out of 19	EFNB2;GREM1;MEF2C;BMP2;WNT3A;ADRB1;DKK1	0.0134861	0.400248	3.45253	14.8669
activation of transmembrane receptor protein tyrosine kinase activity (GO:0007171)	5 out of 11	GREM1;ANGPT4;PDGFC;NRG1;PRLR	0.0136645	0.400248	4.93051	21.1664
cardiac ventricle formation (GO:0003211)	5 out of 11	MEF2C;HAND2;HAND1;SOX11;SOX4	0.0136645	0.400248	4.93051	21.1664
type B pancreatic cell development (GO:0003323)	5 out of 11	SMO;WNT5A;INSM1;NKX6-1;NKX2-2	0.0136645	0.400248	4.93051	21.1664
fear response (GO:0042596)	9 out of 28	BDNF;NPY2R;PENK;HTR1A;HTR2C;ADRB1;NR2E1;GRIN2B;DRD4	0.0141339	0.402858	2.80435	11.9442
regulation of mesoderm development (GO:2000380)	6 out of 15	RPS6KA6;SFRP2;SOX17;WNT3A;DKK1;BMPR1A	0.0141642	0.402858	3.94508	16.7944
glandular epithelial cell development (GO:0002068)	6 out of 15	SMO;WNT5A;PAX6;INSM1;NKX6-1;NKX2-2	0.0141642	0.402858	3.94508	16.7944
cell migration involved in sprouting angiogenesis (GO:0002042)	6 out of 15	EFNB2;GREM1;EGR3;KDR;SLIT2;ROBO1	0.0141642	0.402858	3.94508	16.7944
skeletal system development (GO:0001501)	34 out of 162	FOXC1;PKDCC;HOXD1;DLX5;NPR3;CHD7;IHH;TNFRSF11B;HOXD12;PCSK5;COMP;MBTD1;T;FRZB;SUFU;ALX4;SOX9;PITX1;SOX4;OSR1;WNT5A;EN1;SOX11;BMP7;PAX1;COL1A1;EXT1;BMP3;RBP4;BMP2;CDH11;FAM20C;TLL1;BMPR1B	0.0151781	0.42859	1.5762	6.60098
behavioral fear response (GO:0001662)	8 out of 24	BDNF;NPY2R;PENK;HTR1A;HTR2C;NR2E1;GRIN2B;DRD4	0.0161698	0.446947	2.95965	12.2074
behavioral defense response (GO:0002209)	8 out of 24	BDNF;NPY2R;PENK;HTR1A;HTR2C;NR2E1;GRIN2B;DRD4	0.0161698	0.446947	2.95965	12.2074
trabecula formation (GO:0060343)	8 out of 24	FBN2;COL1A1;SFRP1;RBP4;MSX2;ADAMTS1;MMP2;OVOL2	0.0161698	0.446947	2.95965	12.2074
stem cell proliferation (GO:0072089)	13 out of 48	TRIM71;OSR1;WNT5A;ASCL1;BMP7;BMP2;SFRP2;MECOM;SIX2;HAND2;ID4;MSX1;NES	0.0164304	0.450974	2.19996	9.03881
embryonic cranial skeleton morphogenesis (GO:0048701)	9 out of 29	TFAP2A;PDGFRA;TBX15;DLX2;MMP14;IRX5;SIX2;TWIST1;GRHL2	0.0179228	0.475848	2.66398	10.7137
regulation of organ formation (GO:0003156)	9 out of 29	EYA1;GDNF;HAND2;WNT5A;HOXD11;ISL1;BMP7;FGF3;FGF10	0.0179228	0.475848	2.66398	10.7137
non-canonical Wnt signaling pathway (GO:0035567)	9 out of 29	FZD1;SFRP1;SFRP2;MAGI2;WNT5A;GRHL3;FZD10;ROR2;CELSR1	0.0179228	0.475848	2.66398	10.7137
positive regulation of cardiac muscle tissue development (GO:0055025)	9 out of 29	EFNB2;GREM1;MEF2C;WNT3A;GATA6;ADRB1;GATA4;NRG1;TBX2	0.0179228	0.475848	2.66398	10.7137
adult behavior (GO:0030534)	30 out of 141	OPRD1;SPTBN4;CNTNAP2;CHD7;TRH;ADRA1B;HOXD10;CRHBP;UCHL1;EFNB3;CHL1;SLITRK1;NPY;ZIC1;SLITRK5;DRD4;CHRNB1;KCNJ10;DMRT3;CARTPT;SEZ6L;NGF;DAB1;GDNF;HOXB8;FGF12;HOXD9;UNC79;SHANK1;FOXA2	0.0180002	0.475848	1.60313	6.44038
positive regulation of stem cell proliferation (GO:2000648)	16 out of 64	FOXG1;WNT5A;IHH;OTP;IRS2;PAX6;SOX11;NR2E1;NGF;TBX18;LRP6;DMRTA2;SMO;KDR;SOX9;BMPR1A	0.0180641	0.475848	1.97488	7.92682
positive regulation of male gonad development (GO:2000020)	4 out of 8	NR5A1;DMRT1;SOX9;ZFPM2	0.0188427	0.480245	5.91525	23.4932
embryonic retina morphogenesis in camera-type eye (GO:0060059)	4 out of 8	RBP4;LHX1;PROX1;LRP6	0.0188427	0.480245	5.91525	23.4932
regulation of Wnt signaling pathway involved in heart development (GO:0003307)	4 out of 8	BMP2;SOX17;DKK1;LRP6	0.0188427	0.480245	5.91525	23.4932
negative regulation of cytosolic calcium ion concentration (GO:0051481)	4 out of 8	KCNA5;RYR3;KCNK3;SLC8A1	0.0188427	0.480245	5.91525	23.4932
regulation of chemokine-mediated signaling pathway (GO:0070099)	4 out of 8	PADI2;SLIT3;SLIT2;ROBO1	0.0188427	0.480245	5.91525	23.4932
positive regulation of bone mineralization (GO:0030501)	10 out of 34	FBN2;TFAP2A;MEF2C;BMP2;PKDCC;OSR1;FAM20C;BMPR1B;BMP7;BMPR1A	0.0189677	0.480312	2.46693	9.7814
dentate gyrus development (GO:0021542)	6 out of 16	NEUROD1;MEF2C;LMX1A;PROX1;NR2E1;FEZF2	0.0199373	0.501627	3.55036	13.9003
neuropeptide signaling pathway (GO:0007218)	25 out of 114	OPRD1;NPFFR1;NXPH2;NPY2R;ELTD1;GPR83;CELSR1;GALR2;BAI2;NPY;PENK;BAI3;PRLHR;GPR139;NTSR2;NPY5R;SORT1;NPY1R;PKDREJ;CARTPT;SSTR1;SORCS3;LPHN2;GPR125;GPR124	0.020395	0.503996	1.66543	6.48261
positive regulation of cardiac muscle cell differentiation (GO:2000727)	5 out of 12	EFNB2;GREM1;MEF2C;WNT3A;ADRB1	0.0206735	0.503996	4.2259	16.3919
thalamus development (GO:0021794)	5 out of 12	CNTNAP2;SMO;GBX2;OLIG2;LRP6	0.0206735	0.503996	4.2259	16.3919
cardiac chamber formation (GO:0003207)	5 out of 12	MEF2C;HAND2;HAND1;SOX11;SOX4	0.0206735	0.503996	4.2259	16.3919
positive regulation of oligodendrocyte differentiation (GO:0048714)	5 out of 12	TENM4;OLIG2;TLR2;TP73;NKX2-2	0.0206735	0.503996	4.2259	16.3919
membrane hyperpolarization (GO:0060081)	8 out of 25	RIMS1;KCNJ10;KCNQ3;KCNA5;ADRB1;CACNG2;DRD4;CFTR	0.020832	0.504727	2.78539	10.783
heart looping (GO:0001947)	14 out of 55	MEF2C;WNT3A;WNT5A;FOXH1;IHH;GATA4;OVOL2;LRP6;SOX17;SMO;ZIC3;SUFU;HAND2;HAND1	0.0223483	0.538143	2.02247	7.68741
metanephros development (GO:0001656)	10 out of 35	ROBO2;EYA1;GDNF;IRX3;ITGA8;SLIT2;HOXD11;BMP7;NKX3-1;FGF10	0.0232024	0.545325	2.36811	8.91239
embryonic skeletal system development (GO:0048706)	10 out of 35	MBTD1;EXT1;COL1A1;RBP4;T;HOXD1;OSR1;WNT5A;IHH;PCSK5	0.0232024	0.545325	2.36811	8.91239
positive regulation of gliogenesis (GO:0014015)	10 out of 35	BMP2;NKX6-2;TENM4;NTF3;SOX8;OLIG2;NKX6-1;NKX2-2;TLR2;TP73	0.0232024	0.545325	2.36811	8.91239
positive regulation of neural precursor cell proliferation (GO:2000179)	10 out of 35	DMRTA2;SMO;FOXG1;OTP;PAX6;NR2E1;PROX1;INSM1;ASCL1;NES	0.0232024	0.545325	2.36811	8.91239
ureteric bud development (GO:0001657)	11 out of 40	ROBO2;FOXC1;SFRP1;BDNF;OSR1;LHX1;SLIT2;NPNT;SIM1;BMP7;CRLF1	0.0234612	0.548127	2.24587	8.42743
embryonic eye morphogenesis (GO:0048048)	7 out of 21	ALDH1A3;IHH;PAX6;VAX2;BMP7;TBX2;LRP6	0.023976	0.55684	2.95897	11.039
adult locomotory behavior (GO:0008344)	20 out of 88	OPRD1;SPTBN4;KCNJ10;CHD7;DMRT3;TRH;SEZ6L;NGF;HOXD10;UCHL1;EFNB3;DAB1;GDNF;CHL1;ZIC1;HOXB8;HOXD9;FGF12;DRD4;FOXA2	0.0248285	0.573247	1.74292	6.4414
neuron projection guidance (GO:0097485)	67 out of 367	ROBO2;ROBO3;TRIO;NCAN;ROBO1;RPS6KA6;DPYSL4;OPHN1;ZIC2;CHL1;KIF5C;DPYSL3;FEZF2;SH3GL2;SEMA6C;EPHA7;FOXD1;TRPC6;DCC;WNT5A;UNC5C;PAX6;TBR1;UNC5D;ISL1;ANK1;ISL2;LMX1A;KCNQ3;DOCK1;SPTBN4;SEMA3C;DLX5;LAMA1;ARX;NTN4;EFNB2;EFNB3;FLRT2;GBX2;NTF3;OTX2;SLIT3;SLIT2;WNT3;ATOH1;DRGX;CLASP2;MYO10;WNT3A;BDNF;LAMB2;ST8SIA2;LAMB1;BMP7;POU4F2;POU4F3;EXT1;EFNA3;GDNF;NFIB;LHX2;LHX1;CNTN4;LHX4;BMPR1B;LHX9	0.0251463	0.573834	1.32713	4.88787
axon guidance (GO:0007411)	67 out of 367	ROBO2;ROBO3;TRIO;NCAN;ROBO1;RPS6KA6;DPYSL4;OPHN1;ZIC2;CHL1;KIF5C;DPYSL3;FEZF2;SH3GL2;SEMA6C;EPHA7;FOXD1;TRPC6;DCC;WNT5A;UNC5C;PAX6;TBR1;UNC5D;ISL1;ANK1;ISL2;LMX1A;KCNQ3;DOCK1;SPTBN4;SEMA3C;DLX5;LAMA1;ARX;NTN4;EFNB2;EFNB3;FLRT2;GBX2;NTF3;OTX2;SLIT3;SLIT2;WNT3;ATOH1;DRGX;CLASP2;MYO10;WNT3A;BDNF;LAMB2;ST8SIA2;LAMB1;BMP7;POU4F2;POU4F3;EXT1;EFNA3;GDNF;NFIB;LHX2;LHX1;CNTN4;LHX4;BMPR1B;LHX9	0.0251463	0.573834	1.32713	4.88787
positive regulation of ossification (GO:0045778)	19 out of 83	FBN2;TFAP2A;MEF2C;PKDCC;MSX2;DLX5;OSR1;WNT5A;SOX11;NPNT;BMP7;LRP6;BMP2;SFRP2;ID4;FAM20C;PRKD1;BMPR1B;BMPR1A	0.0263138	0.594874	1.75906	6.39885
regulation of oligodendrocyte differentiation (GO:0048713)	8 out of 26	DLX2;TENM4;ID4;OLIG2;HES5;NKX2-2;TLR2;TP73	0.0263715	0.594874	2.63049	9.56307
single-organism behavior (GO:0044708)	66 out of 362	GLP1R;CNTNAP2;CTNND2;LRRK2;NPY2R;CHD7;HTR2C;NR2E1;TRH;ADRA1B;CRHBP;HTR6;UCHL1;CALB1;NETO1;CHL1;ZIC1;CHRNB1;MEF2C;AVPR1A;CARTPT;SORCS3;SEZ6L;NGF;ITGA8;AVP;HOXB8;SHANK1;OPRD1;SLC24A2;SPTBN4;HTT;ADRB1;ITPR3;ADCY8;PTGS2;HOXD10;NPAS2;THBS4;C1ORF51;CUX2;EFNB3;HRH3;PTPRZ1;GALR2;HRH2;SLITRK1;NPY;PENK;SLITRK5;DRD4;DRD5;SLC12A5;KCNJ10;BDNF;LSAMP;HTR1A;DMRT3;GRIN2B;DAB1;GDNF;HOXD9;FGF12;UNC79;FOXA2;LHX8	0.0267591	0.600168	1.32483	4.79706
organ formation (GO:0048645)	6 out of 17	HHEX;SOX17;TLX1;GATA6;FGF10;BMPR1A	0.0271205	0.601401	3.22741	11.6428
regulation of cell fate specification (GO:0042659)	6 out of 17	SFRP2;SOX17;WNT3A;PAX6;DKK1;BMPR1A	0.0271205	0.601401	3.22741	11.6428
inner ear development (GO:0048839)	12 out of 46	NEUROD1;BMP2;BDNF;MYO3A;LIN7A;IGFBP7;PROX1;CXCL14;LGR5;DUOX2;PHOX2B;FREM2	0.0275356	0.602415	2.08986	7.50735
axis specification (GO:0009798)	18 out of 78	WNT5A;COBL;PAX6;VAX2;TBX18;LRP6;SFRP1;RIPPLY2;T;SIX2;LHX1;SIX3;OTX2;WNT3;HOXD8;BMPR1A;FGF10;FOXA2	0.0278579	0.602415	1.77737	6.36413
positive regulation of biomineral tissue development (GO:0070169)	10 out of 36	FBN2;TFAP2A;MEF2C;BMP2;PKDCC;OSR1;FAM20C;BMPR1B;BMP7;BMPR1A	0.0280791	0.602415	2.2769	8.13474
ameboidal-type cell migration (GO:0001667)	26 out of 123	SEMA3C;TWIST1;LOXL2;ROBO1;LRP6;EFNB2;SOX17;GBX2;KDR;CYP1B1;SOX8;SLIT2;EGR3;WNT5A;ISL1;PHOX2B;OVOL2;GREM1;SMO;GDNF;FGF19;HAND2;RAB13;CDH13;FGF10;GPR124	0.0282844	0.602415	1.589	5.6655
adenylate cyclase-inhibiting G-protein coupled receptor signaling pathway (GO:0007193)	15 out of 62	OPRD1;NPY2R;NPR3;GRIK3;NPY1R;ADCY4;HTR1A;HTR1B;OPRK1;ADCY2;ADCY8;GNAI1;GRM6;P2RY1;DRD4	0.028661	0.602415	1.89029	6.71473
kidney epithelium development (GO:0072073)	15 out of 62	ROBO2;TFAP2B;FOXC1;BDNF;OSR1;NPNT;BMP7;POU3F3;HEYL;SFRP1;CALB1;LHX1;SLIT2;SIM1;CRLF1	0.028661	0.602415	1.89029	6.71473
gonad development (GO:0008406)	24 out of 112	FZD1;LHCGR;TFAP2C;IRX5;OSR1;WNT5A;GATA6;FZD8;GATA4;NR0B1;FZD10;NR5A1;RBP4;SFRP1;MMP14;SFRP2;SMO;FRZB;ZFP42;SOX8;SOX9;LHX9;LHX8;NKX3-1	0.0293941	0.602415	1.61651	5.70137
morphogenesis of a branching structure (GO:0001763)	34 out of 170	FOXA1;DLX2;LAMA1;CTNND2;IHH;HOXB13;HOXD11;LRP6;ADAMTS16;HHEX;GBX2;KDR;RSPO2;RSPO3;SOX8;SOX9;SLIT2;NKX3-1;EPHA7;MSX2;EYA1;WNT5A;NPNT;BMP7;SFRP1;BMP2;MMP14;SFRP2;GDNF;LHX1;PGR;FAT4;FGF10;FOXA2	0.0295901	0.602415	1.48279	5.21987
negative regulation of receptor activity (GO:2000272)	5 out of 13	ERRFI1;HEYL;CRHBP;FOXH1;PPARGC1A	0.0296668	0.602415	3.69745	13.0066
mesenchymal cell proliferation (GO:0010463)	5 out of 13	BMP2;OSR1;HAND2;MSX1;BMP7	0.0296668	0.602415	3.69745	13.0066
negative regulation of cell fate commitment (GO:0010454)	5 out of 13	NKX6-2;SFRP2;SOX17;WNT3A;DKK1	0.0296668	0.602415	3.69745	13.0066
lens morphogenesis in camera-type eye (GO:0002089)	5 out of 13	BCAR3;MEIS1;SOX1;SOX11;PITX3	0.0296668	0.602415	3.69745	13.0066
lymph vessel development (GO:0001945)	4 out of 9	EFNB2;FOXC1;KDR;NR2F2	0.0300824	0.602415	4.73193	16.5798
central nervous system myelination (GO:0022010)	4 out of 9	KCNJ10;NKX6-2;ID4;HES5	0.0300824	0.602415	4.73193	16.5798
axon ensheathment in central nervous system (GO:0032291)	4 out of 9	KCNJ10;NKX6-2;ID4;HES5	0.0300824	0.602415	4.73193	16.5798
negative regulation of amino acid transport (GO:0051956)	4 out of 9	HTR6;NPY5R;HRH3;TRH	0.0300824	0.602415	4.73193	16.5798
positive regulation of amino acid transport (GO:0051957)	4 out of 9	HTR6;TRH;AVP;AVPR1A	0.0300824	0.602415	4.73193	16.5798
negative regulation of cell fate specification (GO:0009996)	4 out of 9	SFRP2;SOX17;WNT3A;DKK1	0.0300824	0.602415	4.73193	16.5798
epithelial to mesenchymal transition involved in endocardial cushion formation (GO:0003198)	4 out of 9	HEYL;MSX2;SNAI2;MSX1	0.0300824	0.602415	4.73193	16.5798
response to BMP (GO:0071772)	7 out of 22	HEYL;SFRP1;BMP2;DLX5;GATA6;PHOX2B;ADAMTS7	0.0308853	0.60579	2.76154	9.60319
cellular response to BMP stimulus (GO:0071773)	7 out of 22	HEYL;SFRP1;BMP2;DLX5;GATA6;PHOX2B;ADAMTS7	0.0308853	0.60579	2.76154	9.60319
regulation of keratinocyte proliferation (GO:0010837)	7 out of 22	EFNB2;CDH3;INTU;SNAI2;PRKD1;OVOL2;FGF10	0.0308853	0.60579	2.76154	9.60319
cochlea morphogenesis (GO:0090103)	7 out of 22	EYA1;FRZB;WNT5A;GRHL3;SOX9;TBX18;POU3F4	0.0308853	0.60579	2.76154	9.60319
G-protein coupled receptor signaling pathway, coupled to cyclic nucleotide second messenger (GO:0007187)	31 out of 153	OPRD1;GPR26;NPY2R;NPR3;GRIK3;ADCY4;ADRB1;ADRA1D;ADCY2;ADRA1B;ADCY8;GNAI1;CRHR2;HTR6;HRH3;GALR2;HRH2;GRM6;NPY;P2RY1;DRD4;DRD5;FZD1;LHCGR;GPR78;NPY1R;HTR1A;HTR1B;OPRK1;SSTR1;MTNR1A	0.031035	0.60579	1.50676	5.23242
regulation of excitatory postsynaptic membrane potential (GO:0060079)	13 out of 52	MEF2C;GRID2;NLGN1;BDNF;LRRK2;NPY2R;GRIN2C;GRIN2B;RIMS1;CUX2;NETO1;DRD4;SHANK1	0.031177	0.60579	1.97386	6.8455
positive regulation of muscle tissue development (GO:1901863)	12 out of 47	EFNB2;GREM1;CYP26B1;MEF2C;SOX17;WNT3A;GATA6;ADRB1;GATA4;NRG1;PPARGC1A;TBX2	0.0322597	0.620001	2.03003	6.97099
regulation of muscle tissue development (GO:1901861)	24 out of 113	MEF2C;MEGF10;WNT3A;BDNF;GATA6;TWIST1;GATA4;ADRB1;NRG1;DKK1;FGF3;LRP6;TBX2;EFNB2;GREM1;RBP4;BMP2;CYP26B1;SOX17;FGF20;SOX8;SOX9;MKX;PPARGC1A	0.0323654	0.620001	1.59825	5.48307
odontogenesis (GO:0042476)	21 out of 96	PDGFRA;DLX2;FOXC1;WNT10A;OSR1;ANKRD11;TWIST1;LAMB1;BMP7;LRP6;BMP2;SMO;HAND2;PAX9;HAND1;FAM20C;MSX1;NKX2-3;BMPR1A;LHX8;FGF10	0.0323831	0.620001	1.65915	5.69109
eating behavior (GO:0042755)	8 out of 27	UCHL1;ATP8A2;HRH3;NPY5R;TCF15;BSX;P2RY1;TRH	0.0328561	0.620001	2.4919	8.51136
negative regulation of chemotaxis (GO:0050922)	8 out of 27	ROBO2;GREM1;WNT3A;WNT5A;PADI2;SLIT2;WNT3;ROBO1	0.0328561	0.620001	2.4919	8.51136
developmental induction (GO:0031128)	8 out of 27	TFAP2A;GDNF;SIX3;SOX8;SOX9;HOXD11;FGF3;FGF10	0.0328561	0.620001	2.4919	8.51136
anterior/posterior axis specification (GO:0009948)	10 out of 37	RIPPLY2;T;SIX2;LHX1;WNT5A;OTX2;WNT3;TBX18;HOXD8;FOXA2	0.0336417	0.631788	2.19244	7.43673
regulation of postsynaptic membrane potential (GO:0060078)	14 out of 58	MEF2C;GRID2;NLGN1;BDNF;LRRK2;NPY2R;ADRB1;GRIN2C;GRIN2B;RIMS1;CUX2;NETO1;DRD4;SHANK1	0.0344024	0.642998	1.88424	6.34919
odontogenesis of dentin-containing tooth (GO:0042475)	16 out of 69	PDGFRA;DLX2;FOXC1;ANKRD11;BMP7;LRP6;BMP2;SMO;HAND2;HAND1;FAM20C;MSX1;NKX2-3;BMPR1A;LHX8;FGF10	0.0352178	0.654025	1.78804	5.98315
tube formation (GO:0035148)	24 out of 114	TRIM71;WNT5A;DAB2IP;TWIST1;SHROOM3;COBL;SOX11;ZIC5;CELSR1;GRHL2;LRP6;SFRP1;SFRP2;T;GDNF;ZIC2;LHX2;SUFU;HAND1;SOX8;ALX1;SOX9;SOX4;FGF10	0.0355575	0.654025	1.5804	5.27318
olfactory bulb development (GO:0021772)	6 out of 18	EXT1;DLX2;LHX2;LRRK2;CHD7;NR2E1	0.0358256	0.654025	2.95829	9.84842
telencephalon development (GO:0021537)	6 out of 18	BMP2;RFX4;LHX1;SIX3;AVPR1A;HES5	0.0358256	0.654025	2.95829	9.84842
positive regulation of excitatory postsynaptic membrane potential (GO:2000463)	6 out of 18	RIMS1;NLGN1;CUX2;NETO1;DRD4;SHANK1	0.0358256	0.654025	2.95829	9.84842
regulation of morphogenesis of a branching structure (GO:0060688)	13 out of 53	LRRK2;WNT5A;NTN4;BMP7;SFRP1;SMO;GDNF;SIX2;LHX1;SNAI2;SOX8;SOX9;FGF10	0.0360169	0.654474	1.9244	6.39626
positive regulation of osteoblast differentiation (GO:0045669)	14 out of 59	FBN2;MEF2C;MSX2;DLX5;SOX11;NPNT;BMP7;BMP2;SFRP2;ID4;FAM20C;PRKD1;BMPR1B;BMPR1A	0.0393034	0.710903	1.84226	5.96238
regulation of neuroblast proliferation (GO:1902692)	8 out of 28	DMRTA2;SMO;BDNF;FOXG1;LRRK2;SIX3;OTP;PAX6	0.040345	0.717746	2.36716	7.59927
peripheral nervous system development (GO:0007422)	8 out of 28	UGT8;EGR3;BAI2;NTF3;SOX8;NRG1;NGF;NEUROG3	0.040345	0.717746	2.36716	7.59927
cell-cell signaling involved in cell fate commitment (GO:0045168)	8 out of 28	TFAP2A;GDNF;SIX3;SOX8;SOX9;HOXD11;FGF3;FGF10	0.040345	0.717746	2.36716	7.59927
nitric oxide biosynthetic process (GO:0006809)	5 out of 14	NOS2;SPR;CYP1B1;NOS1;SLC7A2	0.0407789	0.717746	3.28643	10.5152
endoderm formation (GO:0001706)	5 out of 14	SOX17;LHX1;GATA4;DKK1;SOX7	0.0407789	0.717746	3.28643	10.5152
regulation of mesenchymal cell apoptotic process (GO:2001053)	5 out of 14	MSX2;MSX1;SOX9;BMP7;POU3F4	0.0407789	0.717746	3.28643	10.5152
feeding behavior (GO:0007631)	19 out of 87	ATP8A2;NPY5R;TCF15;NEGR1;BDNF;BSX;NPY1R;HTR2C;HTR1B;TRH;CARTPT;GRIN2B;UCHL1;HRH3;GALR2;HAND2;NPY;P2RY1;PRLHR	0.0409845	0.718144	1.65519	5.28762
regulation of neural precursor cell proliferation (GO:2000177)	15 out of 65	TRIM71;BDNF;LRRK2;FOXG1;OTP;PAX6;NR2E1;PROX1;ASCL1;DMRTA2;SMO;PTPRZ1;SIX3;INSM1;NES	0.0421645	0.733114	1.77656	5.62491
potassium ion transport (GO:0006813)	30 out of 151	KCNG1;SLC24A2;KCNK9;KCNA2;KCNA4;KCNA5;KCNA7;KCNV1;KCNN1;KCNN2;SLC12A8;KCNJ3;KCNH3;KCNJ5;KCNJ6;KCND1;SLC12A5;KCNJ10;ABCC8;KCNB1;KCNK12;KCNIP4;ATP4A;KCNS1;KCNS2;KCNS3;KCNQ3;KCNK1;KCNK3;HCN1	0.0422124	0.733114	1.46978	4.6519
synaptic transmission (GO:0007268)	76 out of 434	KCNG1;KCNK9;GRIK3;HTR2C;SLC6A2;SLC6A3;CDH8;CRHBP;RIMS1;HTR6;RPS6KA6;GRM6;NEFL;BSN;KCNH3;CHRNB1;GRID2;UNC13A;KCND1;SLC32A1;NPY5R;ABCC8;SLC6A11;CARTPT;GABRG3;GJD2;SLC5A7;KCNQ3;KCNA2;ADCY4;CACNA1B;KCNA4;ADCY2;KCNA5;AKAP5;ADCY8;KCNA7;CACNA1E;GNAI1;LRP6;KCNV1;GALR2;NPY;NTF3;SLITRK5;KCNN1;KCNN2;NPTX2;CACNG2;DRD4;DRD5;KCNJ3;KCNJ5;KCNJ6;KCNJ10;SLC12A5;EGR3;SYT2;KCNB1;GABRA3;HTR1B;OPRK1;GRIN2C;GRIN2B;SLC6…	0.042732	0.738868	1.26117	3.97622
epithelial cell differentiation (GO:0030855)	55 out of 303	FOXA1;MSI1;HHEX;SOX17;SIX3;KDR;SOX9;SOX4;PITX3;MEF2C;TCF15;WNT5A;C10ORF11;SOX11;PAX6;MITF;NRG1;PROX1;POU3F1;PRLR;LATS2;RFX6;SMO;FAM20C;CCNO;INTU;CCDC67;DLX5;LAMA1;GATA6;GATA4;ASCL1;BARX1;CNN3;NEUROD1;SCUBE1;HES5;E2F8;FZD1;FN3K;MCOLN3;DMRT1;EYA1;PDX1;NR0B1;KLF4;POU2F3;BMP7;POU4F3;BMP2;NFIB;INSM1;NEUROG3;FOXA2;FGF10	0.043055	0.740158	1.31635	4.1403
positive regulation of catecholamine secretion (GO:0033605)	4 out of 10	HTR6;GDNF;NPY2R;CARTPT	0.0445038	0.740158	3.94304	12.2715
nucleobase catabolic process (GO:0046113)	4 out of 10	DPYSL4;GDA;DPYS;DPYSL3	0.0445038	0.740158	3.94304	12.2715
regulation of male gonad development (GO:2000018)	4 out of 10	NR5A1;DMRT1;SOX9;ZFPM2	0.0445038	0.740158	3.94304	12.2715
regulation of cell-cell adhesion mediated by cadherin (GO:2000047)	4 out of 10	FOXA1;WNT3A;WNT5A;FOXA2	0.0445038	0.740158	3.94304	12.2715
epithelial cell fate commitment (GO:0072148)	4 out of 10	NEUROD1;ARX;GATA4;NKX2-2	0.0445038	0.740158	3.94304	12.2715
somite development (GO:0061053)	4 out of 10	SMO;FRZB;IHH;SOX11	0.0445038	0.740158	3.94304	12.2715
cerebellar granule cell differentiation (GO:0021707)	4 out of 10	GRID2;NFIX;PROX1;CBLN1	0.0445038	0.740158	3.94304	12.2715
tongue development (GO:0043586)	4 out of 10	WNT10A;NKX2-6;BNC2;HAND2	0.0445038	0.740158	3.94304	12.2715
mesonephric tubule development (GO:0072164)	11 out of 44	ROBO2;FOXC1;SFRP1;BDNF;OSR1;LHX1;SLIT2;NPNT;SIM1;BMP7;CRLF1	0.0452987	0.750201	1.97319	6.10598
negative chemotaxis (GO:0050919)	6 out of 19	EPHA7;FLRT2;WNT5A;SLIT3;SLIT2;ROBO1	0.0461361	0.751387	2.73057	8.39967
appendage development (GO:0048736)	6 out of 19	COMP;INTU;CHD7;RAX;NR2F2;MEOX2	0.0461361	0.751387	2.73057	8.39967
limb development (GO:0060173)	6 out of 19	COMP;INTU;CHD7;RAX;NR2F2;MEOX2	0.0461361	0.751387	2.73057	8.39967
thyroid gland development (GO:0030878)	6 out of 19	HHEX;TG;HOXB3;HOXD3;DUOX2;FGF10	0.0461361	0.751387	2.73057	8.39967
tube closure (GO:0060606)	17 out of 77	TRIM71;WNT5A;SHROOM3;COBL;TWIST1;ZIC5;CELSR1;GRHL2;LRP6;SFRP1;SFRP2;ZIC2;T;LHX2;SUFU;ALX1;FGF10	0.04679	0.758887	1.67805	5.13832
mesenchyme development (GO:0060485)	13 out of 55	FOXD1;BNC2;TCF15;OSR1;GATA4;BMP7;PAX1;BMP2;SFRP2;HAND1;ZFPM2;TEAD1;BMPR1A	0.0472569	0.760178	1.83255	5.59322
embryonic digit morphogenesis (GO:0042733)	13 out of 55	OSR1;WNT5A;TWIST1;HOXD12;HOXD11;GRHL2;LRP6;TBX2;SFRP2;IMPAD1;HAND2;ALX4;BMPR1A	0.0472569	0.760178	1.83255	5.59322
cellular potassium ion transport (GO:0071804)	26 out of 129	KCNG1;KCNK9;KCNA2;KCNA4;KCNA5;KCNA7;KCNV1;KCNN1;KCNN2;KCNJ3;KCNH3;KCNJ5;KCNJ6;KCND1;KCNJ10;ABCC8;KCNB1;KCNK12;KCNIP4;KCNS1;KCNS2;KCNS3;KCNQ3;KCNK1;KCNK3;HCN1	0.0477794	0.761432	1.49591	4.5493
potassium ion transmembrane transport (GO:0071805)	26 out of 129	KCNG1;KCNK9;KCNA2;KCNA4;KCNA5;KCNA7;KCNV1;KCNN1;KCNN2;KCNJ3;KCNH3;KCNJ5;KCNJ6;KCND1;KCNJ10;ABCC8;KCNB1;KCNK12;KCNIP4;KCNS1;KCNS2;KCNS3;KCNQ3;KCNK1;KCNK3;HCN1	0.0477794	0.761432	1.49591	4.5493
regulation of transcription regulatory region DNA binding (GO:2000677)	7 out of 24	NEUROD1;MSX2;LHX2;HAND2;TWIST1;SOX11;MSX1	0.048418	0.761432	2.43637	7.37704
negative regulation of glial cell differentiation (GO:0045686)	7 out of 24	DLX2;NKX6-2;DAB1;ID4;NR2E1;NKX6-1;HES5	0.048418	0.761432	2.43637	7.37704
heart valve morphogenesis (GO:0003179)	7 out of 24	HEYL;MEF2C;BMP2;TWIST1;GATA4;SOX9;SOX4	0.048418	0.761432	2.43637	7.37704
lung epithelial cell differentiation (GO:0060487)	8 out of 29	FOXA1;EYA1;NFIB;GATA6;SOX9;ASCL1;FGF10;FOXA2	0.0488868	0.761432	2.25431	6.80406
morphogenesis of embryonic epithelium (GO:0016331)	8 out of 29	TFAP2A;ALDH1A3;HHEX;T;PDX1;TBX18;OVOL2;FGF10	0.0488868	0.761432	2.25431	6.80406
regulation of receptor internalization (GO:0002090)	8 out of 29	GREM1;ATXN2;WNT3A;NTF3;MAGI2;PCSK9;DKK1;SH3GL2	0.0488868	0.761432	2.25431	6.80406
regulation of striated muscle tissue development (GO:0016202)	23 out of 112	MEF2C;MEGF10;WNT3A;BDNF;GATA6;TWIST1;GATA4;ADRB1;NRG1;DKK1;FGF3;LRP6;TBX2;EFNB2;GREM1;RBP4;BMP2;CYP26B1;SOX17;FGF20;SOX8;SOX9;MKX	0.0499699	0.775225	1.53113	4.58776
ovulation cycle process (GO:0022602)	17 out of 78	ROBO2;PDGFRA;LHCGR;FOXC1;NPY5R;INHBB;NR5A1;MMP14;ADAMTS1;NRIP1;KDR;GPR149;PGR;SLIT3;SLIT2;BMPR1B;TAF4	0.0520661	0.804124	1.65044	4.87745
mesonephric epithelium development (GO:0072163)	11 out of 45	ROBO2;FOXC1;SFRP1;BDNF;OSR1;LHX1;SLIT2;NPNT;SIM1;BMP7;CRLF1	0.0524049	0.804124	1.91504	5.64698
canonical Wnt signaling pathway (GO:0060070)	18 out of 84	FZD1;RYR2;WNT3A;WNT5A;FZD8;MITF;GATA4;FZD10;LRP6;SFRP1;CDH3;SOX17;SMO;T;RSPO3;SNAI2;SOX4;WNT3	0.0538444	0.804124	1.61522	4.71913
grooming behavior (GO:0007625)	5 out of 15	HTT;SLITRK5;AVPR1A;AVP;HOXB8	0.0540863	0.804124	2.95761	8.62787
regulation of cell proliferation involved in heart morphogenesis (GO:2000136)	5 out of 15	EYA1;HAND2;SOX9;ISL1;LRP6	0.0540863	0.804124	2.95761	8.62787
pharyngeal system development (GO:0060037)	5 out of 15	RIPPLY3;NKX2-6;EYA1;ISL1;NKX3-1	0.0540863	0.804124	2.95761	8.62787
dorsal/ventral neural tube patterning (GO:0021904)	5 out of 15	FOXA1;SMO;WNT3A;GSC;FOXA2	0.0540863	0.804124	2.95761	8.62787
forebrain neuron differentiation (GO:0021879)	5 out of 15	UNCX;OTP;LHX5;ASCL1;POU3F4	0.0540863	0.804124	2.95761	8.62787
negative regulation of platelet activation (GO:0010544)	5 out of 15	PDGFRA;THBD;ADAMTS18;GP5;PRKG1	0.0540863	0.804124	2.95761	8.62787
embryonic camera-type eye morphogenesis (GO:0048596)	5 out of 15	IHH;PAX6;BMP7;TBX2;LRP6	0.0540863	0.804124	2.95761	8.62787
convergent extension (GO:0060026)	5 out of 15	SFRP1;SFRP2;FRZB;WNT5A;LRP6	0.0540863	0.804124	2.95761	8.62787
neuromuscular process (GO:0050905)	17 out of 79	HMX3;ATP8A2;NKX6-2;TCF15;GRIN2C;HOXD10;GRIN2B;POU4F2;POU4F3;ALDH1A3;UCHL1;ATXN2;IGDCC3;PENK;NEFL;FGF12;SHANK1	0.057745	0.842576	1.62373	4.63041
regulation of alpha-amino-3-hydroxy-5-methyl-4-isoxazole propionate selective glutamate receptor activity (GO:2000311)	6 out of 20	CACNG7;MEF2C;NLGN1;GSG1L;CACNG2;SHANK1	0.0581058	0.842576	2.53538	7.2144
regulation of amino acid transport (GO:0051955)	6 out of 20	HTR6;NPY5R;HRH3;TRH;AVPR1A;AVP	0.0581058	0.842576	2.53538	7.2144
epithelial tube branching involved in lung morphogenesis (GO:0060441)	6 out of 20	FOXA1;HHEX;LAMA1;RSPO2;SOX9;FOXA2	0.0581058	0.842576	2.53538	7.2144
axon development (GO:0061564)	6 out of 20	RTN4RL1;CHL1;NEFL;CSPG5;ISL1;NEFH	0.0581058	0.842576	2.53538	7.2144
lung cell differentiation (GO:0060479)	8 out of 30	FOXA1;EYA1;NFIB;GATA6;SOX9;ASCL1;FGF10;FOXA2	0.0585188	0.842576	2.15171	6.10744
regulation of glutamate receptor signaling pathway (GO:1900449)	8 out of 30	CACNG7;CRHBP;NLGN1;MEF2C;GSG1L;CACNG2;PPARGC1A;SHANK1	0.0585188	0.842576	2.15171	6.10744
positive regulation of cartilage development (GO:0061036)	7 out of 25	BMP2;PKDCC;WNT5A;IHH;SOX9;HOXD11;LOXL2	0.0591459	0.842576	2.30088	6.50631
proximal/distal pattern formation (GO:0009954)	7 out of 25	IRX1;DLX2;CYP26B1;EN1;HOXD11;HOXD10;HOXD9	0.0591459	0.842576	2.30088	6.50631
positive regulation of heart growth (GO:0060421)	7 out of 25	MEF2C;GATA6;ADRB1;GATA4;NRG1;PROX1;TBX2	0.0591459	0.842576	2.30088	6.50631
columnar/cuboidal epithelial cell development (GO:0002066)	7 out of 25	SMO;WNT5A;SHROOM3;PAX6;INSM1;NKX6-1;NKX2-2	0.0591459	0.842576	2.30088	6.50631
regulation of muscle organ development (GO:0048634)	23 out of 114	MEF2C;MEGF10;WNT3A;BDNF;GATA6;TWIST1;GATA4;ADRB1;NRG1;DKK1;FGF3;LRP6;TBX2;EFNB2;GREM1;RBP4;BMP2;CYP26B1;SOX17;FGF20;SOX8;SOX9;MKX	0.0592487	0.842576	1.4973	4.23138
regulation of peptide secretion (GO:0002791)	36 out of 192	GLP1R;PCSK1;GIPR;NPY2R;CHD7;ITPR2;HTR2C;IRS2;ITPR3;KCNA5;TRH;AKAP5;CACNA1E;NEUROD1;CRHBP;NKX6-1;SOX4;TFAP2B;NOS2;RASL10B;ABCC8;KCNB1;PDX1;INHBB;CARTPT;SYT9;ISL1;SLC8B1;SYT7;STXBP5L;RBP4;SFRP1;MARCKS;RFX6;KCNS3;FOXA2	0.0596938	0.845842	1.36807	3.85594
positive regulation of muscle organ development (GO:0048636)	11 out of 46	EFNB2;GREM1;CYP26B1;MEF2C;SOX17;WNT3A;GATA6;ADRB1;GATA4;NRG1;TBX2	0.060221	0.846685	1.86021	5.22671
positive regulation of striated muscle tissue development (GO:0045844)	11 out of 46	EFNB2;GREM1;CYP26B1;MEF2C;SOX17;WNT3A;GATA6;ADRB1;GATA4;NRG1;TBX2	0.060221	0.846685	1.86021	5.22671
regulation of stem cell differentiation (GO:2000736)	19 out of 91	FOXA1;PDGFRA;WNT3A;GATA6;DAB2IP;TWIST1;GATA4;BMP7;OVOL2;GREM1;COL1A1;SFRP1;BMP2;SFRP2;SMO;TAL1;SOX9;HES5;FOXA2	0.0608379	0.846685	1.56287	4.37533
morphogenesis of a branching epithelium (GO:0061138)	31 out of 162	FOXA1;LAMA1;IHH;HOXB13;HOXD11;LRP6;ADAMTS16;HHEX;GBX2;KDR;RSPO2;RSPO3;SOX8;SOX9;SLIT2;NKX3-1;MSX2;EYA1;WNT5A;NPNT;BMP7;SFRP1;BMP2;MMP14;SFRP2;GDNF;LHX1;PGR;FAT4;FGF10;FOXA2	0.0608581	0.846685	1.4025	3.92588
muscle tissue development (GO:0060537)	20 out of 97	SVIL;MEF2C;SEMA3C;EYA1;OSR1;IHH;GATA4;NRG1;NR2F2;MEOX2;HOXD10;TBX18;TBX2;RBP4;MYOD1;MYF6;ITGA8;ZFPM2;PITX1;HOXD9	0.0620011	0.846685	1.53839	4.27764
dichotomous subdivision of an epithelial terminal unit (GO:0060600)	4 out of 11	TFAP2C;FOXD1;SEMA3C;CELSR1	0.0621262	0.846685	3.37955	9.39038
negative regulation of axon guidance (GO:1902668)	4 out of 11	WNT3A;WNT5A;SLIT2;WNT3	0.0621262	0.846685	3.37955	9.39038
genitalia morphogenesis (GO:0035112)	4 out of 11	RBP4;ROR2;LRP6;FGF10	0.0621262	0.846685	3.37955	9.39038
regulation of timing of cell differentiation (GO:0048505)	4 out of 11	PAX6;NR2E1;HES3;ASCL1	0.0621262	0.846685	3.37955	9.39038
eyelid development in camera-type eye (GO:0061029)	4 out of 11	TFAP2A;TWIST1;GRHL3;SOX11	0.0621262	0.846685	3.37955	9.39038
muscle cell fate commitment (GO:0042693)	4 out of 11	SMO;MYOD1;MYF6;FGF10	0.0621262	0.846685	3.37955	9.39038
negative regulation of behavior (GO:0048521)	10 out of 41	ROBO2;GREM1;WNT3A;NPY2R;WNT5A;PADI2;TRH;SLIT2;WNT3;ROBO1	0.0634716	0.862028	1.9091	5.26369
mesoderm development (GO:0007498)	12 out of 52	EXT1;HCK;TCF15;T;LHX2;OSR1;IRX3;FOXH1;MATK;ZFPM2;TEAD1;BMPR1A	0.0646654	0.875213	1.77575	4.86295
cartilage development (GO:0051216)	16 out of 75	DLX2;SATB2;WNT5A;IHH;HOXD11;BMP7;COMP;GHR;COL1A1;BMP3;HOXB3;SOX9;HOXD3;PITX1;HES5;BMPR1A	0.0685968	0.925231	1.60564	4.30233
axon regeneration (GO:0031103)	5 out of 16	RTN4RL1;CHL1;NEFL;CSPG5;ISL1	0.0696087	0.926149	2.68858	7.16471
SMAD protein signal transduction (GO:0060395)	5 out of 16	BMP2;T;MAGI2;GATA4;BMP7	0.0696087	0.926149	2.68858	7.16471
epithelial cell maturation (GO:0002070)	5 out of 16	FOXA1;SIX3;PGR;HOXB13;NKX6-1	0.0696087	0.926149	2.68858	7.16471
negative regulation of cardiac muscle tissue development (GO:0055026)	5 out of 16	BMP2;RBP4;DKK1;FGF3;LRP6	0.0696087	0.926149	2.68858	7.16471
positive regulation of embryonic development (GO:0040019)	7 out of 26	TENM4;GDNF;WNT3A;OSR1;LHX1;OTX2;FOXA2	0.0712207	0.941216	2.17965	5.75859
regulation of odontogenesis (GO:0042481)	7 out of 26	TFAP2A;WNT10A;BMP2;PAX9;TNFRSF11B;DMRT3;MSX1	0.0712207	0.941216	2.17965	5.75859
cell surface receptor signaling pathway involved in heart development (GO:0061311)	6 out of 21	BMP2;MSX2;WNT3A;WNT5A;MSX1;LRP6	0.0717577	0.941969	2.36622	6.2337
mechanoreceptor differentiation (GO:0042490)	6 out of 21	MCOLN3;BDNF;NTF3;FGF20;HES5;POU4F3	0.0717577	0.941969	2.36622	6.2337
regulation of peptide hormone secretion (GO:0090276)	35 out of 189	GLP1R;PCSK1;GIPR;CHD7;ITPR2;HTR2C;IRS2;ITPR3;KCNA5;TRH;AKAP5;CACNA1E;NEUROD1;CRHBP;NKX6-1;SOX4;TFAP2B;NOS2;RASL10B;ABCC8;KCNB1;PDX1;INHBB;CARTPT;SYT9;ISL1;SLC8B1;SYT7;STXBP5L;RBP4;SFRP1;MARCKS;RFX6;KCNS3;FOXA2	0.0723174	0.946152	1.34703	3.53823
branching morphogenesis of an epithelial tube (GO:0048754)	27 out of 141	FOXA1;LAMA1;IHH;HOXD11;LRP6;ADAMTS16;HHEX;GBX2;KDR;RSPO2;SOX9;SLIT2;NKX3-1;MSX2;EYA1;WNT5A;NPNT;BMP7;BMP2;MMP14;SFRP2;GDNF;LHX1;PGR;FAT4;FGF10;FOXA2	0.075482	0.984041	1.40313	3.6255
neural tube closure (GO:0001843)	16 out of 76	TRIM71;WNT5A;SHROOM3;COBL;TWIST1;ZIC5;CELSR1;GRHL2;LRP6;SFRP1;SFRP2;ZIC2;T;LHX2;SUFU;ALX1	0.0757147	0.984041	1.57879	4.07451
positive regulation of mesenchymal cell proliferation (GO:0002053)	9 out of 37	SMO;WNT5A;IHH;KDR;IRS2;SOX9;TBX18;LRP6;BMPR1A	0.0771395	0.999249	1.90195	4.87307
neuroepithelial cell differentiation (GO:0060563)	8 out of 32	MEF2C;BMP2;C10ORF11;MITF;SOX11;INSM1;ASCL1;SOX4	0.0811408	0.999996	1.97217	4.95325
negative regulation of gliogenesis (GO:0014014)	8 out of 32	DLX2;NKX6-2;DAB1;ID4;SOX11;NR2E1;NKX6-1;HES5	0.0811408	0.999996	1.97217	4.95325
digestive tract development (GO:0048565)	12 out of 54	NKX2-6;PKDCC;DAB1;SMO;HRH2;WNT5A;PDX1;COBL;ALX4;FAT4;PCSK5;NKX2-2	0.082102	0.999996	1.691	4.22714
astrocyte differentiation (GO:0048708)	4 out of 12	NFIX;PAX6;HES5;NKX2-2	0.0828526	0.999996	2.95694	7.36482
regulation of development, heterochronic (GO:0040034)	4 out of 12	PAX6;NR2E1;HES3;ASCL1	0.0828526	0.999996	2.95694	7.36482
cellular anion homeostasis (GO:0030002)	4 out of 12	GCM2;TFAP2B;SLC34A2;CKB	0.0828526	0.999996	2.95694	7.36482
negative regulation of bone remodeling (GO:0046851)	4 out of 12	GREM1;SFRP1;TNFRSF11B;CARTPT	0.0828526	0.999996	2.95694	7.36482
male sex determination (GO:0030238)	4 out of 12	DMRT1;DHH;NR0B1;SOX9	0.0828526	0.999996	2.95694	7.36482
regulation of odontogenesis of dentin-containing tooth (GO:0042487)	4 out of 12	WNT10A;BMP2;DMRT3;TNFRSF11B	0.0828526	0.999996	2.95694	7.36482
somite rostral/caudal axis specification (GO:0032525)	4 out of 12	RIPPLY2;LHX1;OTX2;FOXA2	0.0828526	0.999996	2.95694	7.36482
negative regulation of striated muscle cell apoptotic process (GO:0010664)	4 out of 12	SFRP2;HAND2;NRG1;BMP7	0.0828526	0.999996	2.95694	7.36482
myotube differentiation (GO:0014902)	4 out of 12	MEF2C;SORT1;MYOD1;AVPR1A	0.0828526	0.999996	2.95694	7.36482
regulation of mesenchymal cell proliferation (GO:0010464)	10 out of 43	SMO;NFIB;WNT5A;IHH;KDR;IRS2;SOX9;TBX18;LRP6;BMPR1A	0.083282	0.999996	1.79318	4.457
regulation of amine transport (GO:0051952)	13 out of 60	NPY5R;NPY2R;HTR1B;TRH;AVPR1A;CARTPT;HTR6;HRH3;GDNF;P2RY1;AVP;NAT8L;DRD4	0.0853186	0.999996	1.63712	4.02954
central nervous system projection neuron axonogenesis (GO:0021952)	6 out of 22	SPTBN4;DCC;NFIB;CDH11;NR2E1;DCLK1	0.0870848	0.999996	2.2182	5.41434
sex determination (GO:0007530)	6 out of 22	NR5A1;SOX3;DMRT1;DHH;NR0B1;SOX9	0.0870848	0.999996	2.2182	5.41434
neuron projection regeneration (GO:0031102)	6 out of 22	SMO;RTN4RL1;CHL1;NEFL;CSPG5;ISL1	0.0870848	0.999996	2.2182	5.41434
negative regulation of epithelial to mesenchymal transition (GO:0010719)	6 out of 22	FOXA1;SFRP1;SFRP2;DAB2IP;OVOL2;FOXA2	0.0870848	0.999996	2.2182	5.41434
regulation of branching involved in ureteric bud morphogenesis (GO:0090189)	6 out of 22	SMO;GDNF;SIX2;LHX1;SOX8;SOX9	0.0870848	0.999996	2.2182	5.41434
positive regulation of cardiac muscle tissue growth (GO:0055023)	6 out of 22	MEF2C;GATA6;NRG1;ADRB1;GATA4;TBX2	0.0870848	0.999996	2.2182	5.41434
regulation of axon guidance (GO:1902667)	5 out of 17	DSCAM;WNT3A;WNT5A;SLIT2;WNT3	0.0873121	0.999996	2.46439	6.00884
negative regulation of organic acid transport (GO:0032891)	5 out of 17	HTR6;NPY5R;HRH3;IRS2;TRH	0.0873121	0.999996	2.46439	6.00884
transmission of nerve impulse (GO:0019226)	5 out of 17	SPTBN4;CNTNAP2;DMRT3;CACNG2;DRD5	0.0873121	0.999996	2.46439	6.00884
multicellular organismal response to stress (GO:0033555)	14 out of 66	TRPA1;BDNF;NPY2R;CACNA1B;HTR1A;HTR2C;ADRB1;NR2E1;SLC6A2;GRIN2B;THBS4;PENK;NOS1;DRD4	0.0878564	0.999996	1.59361	3.87574
adult walking behavior (GO:0007628)	9 out of 38	SPTBN4;UCHL1;EFNB3;KCNJ10;DAB1;CHD7;ZIC1;DMRT3;TRH	0.0886872	0.999996	1.83626	4.4486
hair follicle development (GO:0001942)	9 out of 38	TFAP2C;WNT10A;ALX4;HOXC13;SOX9;CELSR1;APCDD1;SOX21;DKK1	0.0886872	0.999996	1.83626	4.4486
negative regulation of stem cell differentiation (GO:2000737)	9 out of 38	FOXA1;SFRP1;SFRP2;WNT3A;DAB2IP;BMP7;HES5;OVOL2;FOXA2	0.0886872	0.999996	1.83626	4.4486
positive regulation of neuron projection development (GO:0010976)	27 out of 144	ROBO2;NLGN1;ATP8A2;NDNF;ROBO1;CUX2;DPYSL3;NEFL;SLIT2;WNT3;TRIM67;DSCAM;NEGR1;WNT3A;DCC;WNT5A;MAGI2;DAB2IP;COBL;NGF;BMP7;STK25;MAP1B;IL1RAPL1;PRKD1;OBSL1;SHANK1	0.0924463	0.999996	1.36691	3.2548
epithelial tube morphogenesis (GO:0060562)	18 out of 90	RYR2;MEF2C;WNT3A;OSR1;WNT5A;FOXH1;IHH;GATA4;OVOL2;LRP6;SOX17;SMO;ZIC3;SUFU;HAND2;HAND1;TEAD1;HES5	0.093329	0.999996	1.4801	3.51024
positive regulation of reproductive process (GO:2000243)	8 out of 33	NR5A1;DMRT1;P2RY1;PDE3A;INHBB;SOX9;ZFPM2;DRD4	0.094143	0.999996	1.89318	4.47346
glial cell differentiation (GO:0010001)	13 out of 61	NFIX;PAX6;PHOX2B;LRP6;CDH2;PTPRZ1;NFIB;SOX8;SOX9;NKX6-1;HES5;NKX2-2;FGF10	0.0947338	0.999996	1.60292	3.77757
regulation of insulin secretion (GO:0050796)	31 out of 169	GLP1R;PCSK1;GIPR;ITPR2;IRS2;ITPR3;KCNA5;TRH;AKAP5;CACNA1E;NEUROD1;NKX6-1;SOX4;TFAP2B;NOS2;ABCC8;KCNB1;PDX1;INHBB;CARTPT;SYT9;ISL1;SLC8B1;SYT7;STXBP5L;RBP4;SFRP1;MARCKS;RFX6;KCNS3;FOXA2	0.0952236	0.999996	1.33081	3.12943
lateral sprouting from an epithelium (GO:0060601)	3 out of 8	WNT5A;CELSR1;FGF10	0.0965411	0.999996	3.54772	8.29381
radial glial cell differentiation (GO:0060019)	3 out of 8	HES5;LRP6;FGF10	0.0965411	0.999996	3.54772	8.29381
regulation of secondary heart field cardioblast proliferation (GO:0003266)	3 out of 8	EYA1;HAND2;ISL1	0.0965411	0.999996	3.54772	8.29381
regulation of cardioblast proliferation (GO:0003264)	3 out of 8	EYA1;HAND2;ISL1	0.0965411	0.999996	3.54772	8.29381
regulation of vascular endothelial growth factor signaling pathway (GO:1900746)	3 out of 8	CCBE1;DAB2IP;GPR124	0.0965411	0.999996	3.54772	8.29381
atrioventricular valve morphogenesis (GO:0003181)	3 out of 8	HEYL;BMP2;GATA4	0.0965411	0.999996	3.54772	8.29381
axon extension involved in axon guidance (GO:0048846)	3 out of 8	SMO;SLIT3;SLIT2	0.0965411	0.999996	3.54772	8.29381
regulation of female receptivity (GO:0045924)	3 out of 8	AVP;AVPR1A;DRD5	0.0965411	0.999996	3.54772	8.29381
postsynaptic membrane organization (GO:0001941)	3 out of 8	CHRNB1;NLGN1;GDNF	0.0965411	0.999996	3.54772	8.29381
negative regulation of leukocyte chemotaxis (GO:0002689)	3 out of 8	GREM1;PADI2;SLIT2	0.0965411	0.999996	3.54772	8.29381
neuron projection extension involved in neuron projection guidance (GO:1902284)	3 out of 8	SMO;SLIT3;SLIT2	0.0965411	0.999996	3.54772	8.29381
ganglion development (GO:0061548)	3 out of 8	INSM1;ASCL1;PHOX2B	0.0965411	0.999996	3.54772	8.29381
pyrimidine nucleobase catabolic process (GO:0006208)	3 out of 8	DPYSL4;DPYS;DPYSL3	0.0965411	0.999996	3.54772	8.29381
regulation of transmission of nerve impulse (GO:0051969)	3 out of 8	AVP;AVPR1A;CARTPT	0.0965411	0.999996	3.54772	8.29381
negative regulation of cardiac muscle cell apoptotic process (GO:0010667)	3 out of 8	SFRP2;HAND2;NRG1	0.0965411	0.999996	3.54772	8.29381
mesenchymal to epithelial transition involved in metanephros morphogenesis (GO:0003337)	3 out of 8	SMO;GDNF;SIX2	0.0965411	0.999996	3.54772	8.29381
negative regulation of synaptic transmission, GABAergic (GO:0032229)	3 out of 8	NPY5R;BDNF;HTR1B	0.0965411	0.999996	3.54772	8.29381
arginine catabolic process (GO:0006527)	3 out of 8	DDAH1;NOS2;NOS1	0.0965411	0.999996	3.54772	8.29381
short-term memory (GO:0007614)	3 out of 8	CALB1;CUX2;DRD4	0.0965411	0.999996	3.54772	8.29381
otic vesicle formation (GO:0030916)	3 out of 8	SOX9;FGF3;FGF10	0.0965411	0.999996	3.54772	8.29381
cornea development in camera-type eye (GO:0061303)	3 out of 8	TFAP2A;PAX6;SOX11	0.0965411	0.999996	3.54772	8.29381
regulation of BMP signaling pathway (GO:0030510)	15 out of 73	FZD1;TFAP2B;SKOR1;FOXD1;MSX2;WNT5A;SOX11;GATA4;DKK1;GREM1;SFRP1;SFRP2;VWC2;MSX1;HES5	0.0986579	0.999996	1.5308	3.54548
endothelial cell migration (GO:0043542)	11 out of 50	GREM1;EFNB2;EGR3;RAB13;KDR;CYP1B1;CDH13;SLIT2;LOXL2;ROBO1;GPR124	0.0988639	0.999996	1.66903	3.86216
positive regulation of fatty acid metabolic process (GO:0045923)	7 out of 28	TWIST1;IRS2;AVPR1A;AVP;PTGS2;PPARGC1A;PLIN5	0.0994161	0.999996	1.97184	4.55187
eye development (GO:0001654)	16 out of 79	FOXC1;CHD7;RAX;MITF;PAX6;KLF4;GRHL2;MEIS2;RBP4;SMO;ADAMTS18;SIX3;BMPR1B;NES;HES5;FGF10	0.0999001	0.999996	1.50334	3.46308
striated muscle tissue development (GO:0014706)	17 out of 85	SVIL;MEF2C;SEMA3C;EYA1;NRG1;GATA4;NR2F2;MEOX2;HOXD10;TBX18;TBX2;RBP4;MYOD1;MYF6;ZFPM2;PITX1;HOXD9	0.100773	0.999996	1.47993	3.39627
neurogenesis (GO:0022008)	9 out of 39	NEUROD1;PRDM6;PCSK9;SPOCK1;PRDM13;NR2E1;PRDM12;FAT4;ASCL1	0.1012	0.999996	1.77495	4.0658
positive regulation of striated muscle cell differentiation (GO:0051155)	9 out of 39	EFNB2;GREM1;CYP26B1;MEF2C;WNT3A;MYOD1;ADRB1;NRG1;PROX1	0.1012	0.999996	1.77495	4.0658
spinal cord motor neuron differentiation (GO:0021522)	6 out of 23	ISL2;OLIG2;MDGA2;ISL1;SOX4;NKX2-2	0.104052	0.999996	2.08759	4.72395
blood vessel endothelial cell migration (GO:0043534)	6 out of 23	EFNB2;GREM1;EGR3;KDR;SLIT2;ROBO1	0.104052	0.999996	2.08759	4.72395
uterus development (GO:0060065)	4 out of 13	LHCGR;RBP4;LHX1;WNT5A	0.106491	0.999996	2.62823	5.88645
atrial septum morphogenesis (GO:0060413)	4 out of 13	SMO;GATA4;ISL1;SOX4	0.106491	0.999996	2.62823	5.88645
oocyte development (GO:0048599)	4 out of 13	DMRT1;FIGLA;INHBB;YBX2	0.106491	0.999996	2.62823	5.88645
lung secretory cell differentiation (GO:0061140)	4 out of 13	NFIB;GATA6;ASCL1;FGF10	0.106491	0.999996	2.62823	5.88645
cerebral cortex neuron differentiation (GO:0021895)	4 out of 13	EMX1;ID4;NR2E1;ASCL1	0.106491	0.999996	2.62823	5.88645
positive regulation of cell fate commitment (GO:0010455)	4 out of 13	NKX6-2;WNT3A;PAX6;DKK1	0.106491	0.999996	2.62823	5.88645
positive regulation of fatty acid oxidation (GO:0046321)	4 out of 13	TWIST1;IRS2;PPARGC1A;PLIN5	0.106491	0.999996	2.62823	5.88645
regulation of neurotransmitter uptake (GO:0051580)	4 out of 13	GDNF;NOS1;NAT8L;DRD4	0.106491	0.999996	2.62823	5.88645
negative regulation of astrocyte differentiation (GO:0048712)	4 out of 13	DAB1;ID4;NR2E1;HES5	0.106491	0.999996	2.62823	5.88645
nephron tubule development (GO:0072080)	5 out of 18	TFAP2B;HEYL;CALB1;OSR1;POU3F3	0.107115	0.999996	2.27469	5.08132
hindbrain development (GO:0030902)	5 out of 18	NFIB;EN1;TBR1;PAX6;NEUROG3	0.107115	0.999996	2.27469	5.08132
positive regulation of branching involved in ureteric bud morphogenesis (GO:0090190)	5 out of 18	SMO;GDNF;LHX1;SOX8;SOX9	0.107115	0.999996	2.27469	5.08132
positive regulation of chondrocyte differentiation (GO:0032332)	5 out of 18	PKDCC;IHH;SOX9;HOXD11;LOXL2	0.107115	0.999996	2.27469	5.08132
embryonic axis specification (GO:0000578)	8 out of 34	RIPPLY2;T;LHX1;WNT5A;COBL;OTX2;HOXD8;FOXA2	0.10826	0.999996	1.82026	4.04683
adenylate cyclase-modulating G-protein coupled receptor signaling pathway (GO:0007188)	23 out of 122	OPRD1;GPR26;GPR78;NPY2R;NPR3;NPY1R;HTR1A;GRIK3;ADCY4;HTR1B;OPRK1;ADRB1;ADRA1D;ADCY2;ADRA1B;ADCY8;GNAI1;CRHR2;GALR2;GRM6;P2RY1;DRD4;DRD5	0.108264	0.999996	1.37566	3.05834
regulation of smoothened signaling pathway (GO:0008589)	13 out of 63	FOXA1;INTU;IHH;SFRP1;SMO;SALL3;SUFU;RFX4;GPR161;ZIC1;OTX2;FGF10;FOXA2	0.115397	0.999996	1.53862	3.32246
regulation of neurotransmitter transport (GO:0051588)	13 out of 63	MEF2C;NLGN1;UNC13A;LRRK2;NGF;SNCAIP;CPLX3;RIMS1;HTR6;GDNF;NOS1;NAT8L;DRD4	0.115397	0.999996	1.53862	3.32246
central nervous system neuron axonogenesis (GO:0021955)	7 out of 29	SPTBN4;DCC;NFIB;CDH11;NR2E1;DCLK1;PHOX2B	0.115494	0.999996	1.8821	4.06259
regulation of cardiac muscle cell proliferation (GO:0060043)	7 out of 29	MEF2C;RBP4;GATA6;FGF20;GATA4;NRG1;TBX2	0.115494	0.999996	1.8821	4.06259
endoderm development (GO:0007492)	6 out of 24	EXT1;HHEX;ONECUT1;PAX9;GATA4;OTX2	0.122596	0.999996	1.9715	4.1379
regulation of fatty acid oxidation (GO:0046320)	6 out of 24	FABP3;ACADL;TWIST1;IRS2;PPARGC1A;PLIN5	0.122596	0.999996	1.9715	4.1379
sprouting angiogenesis (GO:0002040)	6 out of 24	CCBE1;CDH13;PARVA;LOXL2;GPR124;E2F8	0.122596	0.999996	1.9715	4.1379
regulation of cardiac muscle tissue growth (GO:0055021)	8 out of 35	MEF2C;RBP4;GATA6;FGF20;ADRB1;GATA4;NRG1;TBX2	0.123466	0.999996	1.75274	3.66636
mesoderm formation (GO:0001707)	8 out of 35	FOXC1;TLX2;HAND1;HTT;DKK1;BMP7;WNT3;BMPR1A	0.123466	0.999996	1.75274	3.66636
retina development in camera-type eye (GO:0060041)	12 out of 58	GRM6;LAMB2;LHX2;CHD7;SOX8;PAX6;NR2E1;SOX9;BMPR1B;VAX2;DRD4;POU4F2	0.125028	0.999996	1.54359	3.20947
regulation of osteoblast differentiation (GO:0045667)	20 out of 106	FBN2;MEF2C;MSX2;DLX5;TWIST2;TWIST1;SOX11;NPNT;BMP7;SFRP1;BMP2;SFRP2;SUFU;HAND2;ID4;SNAI2;FAM20C;PRKD1;BMPR1B;BMPR1A	0.126561	0.999996	1.37666	2.84561
male gonad development (GO:0008584)	16 out of 82	LHCGR;TFAP2C;WNT5A;GATA6;GATA4;NR0B1;NR5A1;MMP14;RBP4;SFRP1;SFRP2;ZFP42;SOX8;SOX9;LHX9;NKX3-1	0.128374	0.999996	1.43476	2.94528
positive regulation of neuroblast proliferation (GO:0002052)	5 out of 19	DMRTA2;SMO;FOXG1;PAX6;OTP	0.128893	0.999996	2.11209	4.32719
cardiac epithelial to mesenchymal transition (GO:0060317)	5 out of 19	HEYL;BMP2;MSX2;SNAI2;MSX1	0.128893	0.999996	2.11209	4.32719
regulation of heart growth (GO:0060420)	9 out of 41	MEF2C;RBP4;GATA6;FGF20;ADRB1;GATA4;NRG1;PROX1;TBX2	0.129063	0.999996	1.66382	3.40659
chondrocyte differentiation (GO:0002062)	9 out of 41	MEF2C;BMP2;NFIB;SIX2;OSR1;SOX9;TGFBI;BMPR1B;HES5	0.129063	0.999996	1.66382	3.40659
collagen fibril organization (GO:0030199)	9 out of 41	COL1A1;GREM1;FOXC1;SFRP2;LOX;CYP1B1;LMX1B;MKX;LOXL2	0.129063	0.999996	1.66382	3.40659
exocrine pancreas development (GO:0031017)	3 out of 9	SMO;PDX1;PTF1A	0.12977	0.999996	2.95626	6.03664
establishment of monopolar cell polarity (GO:0061162)	3 out of 9	TCF15;LAMA1;MAP1B	0.12977	0.999996	2.95626	6.03664
cell migration involved in heart development (GO:0060973)	3 out of 9	HAND2;SNAI2;TWIST1	0.12977	0.999996	2.95626	6.03664
L-amino acid import (GO:0043092)	3 out of 9	SLC6A5;KCNJ10;HTT	0.12977	0.999996	2.95626	6.03664
negative regulation of axon extension involved in axon guidance (GO:0048843)	3 out of 9	WNT3A;WNT5A;WNT3	0.12977	0.999996	2.95626	6.03664
opioid receptor signaling pathway (GO:0038003)	3 out of 9	OPRD1;OPRK1;OPCML	0.12977	0.999996	2.95626	6.03664
regulation of type B pancreatic cell apoptotic process (GO:2000674)	3 out of 9	NEUROD1;PDX1;NGF	0.12977	0.999996	2.95626	6.03664
positive regulation of transcription regulatory region DNA binding (GO:2000679)	3 out of 9	NEUROD1;HAND2;TWIST1	0.12977	0.999996	2.95626	6.03664
regulation of cardioblast differentiation (GO:0051890)	3 out of 9	WNT3A;GATA6;GATA4	0.12977	0.999996	2.95626	6.03664
regulation of catecholamine uptake involved in synaptic transmission (GO:0051940)	3 out of 9	GDNF;NAT8L;DRD4	0.12977	0.999996	2.95626	6.03664
negative regulation of catenin import into nucleus (GO:0035414)	3 out of 9	FZD1;DAB2IP;SNAI2	0.12977	0.999996	2.95626	6.03664
establishment or maintenance of monopolar cell polarity (GO:0061339)	3 out of 9	TCF15;LAMA1;MAP1B	0.12977	0.999996	2.95626	6.03664
auditory receptor cell differentiation (GO:0042491)	3 out of 9	MCOLN3;HES5;POU4F3	0.12977	0.999996	2.95626	6.03664
regulation of dopamine uptake involved in synaptic transmission (GO:0051584)	3 out of 9	GDNF;NAT8L;DRD4	0.12977	0.999996	2.95626	6.03664
positive regulation of fatty acid beta-oxidation (GO:0032000)	3 out of 9	TWIST1;IRS2;PLIN5	0.12977	0.999996	2.95626	6.03664
toxin transport (GO:1901998)	3 out of 9	SLC22A3;TLR2;LRP6	0.12977	0.999996	2.95626	6.03664
hepatocyte differentiation (GO:0070365)	3 out of 9	HHEX;PROX1;E2F8	0.12977	0.999996	2.95626	6.03664
heart field specification (GO:0003128)	3 out of 9	MEF2C;FOXH1;ISL1	0.12977	0.999996	2.95626	6.03664
regulation of cellular response to vascular endothelial growth factor stimulus (GO:1902547)	3 out of 9	CCBE1;DAB2IP;GPR124	0.12977	0.999996	2.95626	6.03664
tooth mineralization (GO:0034505)	3 out of 9	COL1A1;MSX2;FAM20C	0.12977	0.999996	2.95626	6.03664
secondary heart field specification (GO:0003139)	3 out of 9	MEF2C;FOXH1;ISL1	0.12977	0.999996	2.95626	6.03664
epithelial cell-cell adhesion (GO:0090136)	4 out of 14	ITGB5;IHH;CYP1B1;THBS4	0.132775	0.999996	2.36527	4.77571
serotonin receptor signaling pathway (GO:0007210)	4 out of 14	HTR6;HTR1A;HTR1B;HTR2C	0.132775	0.999996	2.36527	4.77571
specification of organ identity (GO:0010092)	4 out of 14	MEF2C;FOXH1;TBR1;ISL1	0.132775	0.999996	2.36527	4.77571
cartilage development involved in endochondral bone morphogenesis (GO:0060351)	4 out of 14	COMP;COL1A1;GHR;HOXD11	0.132775	0.999996	2.36527	4.77571
negative regulation of epidermis development (GO:0045683)	4 out of 14	CDH3;MSX2;SMO;OVOL2	0.132775	0.999996	2.36527	4.77571
negative regulation of tissue remodeling (GO:0034104)	4 out of 14	GREM1;SFRP1;TNFRSF11B;CARTPT	0.132775	0.999996	2.36527	4.77571
negative regulation of transcription regulatory region DNA binding (GO:2000678)	4 out of 14	MSX2;LHX2;SOX11;MSX1	0.132775	0.999996	2.36527	4.77571
cellular response to zinc ion (GO:0071294)	4 out of 14	MT1A;MT1M;MT1H;KCNK3	0.132775	0.999996	2.36527	4.77571
adrenergic receptor signaling pathway (GO:0071875)	4 out of 14	RYR2;ADRB1;ADRA1D;ADRA1B	0.132775	0.999996	2.36527	4.77571
cell proliferation in forebrain (GO:0021846)	4 out of 14	WNT3A;ARX;SIX3;LHX5	0.132775	0.999996	2.36527	4.77571
positive regulation of meiosis (GO:0045836)	4 out of 14	DMRT1;MSX2;WNT5A;MSX1	0.132775	0.999996	2.36527	4.77571
vasoconstriction (GO:0042310)	7 out of 30	HTR1A;HTR1B;ADRA1D;AVP;ADRA1B;SLC8A1;DRD5	0.132834	0.999996	1.80016	3.63391
regulation of cell fate commitment (GO:0010453)	7 out of 30	NKX6-2;SFRP2;SOX17;WNT3A;PAX6;DKK1;BMPR1A	0.132834	0.999996	1.80016	3.63391
negative regulation of synaptic transmission (GO:0050805)	10 out of 47	SLC24A2;HTR6;NPY5R;BDNF;NPY2R;GRIK3;HTR1B;NOS1;PTGS2;DRD5	0.132976	0.999996	1.59895	3.22603
regulation of synaptic transmission, glutamatergic (GO:0051966)	10 out of 47	NLGN1;MEF2C;UNC13A;OPHN1;GRM6;LRRK2;NPY2R;GRIK3;HTR1B;PTGS2	0.132976	0.999996	1.59895	3.22603
skeletal muscle cell differentiation (GO:0035914)	10 out of 47	HEYL;DMRTA2;HLF;MEGF10;WNT3A;MYF6;SOX8;SOX11;PAX5;PHOX2B	0.132976	0.999996	1.59895	3.22603
neuron projection morphogenesis (GO:0048812)	31 out of 175	SPTBN4;ATP8A2;LRRK2;NR2E1;UGT8;ATXN2;PTPRZ1;FRZB;SLITRK1;BTBD3;EPB41L3;SLITRK3;NEFL;SLITRK5;NEFH;FZD1;NKX2-8;DSCAM;DCC;DAB2IP;FZD8;NGF;ISL1;BMP7;VAX2;DCLK1;PHOX2B;NFIB;CDH11;CNTN4;SHANK1	0.133333	0.999996	1.2749	2.56881
forebrain development (GO:0030900)	11 out of 53	GSC;OTX2;SSTR1;NR2F2;ZIC5;POU3F1;DKK1;VAX2;PRKG1;DCLK1;NEUROG3	0.135656	0.999996	1.54954	3.09542
positive regulation of organ growth (GO:0046622)	8 out of 36	MEF2C;ARX;GATA6;ADRB1;GATA4;NRG1;PROX1;TBX2	0.139725	0.999996	1.69004	3.32613
negative regulation of Wnt signaling pathway (GO:0030178)	23 out of 126	FZD1;WNT5A;DAB2IP;APCDD1;BARX1;ISL1;DKK1;TBX18;LRP6;GREM1;SFRP1;BMP2;SFRP2;LATS2;CDH2;SOX17;FRZB;GSC;SIX3;GRB10;SNAI2;SOX9;ROR2	0.140254	0.999996	1.32192	2.59666
regulation of mesonephros development (GO:0061217)	6 out of 25	SMO;GDNF;SIX2;LHX1;SOX8;SOX9	0.142633	0.999996	1.86763	3.63717
positive regulation of smoothened signaling pathway (GO:0045880)	6 out of 25	FOXA1;SFRP1;INTU;SMO;IHH;FOXA2	0.142633	0.999996	1.86763	3.63717
chondroitin sulfate biosynthetic process (GO:0030206)	6 out of 25	CHST9;NCAN;CSPG5;CHST13;CHSY3;CHST3	0.142633	0.999996	1.86763	3.63717
regulation of bone mineralization (GO:0030500)	13 out of 66	FBN2;TFAP2A;MEF2C;PKDCC;OSR1;TWIST1;BMP7;GREM1;BMP2;FAM20C;SOX9;BMPR1B;BMPR1A	0.150884	0.999996	1.45127	2.74471
regulation of osteoblast proliferation (GO:0033688)	5 out of 20	GREM1;SFRP1;BMP2;NPR3;SOX8	0.152488	0.999996	1.97116	3.70711
positive regulation of cardiac muscle cell proliferation (GO:0060045)	5 out of 20	MEF2C;GATA6;NRG1;GATA4;TBX2	0.152488	0.999996	1.97116	3.70711
renal tubule development (GO:0061326)	5 out of 20	TFAP2B;HEYL;CALB1;OSR1;POU3F3	0.152488	0.999996	1.97116	3.70711
positive regulation of receptor internalization (GO:0002092)	5 out of 20	GREM1;WNT3A;MAGI2;NTF3;PCSK9	0.152488	0.999996	1.97116	3.70711
ventricular septum morphogenesis (GO:0060412)	5 out of 20	HEYL;SOX11;PROX1;ZFPM2;SOX4	0.152488	0.999996	1.97116	3.70711
cellular response to estradiol stimulus (GO:0071392)	5 out of 20	CRHBP;SFRP1;MSX2;MYOD1;SSTR1	0.152488	0.999996	1.97116	3.70711
axonogenesis (GO:0007409)	20 out of 109	FZD1;NKX2-8;SPTBN4;ATP8A2;DCC;FZD8;NR2E1;ISL1;VAX2;DCLK1;PHOX2B;PTPRZ1;FRZB;SLITRK1;NFIB;CDH11;SLITRK3;SLITRK5;CNTN4;NEFH	0.154657	0.999996	1.33002	2.48255
negative regulation of canonical Wnt signaling pathway (GO:0090090)	17 out of 91	FZD1;WNT5A;DAB2IP;ISL1;DKK1;TBX18;GREM1;SFRP1;BMP2;SFRP2;LATS2;CDH2;SOX17;FRZB;SNAI2;SOX9;ROR2	0.159645	0.999996	1.35946	2.49435
cell morphogenesis involved in differentiation (GO:0000904)	26 out of 147	IHH;LOXL2;LRP6;SOX17;SPR;HRH2;SIX2;DACT2;SOX9;MSX1;MEF2C;MSX2;TCF15;WNT5A;PARVA;LAMB1;PROX1;DKK1;SRCIN1;BMP7;HEYL;BMP2;SMO;GDNF;ITGA8;SNAI2	0.159928	0.999996	1.27203	2.33167
kidney development (GO:0001822)	22 out of 122	TFAP2A;ROBO2;TFAP2B;EYA1;OSR1;IRX3;PCSK9;SOX11;PROX1;HOXD11;BMP7;PCSK5;PYGO1;GDNF;ADAMTS1;LHX1;SIX2;ITGA8;SLIT2;TP73;FGF10;NKX3-1	0.160338	0.999996	1.30216	2.38356
cerebral cortex development (GO:0021987)	9 out of 43	CNTNAP2;TFAP2C;LHX2;NPY;BTBD3;FAT4;ASCL1;ATOH1;LRP6	0.160535	0.999996	1.56576	2.86417
inner ear receptor cell differentiation (GO:0060113)	4 out of 15	MCOLN3;FGF20;HES5;POU4F3	0.16139	0.999996	2.15012	3.92168
positive regulation of meiotic cell cycle (GO:0051446)	4 out of 15	DMRT1;MSX2;WNT5A;MSX1	0.16139	0.999996	2.15012	3.92168
regulation of axon extension involved in axon guidance (GO:0048841)	4 out of 15	DSCAM;WNT3A;WNT5A;WNT3	0.16139	0.999996	2.15012	3.92168
negative regulation of stem cell proliferation (GO:2000647)	4 out of 15	BDNF;NFIB;WNT5A;SNAI2	0.16139	0.999996	2.15012	3.92168
female genitalia development (GO:0030540)	4 out of 15	RBP4;LHX1;WNT5A;CHD7	0.16139	0.999996	2.15012	3.92168
cerebral cortex radially oriented cell migration (GO:0021799)	4 out of 15	DAB1;FOXG1;POU3F2;POU3F3	0.16139	0.999996	2.15012	3.92168
positive regulation of neurotransmitter transport (GO:0051590)	4 out of 15	NLGN1;UNC13A;NAT8L;DRD4	0.16139	0.999996	2.15012	3.92168
mesenchymal to epithelial transition (GO:0060231)	4 out of 15	TCF15;SMO;GDNF;SIX2	0.16139	0.999996	2.15012	3.92168
regulation of hormone secretion (GO:0046883)	39 out of 230	GLP1R;PCSK1;GIPR;CHD7;ITPR2;HTR2C;KCNA5;IRS2;ITPR3;AKAP5;TRH;CACNA1E;NEUROD1;CRHBP;P2RY1;NKX6-1;SOX4;NKX3-1;TFAP2B;NOS2;KCNB1;RASL10B;ABCC8;HTR1A;PDX1;SOX11;INHBB;CARTPT;SYT9;ISL1;SLC8B1;SYT7;STXBP5L;RBP4;SFRP1;MARCKS;RFX6;KCNS3;FOXA2	0.162799	0.999996	1.20926	2.1951
regulation of ion transmembrane transport (GO:0034765)	52 out of 314	CLIC6;KCNG1;RYR2;KCNK9;EPO;IRS2;JPH1;CRHBP;GRM6;NOS1;KCNH3;MEF2C;KCND1;TRPC6;CACNA2D1;KCNK12;CACNA2D3;KCNQ3;CFTR;SHANK1;NLGN1;KCNA2;CACNA1B;HTT;KCNA4;KCNA5;ADRB1;KCNA7;NALCN;CACNA1E;KCNV1;CACNG7;DPP6;GALR2;GSG1L;KCNN2;CACNG2;PPARGC1A;DRD4;KCNJ3;KCNJ5;KCNJ6;KCNJ10;KCNB1;KCNIP4;KCNS1;KCNS2;KCNS3;KCNK1;FGF12;KCNK3;HCN1	0.163763	0.999996	1.17583	2.12747
embryonic epithelial tube formation (GO:0001838)	6 out of 26	GDNF;HAND1;SOX8;SOX11;SOX9;SOX4	0.164057	0.999996	1.77414	3.20684
regulation of neuron migration (GO:2001222)	6 out of 26	SCRT2;FLRT2;DAB2IP;SOX14;UNC5D;NKX6-1	0.164057	0.999996	1.77414	3.20684
positive regulation of membrane potential (GO:0045838)	6 out of 26	RIMS1;NLGN1;CUX2;NETO1;DRD4;SHANK1	0.164057	0.999996	1.77414	3.20684
prostate gland epithelium morphogenesis (GO:0060740)	6 out of 26	FOXA1;SFRP1;HOXB13;CYP7B1;NKX3-1;FGF10	0.164057	0.999996	1.77414	3.20684
behavioral response to ethanol (GO:0048149)	3 out of 10	CRHBP;UNC79;DRD4	0.166313	0.999996	2.53379	4.54532
cardiac left ventricle morphogenesis (GO:0003214)	3 out of 10	SFRP2;NPY5R;NPY2R	0.166313	0.999996	2.53379	4.54532
anterior/posterior axis specification, embryo (GO:0008595)	3 out of 10	T;WNT5A;HOXD8	0.166313	0.999996	2.53379	4.54532
negative regulation of transcription by competitive promoter binding (GO:0010944)	3 out of 10	TFAP2A;HHEX;OVOL2	0.166313	0.999996	2.53379	4.54532
negative regulation of protein oligomerization (GO:0032460)	3 out of 10	OPRD1;SORL1;PEX14	0.166313	0.999996	2.53379	4.54532
midgut development (GO:0007494)	3 out of 10	DAB1;SMO;WNT5A	0.166313	0.999996	2.53379	4.54532
negative regulation of synaptic transmission, glutamatergic (GO:0051967)	3 out of 10	NPY2R;GRIK3;HTR1B	0.166313	0.999996	2.53379	4.54532
notochord development (GO:0030903)	3 out of 10	COBL;SOX9;TEAD1	0.166313	0.999996	2.53379	4.54532
female mating behavior (GO:0060180)	3 out of 10	AVP;AVPR1A;DRD5	0.166313	0.999996	2.53379	4.54532
negative regulation of keratinocyte proliferation (GO:0010839)	3 out of 10	EFNB2;INTU;SNAI2	0.166313	0.999996	2.53379	4.54532
regulation of peptide transport (GO:0090087)	39 out of 231	GLP1R;PCSK1;GIPR;NPY2R;CHD7;ITPR2;HTR2C;KCNA5;IRS2;ITPR3;AKAP5;TRH;PTGS2;CACNA1E;NEUROD1;CRHBP;NKX6-1;SOX4;TFAP2B;NOS2;KCNB1;RASL10B;ABCC8;PDX1;INHBB;CARTPT;SYT9;ISL1;SLC8B1;BMP7;SYT7;STXBP5L;RBP4;SFRP1;MARCKS;RFX6;KCNS3;TLR2;FOXA2	0.169832	0.999996	1.20289	2.13266
negative regulation of striated muscle tissue development (GO:0045843)	7 out of 32	BMP2;RBP4;BDNF;TWIST1;DKK1;FGF3;LRP6	0.17104	0.999996	1.65596	2.92419
regulation of reproductive process (GO:2000241)	16 out of 86	DMRT1;NRK;WNT5A;PKDREJ;INHBB;BMP7;NR5A1;SFRP1;P2RY1;PDE3A;GPR149;TEKT3;SOX9;ZFPM2;DRD4;NKX3-1	0.172836	0.999996	1.35245	2.37412
lung alveolus development (GO:0048286)	8 out of 38	FZD1;ERRFI1;PKDCC;KDR;HS6ST1;TNS3;STK40;FGF10	0.175204	0.999996	1.57719	2.74715
ventricular cardiac muscle tissue morphogenesis (GO:0055010)	8 out of 38	RYR2;FOXC1;FOXH1;HAND1;NRG1;PROX1;ZFPM2;ISL1	0.175204	0.999996	1.57719	2.74715
response to nicotine (GO:0035094)	8 out of 38	CHRNB1;PDX1;MSX1;AVP;NKX6-1;NGF;KCNK1;SLC6A3	0.175204	0.999996	1.57719	2.74715
vasculature development (GO:0001944)	9 out of 44	FZD1;ERRFI1;PDGFRA;SFRP1;SFRP2;FRZB;OSR1;FZD8;FZD10	0.177527	0.999996	1.52094	2.62914
branching involved in ureteric bud morphogenesis (GO:0001658)	9 out of 44	ADAMTS16;BMP2;EYA1;GDNF;LHX1;SOX9;FAT4;HOXD11;NPNT	0.177527	0.999996	1.52094	2.62914
retinoic acid metabolic process (GO:0042573)	5 out of 21	ALDH1A3;CYP26B1;CYP26C1;CRABP2;LRAT	0.177717	0.999996	1.84786	3.1923
mammary gland development (GO:0030879)	5 out of 21	WNT3A;IRS2;NRG1;SOX9;HOXD9	0.177717	0.999996	1.84786	3.1923
positive regulation of mesonephros development (GO:0061213)	5 out of 21	SMO;GDNF;LHX1;SOX8;SOX9	0.177717	0.999996	1.84786	3.1923
sensory perception of pain (GO:0019233)	10 out of 50	UCHL1;HOXD1;PENK;P2RY1;NPY1R;OPRK1;ADRB1;NGF;HOXB8;PTGS2	0.178593	0.999996	1.47877	2.54739
epithelial to mesenchymal transition (GO:0001837)	10 out of 50	HEYL;BMP2;MSX2;WNT5A;SNAI2;SOX9;MSX1;BMP7;LOXL2;LRP6	0.178593	0.999996	1.47877	2.54739
hormone-mediated signaling pathway (GO:0009755)	17 out of 93	NR2F1;ESRRG;NR0B1;TRH;NR2E1;SSTR1;NR2F2;PRLR;BMP7;GHR;NR5A1;CRHBP;AR;LATS2;SST;PGR;NKX3-1	0.182657	0.999996	1.32353	2.2502
epithelial tube formation (GO:0072175)	6 out of 27	GDNF;HAND1;SOX8;SOX11;SOX9;SOX4	0.186745	0.999996	1.68956	2.8351
cell growth (GO:0016049)	19 out of 106	CYFIP1;EMX1;BDNF;LAMB2;COBL;GATA4;NDNF;ADRA1B;DCLK1;POU4F2;POU4F3;AR;ACTA1;SMO;LHX2;MAP1B;SLIT3;SOX9;SLIT2	0.188852	0.999996	1.29227	2.15395
developmental growth (GO:0048589)	28 out of 163	CYFIP1;BNC2;GATA4;HOXD11;ROBO1;LRP6;SLIT3;SOX9;SLIT2;EMX1;MSX2;WNT3A;BDNF;LAMB2;COBL;PRLR;DCLK1;POU4F2;POU4F3;TBX2;SMO;LHX2;MAP1B;LHX1;MYF6;GPR149;FGF10;BMPR1A	0.189505	0.999996	1.22766	2.04202
positive regulation of epithelial cell proliferation (GO:0050679)	25 out of 144	DLX5;BNC1;IHH;TWIST1;THBS4;CDH3;HRH3;KDR;SOX9;EGR3;EYA1;OSR1;WNT5A;SOX11;LAMB1;PROX1;CYP7B1;TBX18;SFRP1;BMP2;SMO;CDH13;PRKD1;FGF10;BMPR1A	0.190413	0.999996	1.24338	2.06221
molting cycle process (GO:0022404)	13 out of 69	TFAP2C;WNT10A;INTU;HOXC13;CELSR1;APCDD1;SOX21;DKK1;CDH3;SMO;ALX4;SOX9;FGF10	0.191438	0.999996	1.37328	2.2703
hair cycle process (GO:0022405)	13 out of 69	TFAP2C;WNT10A;INTU;HOXC13;CELSR1;APCDD1;SOX21;DKK1;CDH3;SMO;ALX4;SOX9;FGF10	0.191438	0.999996	1.37328	2.2703
negative regulation of muscle tissue development (GO:1901862)	7 out of 33	BMP2;RBP4;BDNF;TWIST1;DKK1;FGF3;LRP6	0.191743	0.999996	1.59217	2.62963
response to estradiol (GO:0032355)	18 out of 100	FOXA1;SLC34A2;ARNT2;MSX2;DHH;IHH;NR2F2;SSTR1;PTGS2;ETS1;BMP7;COL1A1;GHR;CRHBP;HTR6;SFRP1;MYOD1;FGF10	0.191807	0.999996	1.29884	2.14473
cardiac myofibril assembly (GO:0055003)	4 out of 16	PDGFRA;MEF2C;PROX1;OBSL1	0.191983	0.999996	1.97083	3.25255
thyroid hormone metabolic process (GO:0042403)	4 out of 16	TG;DIO3;CRYM;DUOX2	0.191983	0.999996	1.97083	3.25255
adult heart development (GO:0007512)	4 out of 16	SCUBE1;HAND2;CHD7;ADRA1B	0.191983	0.999996	1.97083	3.25255
regulation of N-methyl-D-aspartate selective glutamate receptor activity (GO:2000310)	4 out of 16	CRHBP;MEF2C;NLGN1;PPARGC1A	0.191983	0.999996	1.97083	3.25255
cAMP catabolic process (GO:0006198)	4 out of 16	PDE4C;DPYSL3;PDE3A;PDE7B	0.191983	0.999996	1.97083	3.25255
exploration behavior (GO:0035640)	4 out of 16	CHL1;LRRK2;LSAMP;HTR1A	0.191983	0.999996	1.97083	3.25255
female gonad development (GO:0008585)	4 out of 16	SFRP1;ZFP42;LHX9;LHX8	0.191983	0.999996	1.97083	3.25255
glycosphingolipid biosynthetic process (GO:0006688)	4 out of 16	UGT8;ST8SIA2;ST8SIA3;B4GALNT1	0.191983	0.999996	1.97083	3.25255
response to axon injury (GO:0048678)	8 out of 39	EPO;GIPR;CHL1;RTN4RL1;DPYSL3;NEFL;CSPG5;ISL1	0.194302	0.999996	1.52622	2.50047
positive regulation of dendrite development (GO:1900006)	8 out of 39	NLGN1;CUX2;IL1RAPL1;DAB2IP;COBL;BMP7;OBSL1;SHANK1	0.194302	0.999996	1.52622	2.50047
embryo implantation (GO:0007566)	8 out of 39	HMX3;EPO;MMP2;IGFBP7;LAMB1;PTGS2;PCSK5;PRLR	0.194302	0.999996	1.52622	2.50047
regulation of neurotransmitter secretion (GO:0046928)	10 out of 51	RIMS1;HTR6;MEF2C;NLGN1;UNC13A;LRRK2;NGF;SNCAIP;DRD4;CPLX3	0.195228	0.999996	1.44262	2.35664
positive regulation of axonogenesis (GO:0050772)	10 out of 51	ROBO2;DSCAM;WNT3A;STK25;MAP1B;NEFL;SLIT2;NGF;WNT3;ROBO1	0.195228	0.999996	1.44262	2.35664
neuromuscular process controlling balance (GO:0050885)	9 out of 45	HMX3;ALDH1A3;NKX6-2;IGDCC3;NEFL;GRIN2C;POU4F2;POU4F3;SHANK1	0.195292	0.999996	1.4786	2.41495
epithelial cell development (GO:0002064)	19 out of 107	TFAP2A;TFAP2C;ONECUT2;DMRT1;LAMB2;WNT5A;MAGI2;ONECUT1;SHROOM3;HSD17B4;PAX6;SOX3;SMO;RAB13;SOX8;SOX9;INSM1;NKX6-1;NKX2-2	0.200357	0.999996	1.27751	2.0538
negative regulation of amine transport (GO:0051953)	5 out of 22	HTR6;NPY5R;HRH3;P2RY1;TRH	0.204373	0.999996	1.73906	2.76129
apoptotic process involved in development (GO:1902742)	5 out of 22	ROBO2;HAND2;SIX3;SLIT3;SLIT2	0.204373	0.999996	1.73906	2.76129
nephron epithelium development (GO:0072009)	5 out of 22	TFAP2B;HEYL;CALB1;OSR1;POU3F3	0.204373	0.999996	1.73906	2.76129
regulation of transmembrane transport (GO:0034762)	53 out of 327	CLIC6;KCNG1;RYR2;KCNK9;EPO;IRS2;JPH1;CRHBP;GRM6;NOS1;KCNH3;MEF2C;KCND1;TRPC6;CACNA2D1;KCNK12;CACNA2D3;KCNQ3;CFTR;SHANK1;NLGN1;KCNA2;CACNA1B;TWIST1;HTT;KCNA4;KCNA5;ADRB1;KCNA7;NALCN;CACNA1E;KCNV1;CACNG7;DPP6;GALR2;GSG1L;KCNN2;CACNG2;PPARGC1A;DRD4;KCNJ3;KCNJ5;KCNJ6;KCNJ10;KCNB1;KCNIP4;KCNS1;KCNS2;KCNS3;KCNK1;FGF12;KCNK3;HCN1	0.204711	0.999996	1.14554	1.81701
embryonic viscerocranium morphogenesis (GO:0048703)	3 out of 11	MEF2C;SMO;LHX1	0.205384	0.999996	2.21693	3.50913
negative regulation of phosphatidylinositol 3-kinase signaling (GO:0014067)	3 out of 11	DAB2IP;TWIST1;KLF4	0.205384	0.999996	2.21693	3.50913
collecting duct development (GO:0072044)	3 out of 11	TFAP2B;CALB1;DACT2	0.205384	0.999996	2.21693	3.50913
cell proliferation involved in kidney development (GO:0072111)	3 out of 11	BMP2;OSR1;BMP7	0.205384	0.999996	2.21693	3.50913
metanephric tubule development (GO:0072170)	3 out of 11	CALB1;OSR1;POU3F3	0.205384	0.999996	2.21693	3.50913
apical protein localization (GO:0045176)	3 out of 11	SHROOM3;CELSR1;HCN1	0.205384	0.999996	2.21693	3.50913
negative regulation of intracellular estrogen receptor signaling pathway (GO:0033147)	3 out of 11	FOXH1;CYP7B1;ISL1	0.205384	0.999996	2.21693	3.50913
phosphate ion homeostasis (GO:0055062)	3 out of 11	GCM2;TFAP2B;SLC34A2	0.205384	0.999996	2.21693	3.50913
dicarboxylic acid biosynthetic process (GO:0043650)	3 out of 11	HAAO;HTT;KMO	0.205384	0.999996	2.21693	3.50913
regulation of branching involved in salivary gland morphogenesis (GO:0060693)	3 out of 11	NTN4;SNAI2;FGF10	0.205384	0.999996	2.21693	3.50913
negative regulation of mesenchymal cell apoptotic process (GO:2001054)	3 out of 11	SOX9;BMP7;POU3F4	0.205384	0.999996	2.21693	3.50913
regulation of Wnt signaling pathway, planar cell polarity pathway (GO:2000095)	3 out of 11	SFRP1;SFRP2;LRP6	0.205384	0.999996	2.21693	3.50913
glomerulus development (GO:0032835)	3 out of 11	HEYL;LHX1;PLCE1	0.205384	0.999996	2.21693	3.50913
trivalent inorganic anion homeostasis (GO:0072506)	3 out of 11	GCM2;TFAP2B;SLC34A2	0.205384	0.999996	2.21693	3.50913
metanephric nephron tubule development (GO:0072234)	3 out of 11	CALB1;OSR1;POU3F3	0.205384	0.999996	2.21693	3.50913
negative regulation of oligodendrocyte differentiation (GO:0048715)	3 out of 11	DLX2;ID4;HES5	0.205384	0.999996	2.21693	3.50913
striatum development (GO:0021756)	3 out of 11	CNTNAP2;SLITRK5;HTT	0.205384	0.999996	2.21693	3.50913
regulation of canonical Wnt signaling pathway (GO:0060828)	26 out of 152	DLX5;LRP6;CDH2;SOX17;FRZB;RSPO2;SOX9;SOX7;SOX4;FZD1;WNT3A;WNT5A;DAB2IP;ISL1;DKK1;TBX18;COL1A1;GREM1;SFRP1;BMP2;SFRP2;LATS2;SNAI2;ROR2;LGR5;FGF10	0.206368	0.999996	1.22119	1.92716
regulation of developmental growth (GO:0048638)	23 out of 133	BARHL2;MEF2C;DSCAM;WNT3A;DCC;NRK;WNT5A;GATA6;GATA4;ADRB1;NRG1;PROX1;NGF;TBX2;RBP4;SFRP1;SFRP2;MAP1B;MYOD1;FGF20;SLIT2;NKX6-1;WNT3	0.207883	0.999996	1.23729	1.94351
cardiac muscle tissue development (GO:0048738)	6 out of 28	RBP4;GATA4;NRG1;ZFPM2;TBX18;TBX2	0.210562	0.999996	1.61267	2.5125
positive regulation of BMP signaling pathway (GO:0030513)	6 out of 28	FOXD1;MSX2;GATA4;SOX11;MSX1;HES5	0.210562	0.999996	1.61267	2.5125
neuron-neuron synaptic transmission (GO:0007270)	11 out of 58	SLC6A5;CRHBP;GRID2;UNC13A;GRIN3A;GRIK3;GRIN2C;GRIN2B;CDH8;DRD4;DRD5	0.210677	0.999996	1.38429	2.15594
regulation of dendrite development (GO:0050773)	16 out of 89	MEF2C;NLGN1;DCC;LRRK2;DAB2IP;COBL;NR2E1;SRCIN1;BMP7;CUX2;TLX2;IL1RAPL1;SARM1;OBSL1;SHANK1;NEUROG3	0.210686	0.999996	1.29665	2.01938
phospholipase C-activating G-protein coupled receptor signaling pathway (GO:0007200)	10 out of 52	OPRD1;LHCGR;NPR3;P2RY1;HTR2C;PLCE1;OPRK1;GPR139;DRD5;NTSR2	0.212505	0.999996	1.40819	2.18099
regulation of epithelial to mesenchymal transition (GO:0010717)	10 out of 52	FOXA1;GREM1;COL1A1;SFRP1;BMP2;SFRP2;DAB2IP;TWIST1;OVOL2;FOXA2	0.212505	0.999996	1.40819	2.18099
regulation of kidney development (GO:0090183)	10 out of 52	FOXD1;SMO;GDNF;SIX2;OSR1;LHX1;SOX8;SOX9;FAT4;BMP7	0.212505	0.999996	1.40819	2.18099
negative regulation of muscle organ development (GO:0048635)	7 out of 34	BMP2;RBP4;BDNF;TWIST1;DKK1;FGF3;LRP6	0.213386	0.999996	1.53311	2.36812
positive regulation of multicellular organism growth (GO:0040018)	7 out of 34	GHR;SPTBN4;ATP8A2;CHD7;DIO3;POU3F2;SLC6A3	0.213386	0.999996	1.53311	2.36812
response to cocaine (GO:0042220)	7 out of 34	CRHBP;EN1;HTR1B;ADRA1B;SLC6A3;DRD4;DRD5	0.213386	0.999996	1.53311	2.36812
proteoglycan metabolic process (GO:0006029)	9 out of 46	EXT1;CHST9;BMP2;IHH;FOXL1;HS6ST1;GAL3ST3;HS3ST4;HS6ST3	0.213773	0.999996	1.43856	2.21947
telencephalon cell migration (GO:0022029)	8 out of 40	DAB1;FOXG1;LRRK2;ARX;FEZF2;POU3F2;POU3F3;LRP6	0.214211	0.999996	1.47844	2.27797
negative regulation of BMP signaling pathway (GO:0030514)	8 out of 40	FZD1;GREM1;SKOR1;SFRP1;SFRP2;WNT5A;VWC2;DKK1	0.214211	0.999996	1.47844	2.27797
positive regulation of developmental growth (GO:0048639)	13 out of 71	MEF2C;DSCAM;WNT3A;GATA6;NRG1;ADRB1;GATA4;PROX1;NGF;TBX2;MYOD1;MAP1B;WNT3	0.221004	0.999996	1.32577	2.00135
memory (GO:0007613)	16 out of 90	SLC24A2;ITPR3;ADRB1;SORCS3;NGF;ADCY8;PTGS2;GRIN2B;CALB1;CUX2;NETO1;HRH3;HRH2;ITGA8;DRD4;SHANK1	0.224077	0.999996	1.27905	1.91315
trophectodermal cell differentiation (GO:0001829)	4 out of 17	FOXD3;TFAP2C;CDX2;HAND1	0.22419	0.999996	1.81912	2.72006
azole transport (GO:0045117)	4 out of 17	SLC22A3;SLC35F3;ADORA3;SLC19A3	0.22419	0.999996	1.81912	2.72006
organ induction (GO:0001759)	4 out of 17	GDNF;HOXD11;FGF3;FGF10	0.22419	0.999996	1.81912	2.72006
cardiac muscle hypertrophy (GO:0003300)	4 out of 17	RYR2;MEF2C;GATA6;GATA4	0.22419	0.999996	1.81912	2.72006
organ growth (GO:0035265)	4 out of 17	RSPO2;LMX1B;ADRA1B;FGF10	0.22419	0.999996	1.81912	2.72006
regulation of striated muscle cell apoptotic process (GO:0010662)	4 out of 17	SFRP2;HAND2;NRG1;BMP7	0.22419	0.999996	1.81912	2.72006
establishment or maintenance of epithelial cell apical/basal polarity (GO:0045197)	4 out of 17	TCF15;CDX2;LAMA1;ANK1	0.22419	0.999996	1.81912	2.72006
epithelial cell migration (GO:0010631)	12 out of 65	GREM1;EFNB2;EGR3;RAB13;KDR;CYP1B1;CDH13;SLIT2;LOXL2;ROBO1;GPR124;FGF10	0.224312	0.999996	1.33917	2.00168
positive regulation of canonical Wnt signaling pathway (GO:0090263)	11 out of 59	COL1A1;SFRP1;SFRP2;DLX5;WNT3A;RSPO2;ROR2;LGR5;SOX4;LRP6;FGF10	0.227466	0.999996	1.35537	2.00697
endothelial cell differentiation (GO:0045446)	5 out of 23	SCUBE1;SOX17;KDR;NRG1;PROX1	0.23224	0.999996	1.64235	2.3978
regulation of catenin import into nucleus (GO:0035412)	5 out of 23	FZD1;SFRP2;WNT3A;DAB2IP;SNAI2	0.23224	0.999996	1.64235	2.3978
middle ear morphogenesis (GO:0042474)	5 out of 23	EYA1;OSR1;SIX2;GSC;MSX1	0.23224	0.999996	1.64235	2.3978
cartilage condensation (GO:0001502)	5 out of 23	UNCX;ALX1;SOX9;ROR2;BMPR1B	0.23224	0.999996	1.64235	2.3978
cell aggregation (GO:0098743)	5 out of 23	UNCX;ALX1;SOX9;ROR2;BMPR1B	0.23224	0.999996	1.64235	2.3978
positive regulation vascular endothelial growth factor production (GO:0010575)	5 out of 23	CCBE1;CYP1B1;GATA4;PTGS2;ISL1	0.23224	0.999996	1.64235	2.3978
regulation of synapse assembly (GO:0051963)	8 out of 41	ROBO2;NLGN1;MEF2C;CUX2;BDNF;WNT5A;CBLN2;CBLN1	0.234853	0.999996	1.43355	2.07693
cerebral cortex cell migration (GO:0021795)	6 out of 29	DAB1;FOXG1;ARX;POU3F2;POU3F3;LRP6	0.235362	0.999996	1.54246	2.23137
smooth muscle cell differentiation (GO:0051145)	6 out of 29	MEF2C;NTF3;GATA6;SOX9;TBX18;FGF10	0.235362	0.999996	1.54246	2.23137
dendrite development (GO:0016358)	7 out of 35	GRIN3A;DAB1;BDNF;MAP1B;FEZF2;BMP7;PRKG1	0.235867	0.999996	1.47827	2.13535
skin development (GO:0043588)	7 out of 35	TFAP2B;WNT10A;ATP8A2;TCF15;SUFU;DACT2;SLITRK5	0.235867	0.999996	1.47827	2.13535
cAMP metabolic process (GO:0046058)	7 out of 35	DPYSL3;PDE4C;ADCY4;PDE3A;ADCY2;PDE7B;ADCY8	0.235867	0.999996	1.47827	2.13535
regulation of biomineral tissue development (GO:0070167)	13 out of 72	FBN2;TFAP2A;MEF2C;PKDCC;OSR1;TWIST1;BMP7;GREM1;BMP2;FAM20C;SOX9;BMPR1B;BMPR1A	0.236463	0.999996	1.30323	1.8792
regulation of striated muscle cell differentiation (GO:0051153)	15 out of 85	MEF2C;WNT3A;NRG1;ADRB1;PROX1;DKK1;GREM1;EFNB2;CYP26B1;BMP2;MYOD1;SOX8;SOX9;MSX1;MKX	0.242547	0.999996	1.26749	1.79547
amino acid import (GO:0043090)	3 out of 12	SLC6A5;KCNJ10;HTT	0.246227	0.999996	1.97049	2.76165
prepulse inhibition (GO:0060134)	3 out of 12	GRID2;GRIN3A;SLC6A3	0.246227	0.999996	1.97049	2.76165
synaptic transmission, dopaminergic (GO:0001963)	3 out of 12	CRHBP;DRD4;DRD5	0.246227	0.999996	1.97049	2.76165
vagina development (GO:0060068)	3 out of 12	RBP4;LHX1;WNT5A	0.246227	0.999996	1.97049	2.76165
citrulline metabolic process (GO:0000052)	3 out of 12	DDAH1;HTT;PADI2	0.246227	0.999996	1.97049	2.76165
erythrocyte maturation (GO:0043249)	3 out of 12	HBZ;EPO;TAL1	0.246227	0.999996	1.97049	2.76165
metanephric nephron epithelium development (GO:0072243)	3 out of 12	CALB1;OSR1;POU3F3	0.246227	0.999996	1.97049	2.76165
mesonephros development (GO:0001823)	3 out of 12	OSR1;BMP7;FGF10	0.246227	0.999996	1.97049	2.76165
neuronal ion channel clustering (GO:0045161)	3 out of 12	SPTBN4;CNTNAP2;GLDN	0.246227	0.999996	1.97049	2.76165
trophoblast giant cell differentiation (GO:0060707)	3 out of 12	HAND1;NR2F2;E2F8	0.246227	0.999996	1.97049	2.76165
regulation of cartilage development (GO:0061035)	10 out of 54	BMP2;PKDCC;FRZB;WNT5A;IHH;SNAI2;SOX9;HOXD11;LOXL2;ADAMTS7	0.248791	0.999996	1.34402	1.86972
regulation of endothelial cell migration (GO:0010594)	16 out of 92	CCBE1;ANGPT4;WNT5A;DAB2IP;NR2E1;PROX1;VASH1;NR2F2;PTGS2;KLF4;ETS1;KDR;PRKD1;SLIT2;AMOTL1;GPR124	0.251901	0.999996	1.24524	1.71684
multicellular organismal signaling (GO:0035637)	8 out of 42	SPTBN4;CNTNAP2;MEF2C;KCNA5;DMRT3;DSG2;CACNG2;DRD5	0.256144	0.999996	1.39131	1.89498
striated muscle hypertrophy (GO:0014897)	4 out of 18	RYR2;MEF2C;GATA6;GATA4	0.25764	0.999996	1.68908	2.29072
regulation of urine volume (GO:0035809)	4 out of 18	BTC;TFAP2B;NPR3;ADRB1	0.25764	0.999996	1.68908	2.29072
regulation of extracellular matrix organization (GO:1903053)	4 out of 18	TCF15;CYP1B1;SOX9;ETS1	0.25764	0.999996	1.68908	2.29072
regulation of dopamine secretion (GO:0014059)	4 out of 18	HTR6;GDNF;NPY2R;HTR1B	0.25764	0.999996	1.68908	2.29072
anatomical structure arrangement (GO:0048532)	4 out of 18	TFAP2A;DAB1;KCNA2;BMPR1A	0.25764	0.999996	1.68908	2.29072
regulation of appetite (GO:0032098)	4 out of 18	SLC22A3;NPY;HTR2C;CARTPT	0.25764	0.999996	1.68908	2.29072
cellular response to gonadotropin stimulus (GO:0071371)	4 out of 18	LHCGR;EGR3;GATA6;GATA4	0.25764	0.999996	1.68908	2.29072
cyclic nucleotide catabolic process (GO:0009214)	4 out of 18	PDE4C;DPYSL3;PDE3A;PDE7B	0.25764	0.999996	1.68908	2.29072
regulation of synaptic transmission, dopaminergic (GO:0032225)	4 out of 18	GDNF;PTGS2;NAT8L;DRD4	0.25764	0.999996	1.68908	2.29072
aorta morphogenesis (GO:0035909)	4 out of 18	TFAP2B;EYA1;FOXH1;TBX2	0.25764	0.999996	1.68908	2.29072
regulation of catecholamine secretion (GO:0050433)	7 out of 36	HTR6;HRH3;GDNF;NPY2R;P2RY1;HTR1B;CARTPT	0.259073	0.999996	1.42721	1.92766
synaptic transmission, glutamatergic (GO:0035249)	7 out of 36	GRID2;UNC13A;GRIN3A;GRIK3;GRIN2C;GRIN2B;CDH8	0.259073	0.999996	1.42721	1.92766
nitric oxide metabolic process (GO:0046209)	6 out of 30	SPR;NOS2;CYP1B1;NOS1;SLC7A2;TLR2	0.260994	0.999996	1.47811	1.98548
cerebellum development (GO:0021549)	6 out of 30	NEUROD1;GBX2;LMX1A;LHX1;SSTR1;PTF1A	0.260994	0.999996	1.47811	1.98548
negative regulation of muscle cell apoptotic process (GO:0010656)	5 out of 24	SFRP2;HAND2;NRG1;BMP7;LRP6	0.261094	0.999996	1.55582	2.08927
pyridine-containing compound biosynthetic process (GO:0072525)	5 out of 24	HAAO;ME1;HTT;NMNAT2;KMO	0.261094	0.999996	1.55582	2.08927
ionotropic glutamate receptor signaling pathway (GO:0035235)	5 out of 24	GRID2;GRIN3A;GRIK3;GRIN2C;GRIN2B	0.261094	0.999996	1.55582	2.08927
regulation of astrocyte differentiation (GO:0048710)	5 out of 24	BMP2;DAB1;ID4;NR2E1;HES5	0.261094	0.999996	1.55582	2.08927
growth (GO:0040007)	52 out of 329	CYFIP1;BNC2;IHH;ADRA1B;ROBO1;HHEX;DPYSL3;RSPO2;SOX9;EMX1;MSX2;EN1;COBL;PRLR;AR;ACTA1;SMO;MAP1B;LMX1B;STK40;PKDCC;ANKRD11;GATA4;NDNF;HOXD11;LRP6;SLITRK1;SLIT3;SLIT2;DUOX2;SLC12A5;WNT3A;BDNF;LAMB2;RFTN1;INHBB;GDF6;GRHL2;BMP7;DCLK1;POU4F2;POU4F3;TBX2;BMP3;BMP2;LHX2;LHX1;GPR149;MYF6;UNC79;FGF10;BMPR1A	0.266368	0.999996	1.11117	1.46994
positive regulation of endothelial cell migration (GO:0010595)	10 out of 55	CCBE1;ANGPT4;WNT5A;KDR;PROX1;PRKD1;AMOTL1;PTGS2;ETS1;GPR124	0.267691	0.999996	1.31408	1.73185
membrane depolarization (GO:0051899)	18 out of 106	MEF2C;GRID2;NLGN1;BDNF;LRRK2;NPY2R;CACNA1B;GRIN2C;NALCN;CACNA1E;GRIN2B;SLC8A1;RIMS1;CUX2;NETO1;CACNG2;DRD4;SHANK1	0.268408	0.999996	1.20985	1.59126
blood vessel morphogenesis (GO:0048514)	13 out of 74	CCBE1;TFAP2B;FOXC1;EYA1;LAMA1;CHD7;FOXH1;PROX1;NR2F2;TBX2;CDH2;HAND2;CYP1B1	0.268575	0.999996	1.26035	1.65689
cell morphogenesis (GO:0000902)	33 out of 204	IHH;PRDM14;LOXL2;LRP6;SOX17;SPR;HRH2;SIX2;DACT2;SOX9;MSX1;WNT3;MEF2C;TCF15;DMRT1;MSX2;WNT5A;SHROOM3;PARVA;NRG1;LAMB1;PROX1;SHROOM1;DKK1;SRCIN1;BMP7;GREM1;HEYL;BMP2;SMO;GDNF;ITGA8;SNAI2	0.271214	0.999996	1.14185	1.48994
regulation of receptor activity (GO:0010469)	15 out of 87	ERRFI1;MEF2C;NLGN1;FOXH1;PCSK9;HTT;GREM1;CRHBP;CACNG7;HEYL;P2RY1;GSG1L;CACNG2;PPARGC1A;SHANK1	0.272323	0.999996	1.23213	1.60272
forebrain cell migration (GO:0021885)	8 out of 43	DAB1;FOXG1;LRRK2;ARX;FEZF2;POU3F2;POU3F3;LRP6	0.277997	0.999996	1.35148	1.73008
cellular response to retinoic acid (GO:0071300)	11 out of 62	COL1A1;CYP26B1;MEF2C;BRINP2;WNT3A;OSR1;WNT5A;FZD10;SOX9;BRINP3;WNT3	0.280666	0.999996	1.27542	1.62054
regulation of epithelial cell proliferation (GO:0050678)	41 out of 258	INTU;DLX5;BNC1;IHH;TWIST1;THBS4;ROBO1;LRP6;EFNB2;CDH3;HRH3;KDR;SOX9;NKX3-1;NKX2-8;MEF2C;EGR3;EYA1;OSR1;WNT5A;DAB2IP;SOX11;PAX6;LAMB1;NR2F2;PROX1;VASH1;CYP7B1;TBX18;OVOL2;SFRP1;BMP2;SFRP2;SMO;NFIB;SNAI2;CDH13;PGR;PRKD1;FGF10;BMPR1A	0.282388	0.999996	1.11802	1.4137
muscle tissue morphogenesis (GO:0060415)	10 out of 56	RYR2;FOXC1;BMP2;FOXH1;HAND1;MYF6;NRG1;PROX1;ZFPM2;ISL1	0.287021	0.999996	1.28543	1.60448
negative regulation of endothelial cell migration (GO:0010596)	6 out of 31	ANGPT4;DAB2IP;SLIT2;NR2F2;VASH1;KLF4	0.287303	0.999996	1.4189	1.76968
cellular response to alkaloid (GO:0071312)	6 out of 31	RYR2;CRHBP;HTR1B;MSX1;RYR3;SLC8A1	0.287303	0.999996	1.4189	1.76968
thyroid hormone generation (GO:0006590)	3 out of 13	TG;DIO3;DUOX2	0.288148	0.999996	1.77334	2.20653
establishment of tissue polarity (GO:0007164)	3 out of 13	WNT5A;GRHL3;CELSR1	0.288148	0.999996	1.77334	2.20653
positive regulation of systemic arterial blood pressure (GO:0003084)	3 out of 13	ADRB1;AVPR1A;AVP	0.288148	0.999996	1.77334	2.20653
establishment of planar polarity (GO:0001736)	3 out of 13	WNT5A;GRHL3;CELSR1	0.288148	0.999996	1.77334	2.20653
positive regulation of fatty acid biosynthetic process (GO:0045723)	3 out of 13	AVPR1A;AVP;PTGS2	0.288148	0.999996	1.77334	2.20653
neuronal stem cell maintenance (GO:0097150)	3 out of 13	CDH2;PROX1;HES5	0.288148	0.999996	1.77334	2.20653
negative regulation of androgen receptor signaling pathway (GO:0060766)	3 out of 13	HEYL;SFRP1;FOXH1	0.288148	0.999996	1.77334	2.20653
positive regulation of cAMP-mediated signaling (GO:0043950)	3 out of 13	LHCGR;ADRB1;CRHR2	0.288148	0.999996	1.77334	2.20653
regulation of inhibitory postsynaptic membrane potential (GO:0060080)	3 out of 13	RIMS1;ADRB1;DRD4	0.288148	0.999996	1.77334	2.20653
cardiac muscle hypertrophy in response to stress (GO:0014898)	3 out of 13	MEF2C;GATA6;GATA4	0.288148	0.999996	1.77334	2.20653
cardiac muscle adaptation (GO:0014887)	3 out of 13	MEF2C;GATA6;GATA4	0.288148	0.999996	1.77334	2.20653
negative regulation of JUN kinase activity (GO:0043508)	3 out of 13	SFRP1;SFRP2;TP73	0.288148	0.999996	1.77334	2.20653
cerebellar Purkinje cell differentiation (GO:0021702)	3 out of 13	ATXN2;LHX1;LHX5	0.288148	0.999996	1.77334	2.20653
embryonic skeletal joint morphogenesis (GO:0060272)	3 out of 13	OSR1;HOXD11;BMP7	0.288148	0.999996	1.77334	2.20653
hematopoietic stem cell proliferation (GO:0071425)	3 out of 13	SFRP2;MECOM;WNT5A	0.288148	0.999996	1.77334	2.20653
chemosensory behavior (GO:0007635)	3 out of 13	CHD7;DRD4;SHANK1	0.288148	0.999996	1.77334	2.20653
muscle hypertrophy in response to stress (GO:0003299)	3 out of 13	MEF2C;GATA6;GATA4	0.288148	0.999996	1.77334	2.20653
branching involved in prostate gland morphogenesis (GO:0060442)	3 out of 13	SFRP1;HOXB13;NKX3-1	0.288148	0.999996	1.77334	2.20653
vascular endothelial growth factor signaling pathway (GO:0038084)	3 out of 13	PDGFRA;KDR;PRKD1	0.288148	0.999996	1.77334	2.20653
Leydig cell differentiation (GO:0033327)	3 out of 13	PDGFRA;DHH;NR0B1	0.288148	0.999996	1.77334	2.20653
regulation of respiratory gaseous exchange by neurological system process (GO:0002087)	3 out of 13	NLGN1;TLX3;PHOX2B	0.288148	0.999996	1.77334	2.20653
metanephric epithelium development (GO:0072207)	3 out of 13	CALB1;OSR1;POU3F3	0.288148	0.999996	1.77334	2.20653
positive regulation of urine volume (GO:0035810)	3 out of 13	BTC;TFAP2B;NPR3	0.288148	0.999996	1.77334	2.20653
regulation of hair follicle development (GO:0051797)	3 out of 13	CDH3;MSX2;SMO	0.288148	0.999996	1.77334	2.20653
negative regulation of neurological system process (GO:0031645)	3 out of 13	NPY2R;AVPR1A;AVP	0.288148	0.999996	1.77334	2.20653
cytoskeletal anchoring at plasma membrane (GO:0007016)	3 out of 13	SPTBN4;EPB41L3;SHANK1	0.288148	0.999996	1.77334	2.20653
establishment or maintenance of bipolar cell polarity (GO:0061245)	5 out of 25	EYA1;TCF15;CDX2;LAMA1;ANK1	0.290709	0.999996	1.47794	1.8259
establishment or maintenance of apical/basal cell polarity (GO:0035088)	5 out of 25	EYA1;TCF15;CDX2;LAMA1;ANK1	0.290709	0.999996	1.47794	1.8259
positive regulation of synapse assembly (GO:0051965)	5 out of 25	NLGN1;CUX2;BDNF;CBLN2;CBLN1	0.290709	0.999996	1.47794	1.8259
cellular response to vascular endothelial growth factor stimulus (GO:0035924)	5 out of 25	PDGFRA;EGR3;KDR;DAB2IP;PRKD1	0.290709	0.999996	1.47794	1.8259
reflex (GO:0060004)	4 out of 19	ALDH1A3;NPNT;ASCL1;SHANK1	0.291973	0.999996	1.57639	1.94068
digestive tract morphogenesis (GO:0048546)	4 out of 19	SFRP1;SFRP2;SOX17;TP73	0.291973	0.999996	1.57639	1.94068
spinal cord development (GO:0021510)	4 out of 19	ZIC1;SOX11;SOX4;NEUROG3	0.291973	0.999996	1.57639	1.94068
positive regulation of heart rate (GO:0010460)	4 out of 19	RYR2;ADRB1;AVPR1A;ADRA1B	0.291973	0.999996	1.57639	1.94068
cardiac muscle tissue morphogenesis (GO:0055008)	9 out of 50	RYR2;FOXC1;BMP2;FOXH1;HAND1;NRG1;PROX1;ZFPM2;ISL1	0.29358	0.999996	1.29791	1.59072
response to wounding (GO:0009611)	27 out of 167	EPO;GIPR;BNC1;ADRB1;CELSR1;HOXB13;HHEX;CDH3;CHL1;ADORA3;DPYSL3;NEFL;DRD5;PDGFRA;WNT5A;PDX1;NRG1;PAX6;GRHL3;VASH1;GRIN2C;ISL1;POU2F3;LOX;RTN4RL1;CSPG5;FGF10	0.297145	0.999996	1.1408	1.3844
somatic stem cell maintenance (GO:0035019)	8 out of 44	TFAP2C;SFRP1;CDX2;SIX2;NR2E1;SOX9;SOX4;FGF10	0.300324	0.999996	1.31386	1.58043
regulation of Wnt signaling pathway (GO:0030111)	34 out of 214	DLX5;APCDD1;BARX1;LRP6;HHEX;SOX17;CDH2;FRZB;GSC;SIX3;RSPO2;GRB10;SOX9;SOX7;SOX4;FZD1;WNT3A;WNT5A;DAB2IP;FOXL1;ISL1;DKK1;TBX18;COL1A1;GREM1;SFRP1;BMP2;SFRP2;LATS2;SNAI2;ROR2;LGR5;TLR2;FGF10	0.305058	0.999996	1.11742	1.32666
neurotransmitter secretion (GO:0007269)	10 out of 57	RIMS1;SLC5A7;UNC13A;SYT2;SLC32A1;HRH3;CACNA1B;SLC6A11;LIN7A;SYN3	0.306721	0.999996	1.25801	1.48674
epithelial cell morphogenesis (GO:0003382)	7 out of 38	TCF15;SMO;GDNF;HRH2;SIX2;IHH;DACT2	0.307209	0.999996	1.33498	1.57558
cell projection morphogenesis (GO:0048858)	36 out of 228	SPTBN4;ATP8A2;LRRK2;NR2E1;UGT8;ATXN2;PCDP1;PTPRZ1;FRZB;SLITRK1;BTBD3;EPB41L3;SLITRK3;NEFL;TEKT3;SLITRK5;NEFH;FZD1;NKX2-8;DSCAM;DCC;DAB2IP;FZD8;PARVA;NGF;ISL1;VAX2;BMP7;DCLK1;PHOX2B;NFIB;TMEM216;CDH11;CNTN4;NES;SHANK1	0.312221	0.999996	1.10919	1.29115
activation of adenylate cyclase activity (GO:0007190)	6 out of 32	GLP1R;LHCGR;GIPR;ADORA3;ADRB1;DRD5	0.314133	0.999996	1.36425	1.57971
negative regulation of cAMP biosynthetic process (GO:0030818)	6 out of 32	HRH3;GALR2;NPY2R;NPR3;HTR1B;DRD4	0.314133	0.999996	1.36425	1.57971
negative regulation of intracellular steroid hormone receptor signaling pathway (GO:0033144)	6 out of 32	HEYL;SFRP1;FOXH1;NR0B1;CYP7B1;ISL1	0.314133	0.999996	1.36425	1.57971
heterophilic cell-cell adhesion via plasma membrane cell adhesion molecules (GO:0007157)	6 out of 32	NLGN1;GRID2;CDH2;IL1RAPL1;FAT4;CBLN1	0.314133	0.999996	1.36425	1.57971
regulation of axon extension (GO:0030516)	9 out of 51	BARHL2;DSCAM;WNT3A;MAP1B;WNT5A;SLIT2;NGF;NKX6-1;WNT3	0.314655	0.999996	1.26693	1.46492
regulation of neuron projection development (GO:0010975)	43 out of 275	ROBO2;BARHL2;NLGN1;ATP8A2;LRRK2;NDNF;NR2E1;ROBO1;CUX2;DPYSL3;NEFL;SPOCK1;NEFM;SLIT2;NKX6-1;WNT3;TRIM67;MEF2C;GRID2;DSCAM;NEGR1;WNT3A;DCC;WNT5A;MAGI2;NR2F1;DAB2IP;COBL;TBR1;NGF;POU3F2;SRCIN1;BMP7;DAB1;STK25;TLX2;MAP1B;IL1RAPL1;SARM1;PRKD1;OBSL1;NEUROG3;SHANK1	0.315495	0.999996	1.09654	1.26498
regulation of synapse organization (GO:0050807)	11 out of 64	ROBO2;MEF2C;NLGN1;CUX2;FRMPD4;BDNF;NCAN;WNT5A;DAB2IP;CBLN2;CBLN1	0.318014	0.999996	1.22715	1.40589
regulation of receptor-mediated endocytosis (GO:0048259)	11 out of 64	GREM1;ATXN2;SGIP1;DNAJC6;WNT3A;MAGI2;NTF3;PCSK9;LDLRAP1;DKK1;SH3GL2	0.318014	0.999996	1.22715	1.40589
regulation of neurotransmitter levels (GO:0001505)	15 out of 90	SLC22A3;UNC13A;KCNJ10;SYT2;SLC32A1;CACNA1B;SLC6A11;LIN7A;SYN3;SLC6A3;RIMS1;SLC5A7;HRH3;NOS1;PRIMA1	0.319103	0.999996	1.18264	1.35086
multi-organism behavior (GO:0051705)	13 out of 77	CNTNAP2;HTT;NR2E1;AVPR1A;GRIN2B;CRHBP;MTNR1A;HAND2;PENK;AVP;DRD4;SHANK1;DRD5	0.319198	0.999996	1.20106	1.37154
regulation of digestive system process (GO:0044058)	5 out of 26	NEUROD1;ABCG5;OPRK1;ADRB1;FGF10	0.320864	0.999996	1.40748	1.59994
hippo signaling (GO:0035329)	5 out of 26	LATS2;AMOTL1;FAT4;TEAD1;TJP2	0.320864	0.999996	1.40748	1.59994
cellular component morphogenesis (GO:0032989)	67 out of 437	ATP8A2;LRRK2;IHH;NR2E1;LOXL2;SOX17;SPR;SIX2;DACT2;NEFL;TEKT3;SOX9;NEFH;NKX2-8;MEF2C;TCF15;MSX2;DSCAM;DCC;WNT5A;SHROOM3;NRG1;PROX1;SHROOM1;NGF;ISL1;DKK1;SRCIN1;GREM1;SMO;TMEM216;CDH11;ITGA8;SHANK1;SPTBN4;PRDM14;LRP6;UGT8;ATXN2;PTPRZ1;PCDP1;FRZB;SLITRK1;HRH2;BTBD3;EPB41L3;SLITRK3;SLITRK5;MSX1;WNT3;FZD1;DMRT1;DAB2IP;FZD8;PARVA;LAMB1;VAX2;BMP7;DCLK1;PHOX2B;HEYL;BMP2;GDNF;NFIB;SNAI2;CNTN4;NES	0.323345	0.999996	1.07157	1.20984
relaxation of smooth muscle (GO:0044557)	2 out of 8	SLC8A1;PRKG1	0.326172	0.999996	1.97016	2.20723
polarized epithelial cell differentiation (GO:0030859)	2 out of 8	TCF15;LAMA1	0.326172	0.999996	1.97016	2.20723
endothelial cell chemotaxis (GO:0035767)	2 out of 8	EGR3;RAB13	0.326172	0.999996	1.97016	2.20723
glomerular visceral epithelial cell development (GO:0072015)	2 out of 8	LAMB2;MAGI2	0.326172	0.999996	1.97016	2.20723
regulation of sarcomere organization (GO:0060297)	2 out of 8	MEF2C;PROX1	0.326172	0.999996	1.97016	2.20723
synaptic vesicle docking involved in exocytosis (GO:0016081)	2 out of 8	SYDE1;UNC13A	0.326172	0.999996	1.97016	2.20723
vitamin catabolic process (GO:0009111)	2 out of 8	CYP26B1;CYP26C1	0.326172	0.999996	1.97016	2.20723
positive regulation of macrophage cytokine production (GO:0060907)	2 out of 8	WNT5A;TLR2	0.326172	0.999996	1.97016	2.20723
fat-soluble vitamin catabolic process (GO:0042363)	2 out of 8	CYP26B1;CYP26C1	0.326172	0.999996	1.97016	2.20723
keratinocyte development (GO:0003334)	2 out of 8	TFAP2A;TFAP2C	0.326172	0.999996	1.97016	2.20723
cell differentiation involved in metanephros development (GO:0072202)	2 out of 8	OSR1;POU3F3	0.326172	0.999996	1.97016	2.20723
skin morphogenesis (GO:0043589)	2 out of 8	COL1A1;ERRFI1	0.326172	0.999996	1.97016	2.20723
chondrocyte proliferation (GO:0035988)	2 out of 8	MMP14;IHH	0.326172	0.999996	1.97016	2.20723
mesenchymal cell differentiation involved in renal system development (GO:2001012)	2 out of 8	OSR1;SIX2	0.326172	0.999996	1.97016	2.20723
muscle organ morphogenesis (GO:0048644)	2 out of 8	TCF15;GSC	0.326172	0.999996	1.97016	2.20723
plasma membrane repair (GO:0001778)	2 out of 8	AHNAK2;SYT7	0.326172	0.999996	1.97016	2.20723
ovulation from ovarian follicle (GO:0001542)	2 out of 8	ADAMTS1;PGR	0.326172	0.999996	1.97016	2.20723
outer ear morphogenesis (GO:0042473)	2 out of 8	EYA1;TWIST1	0.326172	0.999996	1.97016	2.20723
drinking behavior (GO:0042756)	2 out of 8	HRH3;HTR1B	0.326172	0.999996	1.97016	2.20723
righting reflex (GO:0060013)	2 out of 8	ALDH1A3;SHANK1	0.326172	0.999996	1.97016	2.20723
cellular response to ATP (GO:0071318)	2 out of 8	PTGS2;RYR3	0.326172	0.999996	1.97016	2.20723
L-serine transport (GO:0015825)	2 out of 8	SLC7A10;SERINC2	0.326172	0.999996	1.97016	2.20723
substrate-independent telencephalic tangential migration (GO:0021826)	2 out of 8	ARX;FEZF2	0.326172	0.999996	1.97016	2.20723
regulation of branching involved in prostate gland morphogenesis (GO:0060687)	2 out of 8	SFRP1;BMP7	0.326172	0.999996	1.97016	2.20723
phenol-containing compound catabolic process (GO:0019336)	2 out of 8	DIO3;SLC6A3	0.326172	0.999996	1.97016	2.20723
paraxial mesoderm development (GO:0048339)	2 out of 8	TCF15;TEAD1	0.326172	0.999996	1.97016	2.20723
mesenchymal cell differentiation involved in kidney development (GO:0072161)	2 out of 8	OSR1;SIX2	0.326172	0.999996	1.97016	2.20723
substrate-independent telencephalic tangential interneuron migration (GO:0021843)	2 out of 8	ARX;FEZF2	0.326172	0.999996	1.97016	2.20723
peptide cross-linking via chondroitin 4-sulfate glycosaminoglycan (GO:0019800)	2 out of 8	EGFLAM;NDNF	0.326172	0.999996	1.97016	2.20723
negative regulation of vascular endothelial growth factor receptor signaling pathway (GO:0030948)	2 out of 8	HHEX;DAB2IP	0.326172	0.999996	1.97016	2.20723
establishment of apical/basal cell polarity (GO:0035089)	2 out of 8	TCF15;LAMA1	0.326172	0.999996	1.97016	2.20723
regulation of bile acid biosynthetic process (GO:0070857)	2 out of 8	FGF19;PROX1	0.326172	0.999996	1.97016	2.20723
positive regulation of synaptic transmission, dopaminergic (GO:0032226)	2 out of 8	NAT8L;DRD4	0.326172	0.999996	1.97016	2.20723
negative regulation of osteoblast proliferation (GO:0033689)	2 out of 8	GREM1;SFRP1	0.326172	0.999996	1.97016	2.20723
glycine transport (GO:0015816)	2 out of 8	SLC6A5;SLC32A1	0.326172	0.999996	1.97016	2.20723
nerve growth factor signaling pathway (GO:0038180)	2 out of 8	SORT1;MAGI2	0.326172	0.999996	1.97016	2.20723
regulation of penile erection (GO:0060405)	2 out of 8	P2RY1;DRD4	0.326172	0.999996	1.97016	2.20723
prostate epithelial cord arborization involved in prostate glandular acinus morphogenesis (GO:0060527)	2 out of 8	SFRP1;HOXB13	0.326172	0.999996	1.97016	2.20723
glial cell proliferation (GO:0014009)	2 out of 8	SOX11;SOX4	0.326172	0.999996	1.97016	2.20723
cell proliferation involved in metanephros development (GO:0072203)	2 out of 8	OSR1;BMP7	0.326172	0.999996	1.97016	2.20723
regulation of transforming growth factor beta2 production (GO:0032909)	2 out of 8	CDH3;GATA6	0.326172	0.999996	1.97016	2.20723
camera-type eye development (GO:0043010)	10 out of 58	FOXC1;SMO;CHD7;RAX;MITF;KLF4;GRHL2;NES;HES5;FGF10	0.32673	0.999996	1.23173	1.37784
neuromuscular synaptic transmission (GO:0007274)	4 out of 20	CHRNB1;SLC5A7;EGR3;NTF3	0.326844	0.999996	1.47778	1.65256
negative regulation of cartilage development (GO:0061037)	4 out of 20	FRZB;SNAI2;SOX9;ADAMTS7	0.326844	0.999996	1.47778	1.65256
pyridine nucleotide biosynthetic process (GO:0019363)	4 out of 20	HAAO;ME1;NMNAT2;KMO	0.326844	0.999996	1.47778	1.65256
positive regulation of cGMP metabolic process (GO:0030825)	4 out of 20	MTNR1A;NOS2;WNT5A;NOS1	0.326844	0.999996	1.47778	1.65256
muscle hypertrophy (GO:0014896)	4 out of 20	RYR2;MEF2C;GATA6;GATA4	0.326844	0.999996	1.47778	1.65256
nicotinamide nucleotide biosynthetic process (GO:0019359)	4 out of 20	HAAO;ME1;NMNAT2;KMO	0.326844	0.999996	1.47778	1.65256
tissue remodeling (GO:0048771)	12 out of 71	MEF2C;MMP14;FOXC1;SEMA3C;FRZB;BSX;HTR1B;MITF;ADRA1B;THBS4;LRP6;FGF10	0.327869	0.999996	1.20256	1.34103
definitive hemopoiesis (GO:0060216)	3 out of 14	MEIS1;TAL1;HOXB3	0.330523	0.999996	1.61203	1.78465
embryonic camera-type eye development (GO:0031076)	3 out of 14	SMO;NES;FGF10	0.330523	0.999996	1.61203	1.78465
ectodermal placode formation (GO:0060788)	3 out of 14	PROX1;TBX2;LRP6	0.330523	0.999996	1.61203	1.78465
catecholamine transport (GO:0051937)	3 out of 14	SLC22A3;SLC6A2;SLC6A3	0.330523	0.999996	1.61203	1.78465
negative regulation of myoblast differentiation (GO:0045662)	3 out of 14	SOX8;MKX;SOX9	0.330523	0.999996	1.61203	1.78465
retinal metabolic process (GO:0042574)	3 out of 14	ALDH1A3;RBP4;CYP1B1	0.330523	0.999996	1.61203	1.78465
megakaryocyte development (GO:0035855)	3 out of 14	MEIS1;TAL1;FLI1	0.330523	0.999996	1.61203	1.78465
negative regulation of smooth muscle contraction (GO:0045986)	3 out of 14	ADRB1;PTGS2;PRKG1	0.330523	0.999996	1.61203	1.78465
protein localization to synapse (GO:0035418)	3 out of 14	NLGN1;NETO1;SHANK1	0.330523	0.999996	1.61203	1.78465
regulation of collateral sprouting (GO:0048670)	3 out of 14	DCC;WNT3A;WNT3	0.330523	0.999996	1.61203	1.78465
regulation of fatty acid beta-oxidation (GO:0031998)	3 out of 14	TWIST1;IRS2;PLIN5	0.330523	0.999996	1.61203	1.78465
ganglioside metabolic process (GO:0001573)	3 out of 14	ST8SIA2;ST8SIA3;B4GALNT1	0.330523	0.999996	1.61203	1.78465
regulation of non-canonical Wnt signaling pathway (GO:2000050)	3 out of 14	SFRP1;SFRP2;LRP6	0.330523	0.999996	1.61203	1.78465
regulation of cardiac muscle cell apoptotic process (GO:0010665)	3 out of 14	SFRP2;HAND2;NRG1	0.330523	0.999996	1.61203	1.78465
regulation of nephron tubule epithelial cell differentiation (GO:0072182)	3 out of 14	OSR1;LHX1;FAT4	0.330523	0.999996	1.61203	1.78465
inositol phosphate-mediated signaling (GO:0048016)	3 out of 14	ITPR2;PLCE1;ITPR3	0.330523	0.999996	1.61203	1.78465
regulation of proton transport (GO:0010155)	3 out of 14	ATP4A;TWIST1;DRD4	0.330523	0.999996	1.61203	1.78465
regulation of feeding behavior (GO:0060259)	3 out of 14	SGIP1;NPY2R;TRH	0.330523	0.999996	1.61203	1.78465
social behavior (GO:0035176)	7 out of 39	CNTNAP2;HTT;NR2E1;AVPR1A;AVP;DRD4;SHANK1	0.331908	0.999996	1.29319	1.42625
positive regulation of cell-cell adhesion (GO:0022409)	7 out of 39	FOXA1;MYO10;WNT3A;WNT5A;BMP7;TBX18;FOXA2	0.331908	0.999996	1.29319	1.42625
positive regulation of receptor-mediated endocytosis (GO:0048260)	7 out of 39	GREM1;WNT3A;SGIP1;NTF3;MAGI2;PCSK9;LDLRAP1	0.331908	0.999996	1.29319	1.42625
intraspecies interaction between organisms (GO:0051703)	7 out of 39	CNTNAP2;HTT;NR2E1;AVPR1A;AVP;DRD4;SHANK1	0.331908	0.999996	1.29319	1.42625
nervous system development (GO:0007399)	43 out of 277	PCSK2;NLGN1;NRSN1;INTU;GDA;DLX5;MSI1;CXCL1;NR2E1;ROBO1;EFNB3;DPYSL4;OPHN1;GBX2;FUT9;NTF3;SPOCK1;SRRM4;MEF2C;ACTL6B;DSCAM;BDNF;ST8SIA2;LSAMP;SOX14;NRG1;PAX5;DCLK1;GDNF;MAP1B;LHX1;FGF19;MPPED2;CSPG5;CNTN4;SIM1;SIM2;NEUROG1;FGF12;FGF11;LPPR1;NEUROG3;CBLN1	0.333697	0.999996	1.08704	1.19305
response to alkaloid (GO:0043279)	18 out of 111	CHRNB1;RYR2;PDX1;HTR1B;EN1;ADRA1B;NGF;SLC8A1;SLC6A3;RYR3;GHR;CRHBP;AVP;MSX1;NKX6-1;KCNK1;DRD4;DRD5	0.339342	0.999996	1.14447	1.23688
negative regulation of cyclic nucleotide biosynthetic process (GO:0030803)	6 out of 33	HRH3;GALR2;NPY2R;NPR3;HTR1B;DRD4	0.341331	0.999996	1.31364	1.41204
osteoblast differentiation (GO:0001649)	16 out of 98	MEF2C;MSX2;DLX5;WNT3A;IHH;TWIST1;HSD17B4;COL1A1;MRC2;SFRP1;BMP2;SMO;TP53INP2;RSPO2;SNAI2;SOX8	0.34201	0.999996	1.15372	1.23784
negative regulation of developmental growth (GO:0048640)	8 out of 46	RBP4;SFRP1;SFRP2;DCC;WNT3A;WNT5A;SLIT2;WNT3	0.346036	0.999996	1.24456	1.32075
chondroitin sulfate metabolic process (GO:0030204)	10 out of 59	CHST9;EGFLAM;NCAN;IMPAD1;CSPG5;NDNF;CHST13;CHSY3;GPC6;CHST3	0.346988	0.999996	1.20652	1.27706
steroid hormone mediated signaling pathway (GO:0043401)	10 out of 59	NR5A1;AR;NR2F1;PGR;ESRRG;NR0B1;NR2E1;NR2F2;BMP7;NKX3-1	0.346988	0.999996	1.20652	1.27706
hormone metabolic process (GO:0042445)	25 out of 158	FOXA1;PCSK2;PCSK1;CRABP2;HSD17B4;HTT;PCSK5;CRHBP;CYP26B1;ANPEP;CYP1B1;PRLHR;LRAT;CRYM;PPARGC1A;DUOX2;PDGFRA;CHST9;DIO3;NGF;NR5A1;ALDH1A3;RBP4;TG;CYP26C1	0.347324	0.999996	1.11158	1.17549
response to gonadotropin (GO:0034698)	5 out of 27	LHCGR;EGR3;PAPPA;GATA6;GATA4	0.351346	0.999996	1.34343	1.4052
regulation of platelet activation (GO:0010543)	5 out of 27	THBD;PDGFRA;ADAMTS18;GP5;PRKG1	0.351346	0.999996	1.34343	1.4052
regulation of vascular endothelial growth factor production (GO:0010574)	5 out of 27	CCBE1;CYP1B1;GATA4;PTGS2;ISL1	0.351346	0.999996	1.34343	1.4052
multicellular organism growth (GO:0035264)	13 out of 79	PKDCC;SLC12A5;ANKRD11;IHH;EN1;GRHL2;HHEX;SMO;SLITRK1;DPYSL3;STK40;DUOX2;UNC79	0.354145	0.999996	1.16453	1.20883
glial cell development (GO:0021782)	7 out of 40	LAMB2;SOX11;ASCL1;POU3F2;SOX4;HES5;NKX2-2	0.356874	0.999996	1.25392	1.29201
cardiocyte differentiation (GO:0035051)	7 out of 40	MEF2C;BMP2;SOX17;SMO;GATA6;NRG1;ISL1	0.356874	0.999996	1.25392	1.29201
glutamate receptor signaling pathway (GO:0007215)	7 out of 40	GRID2;GRIN3A;GRM6;GRIK3;SSTR1;GRIN2C;GRIN2B	0.356874	0.999996	1.25392	1.29201
blood circulation (GO:0008015)	7 out of 40	GUCY1B3;EPO;NPY;CHD7;AVPR1A;MEOX2;FLI1	0.356874	0.999996	1.25392	1.29201
neurotransmitter transport (GO:0006836)	16 out of 99	GABRQ;SLC22A3;UNC13A;SYT2;KCNJ10;SLC32A1;CACNA1B;SLC6A11;LIN7A;SYN3;SLC6A2;SLC6A3;SLC6A5;RIMS1;SLC5A7;HRH3	0.357726	0.999996	1.13975	1.17165
regulation of purine nucleotide biosynthetic process (GO:1900371)	19 out of 119	GLP1R;LHCGR;NOS2;GIPR;NPY2R;NPR3;HTR1B;ADRB1;AKAP5;MTNR1A;HRH3;GALR2;ADORA3;GPR161;NOS1;AVP;PPARGC1A;DRD4;DRD5	0.359389	0.999996	1.12342	1.14965
regulation of nucleotide biosynthetic process (GO:0030808)	19 out of 119	GLP1R;LHCGR;NOS2;GIPR;NPY2R;NPR3;HTR1B;ADRB1;AKAP5;MTNR1A;HRH3;GALR2;ADORA3;GPR161;NOS1;AVP;PPARGC1A;DRD4;DRD5	0.359389	0.999996	1.12342	1.14965
positive regulation of Wnt signaling pathway (GO:0030177)	14 out of 86	DLX5;WNT3A;LRP6;COL1A1;HHEX;SFRP1;BMP2;SFRP2;RSPO2;ROR2;LGR5;SOX4;TLR2;FGF10	0.361286	0.999996	1.14959	1.17038
cortical cytoskeleton organization (GO:0030865)	4 out of 21	NLGN1;RAB13;EPB41L3;PRKCDBP	0.361932	0.999996	1.39077	1.41343
negative regulation of steroid biosynthetic process (GO:0010894)	4 out of 21	BMP2;FGF19;SNAI2;PROX1	0.361932	0.999996	1.39077	1.41343
regulation of intracellular estrogen receptor signaling pathway (GO:0033146)	4 out of 21	FOXA1;FOXH1;CYP7B1;ISL1	0.361932	0.999996	1.39077	1.41343
positive regulation of protein acetylation (GO:1901985)	4 out of 21	SNAI2;NOS1;PPARGC1A;SOX4	0.361932	0.999996	1.39077	1.41343
gastrulation with mouth forming second (GO:0001702)	4 out of 21	TENM4;LHX1;GATA4;LRP6	0.361932	0.999996	1.39077	1.41343
positive regulation of peptidyl-lysine acetylation (GO:2000758)	4 out of 21	SNAI2;NOS1;PPARGC1A;SOX4	0.361932	0.999996	1.39077	1.41343
regulation of transmembrane receptor protein serine/threonine kinase signaling pathway (GO:0090092)	29 out of 186	FBN2;ONECUT2;ONECUT1;GATA4;MECOM;DACT2;MSX1;HES5;FZD1;TFAP2B;SKOR1;FOXD1;MSX2;DMRT1;WNT5A;MAGI2;SOX11;NPNT;GDF6;DKK1;BMP7;GREM1;SFRP1;BMP2;SFRP2;ITGA8;VWC2;FGF10;BMPR1A	0.362569	0.999996	1.0923	1.10818
regulation of cyclase activity (GO:0031279)	12 out of 73	GLP1R;LHCGR;HRH3;NOS2;GIPR;GALR2;ADORA3;NPR3;ADRB1;NOS1;DRD4;DRD5	0.364606	0.999996	1.163	1.17339
positive regulation of transmembrane receptor protein serine/threonine kinase signaling pathway (GO:0090100)	12 out of 73	BMP2;FOXD1;MSX2;ITGA8;SOX11;GATA4;MSX1;NPNT;GDF6;BMP7;HES5;BMPR1A	0.364606	0.999996	1.163	1.17339
regulation of ossification (GO:0030278)	27 out of 173	FBN2;PKDCC;DLX5;TWIST2;TWIST1;LRP6;SUFU;SOX9;TFAP2A;MEF2C;MSX2;OSR1;WNT5A;SOX11;NPNT;BMP7;GREM1;SFRP1;BMP2;SFRP2;HAND2;ID4;SNAI2;FAM20C;PRKD1;BMPR1B;BMPR1A	0.367288	0.999996	1.09353	1.09529
negative regulation of epithelial cell differentiation (GO:0030857)	6 out of 34	MSX2;SMO;FRZB;OSR1;SOX9;OVOL2	0.368748	0.999996	1.26665	1.26367
negative regulation of reproductive process (GO:2000242)	6 out of 34	NR5A1;WNT5A;GPR149;ZFPM2;BMP7;NKX3-1	0.368748	0.999996	1.26665	1.26367
neuromuscular junction development (GO:0007528)	6 out of 34	UNC13A;LAMB2;LRRK2;CACNG2;PDZRN3;KY	0.368748	0.999996	1.26665	1.26367
regulation of dendritic spine development (GO:0060998)	6 out of 34	NLGN1;MEF2C;CUX2;LRRK2;SRCIN1;SHANK1	0.368748	0.999996	1.26665	1.26367
positive regulation of cyclase activity (GO:0031281)	8 out of 47	GLP1R;LHCGR;NOS2;GIPR;ADORA3;ADRB1;NOS1;DRD5	0.369242	0.999996	1.21258	1.2081
regulation of neurological system process (GO:0031644)	8 out of 47	OPRD1;KCNJ10;TENM4;NPY2R;HTR2C;AVPR1A;CARTPT;AVP	0.369242	0.999996	1.21258	1.2081
cognition (GO:0050890)	35 out of 227	GLP1R;SLC24A2;CYFIP1;CNTNAP2;CTNND2;CHD7;HTT;ADRB1;ITPR3;ADCY8;PTGS2;ADRA1B;JAKMIP1;CRHBP;HTR6;CUX2;CALB1;HRH3;NETO1;PTPRZ1;GALR2;CHL1;HRH2;DRD4;DRD5;MEF2C;LHCGR;SLC12A5;BDNF;SORCS3;NGF;GRIN2B;ITGA8;LHX8;SHANK1	0.370258	0.999996	1.07801	1.07106
craniofacial suture morphogenesis (GO:0097094)	3 out of 15	MMP14;MSX2;TWIST1	0.372806	0.999996	1.47761	1.45796
striated muscle cell proliferation (GO:0014855)	3 out of 15	FOXC1;TENM4;MEGF10	0.372806	0.999996	1.47761	1.45796
glial cell migration (GO:0008347)	3 out of 15	MMP14;NR2E1;APCDD1	0.372806	0.999996	1.47761	1.45796
ovulation (GO:0030728)	3 out of 15	ADAMTS1;PGR;PTGS2	0.372806	0.999996	1.47761	1.45796
hair cell differentiation (GO:0035315)	3 out of 15	MCOLN3;HES5;POU4F3	0.372806	0.999996	1.47761	1.45796
response to caffeine (GO:0031000)	3 out of 15	RYR2;RYR3;SLC8A1	0.372806	0.999996	1.47761	1.45796
morphogenesis of an epithelial fold (GO:0060571)	3 out of 15	HHEX;OVOL2;FGF10	0.372806	0.999996	1.47761	1.45796
renal tubule morphogenesis (GO:0061333)	3 out of 15	MEF2C;OSR1;HES5	0.372806	0.999996	1.47761	1.45796
negative regulation of chondrocyte differentiation (GO:0032331)	3 out of 15	SNAI2;SOX9;ADAMTS7	0.372806	0.999996	1.47761	1.45796
potassium ion homeostasis (GO:0055075)	3 out of 15	TFAP2B;KCNJ10;KCNA5	0.372806	0.999996	1.47761	1.45796
regulation of catecholamine metabolic process (GO:0042069)	3 out of 15	HTR1A;SLC6A3;DRD4	0.372806	0.999996	1.47761	1.45796
smooth muscle tissue development (GO:0048745)	3 out of 15	OSR1;IHH;ITGA8	0.372806	0.999996	1.47761	1.45796
regulation of stem cell maintenance (GO:2000036)	3 out of 15	SMO;TAL1;BMP7	0.372806	0.999996	1.47761	1.45796
heart trabecula formation (GO:0060347)	3 out of 15	RBP4;ADAMTS1;OVOL2	0.372806	0.999996	1.47761	1.45796
arginine metabolic process (GO:0006525)	3 out of 15	NOS2;DDAH1;NOS1	0.372806	0.999996	1.47761	1.45796
chondrocyte development (GO:0002063)	3 out of 15	SFRP2;MSX2;IMPAD1	0.372806	0.999996	1.47761	1.45796
extracellular matrix assembly (GO:0085029)	3 out of 15	LOX;HAS1;IHH	0.372806	0.999996	1.47761	1.45796
regulation of cell migration involved in sprouting angiogenesis (GO:0090049)	3 out of 15	NR2E1;KLF4;PTGS2	0.372806	0.999996	1.47761	1.45796
regulation of dopamine metabolic process (GO:0042053)	3 out of 15	HTR1A;SLC6A3;DRD4	0.372806	0.999996	1.47761	1.45796
neuron cell-cell adhesion (GO:0007158)	3 out of 15	NLGN1;CNTN4;NCAM2	0.372806	0.999996	1.47761	1.45796
response to mineralocorticoid (GO:0051385)	5 out of 28	KCNJ10;NEFL;HTR1B;TRH;AVPR1A	0.381951	0.999996	1.28494	1.23671
negative regulation of muscle cell differentiation (GO:0051148)	7 out of 41	BMP2;PRDM6;SOX8;MSX1;SOX9;MKX;DKK1	0.381996	0.999996	1.21697	1.17115
regulation of chondrocyte differentiation (GO:0032330)	7 out of 41	PKDCC;IHH;SNAI2;SOX9;HOXD11;LOXL2;ADAMTS7	0.381996	0.999996	1.21697	1.17115
phagocytosis, recognition (GO:0006910)	2 out of 9	COLEC12;MEGF10	0.382287	0.999996	1.68861	1.62374
glomerular epithelial cell development (GO:0072310)	2 out of 9	LAMB2;MAGI2	0.382287	0.999996	1.68861	1.62374
pericardium development (GO:0060039)	2 out of 9	BMP2;NKX2-6	0.382287	0.999996	1.68861	1.62374
lung epithelium development (GO:0060428)	2 out of 9	ERRFI1;FGF10	0.382287	0.999996	1.68861	1.62374
mesenchymal-epithelial cell signaling (GO:0060638)	2 out of 9	WNT5A;FGF10	0.382287	0.999996	1.68861	1.62374
nephron tubule formation (GO:0072079)	2 out of 9	SOX8;SOX9	0.382287	0.999996	1.68861	1.62374
kidney mesenchyme development (GO:0072074)	2 out of 9	FOXD1;OSR1	0.382287	0.999996	1.68861	1.62374
eye photoreceptor cell differentiation (GO:0001754)	2 out of 9	SOX8;SOX9	0.382287	0.999996	1.68861	1.62374
endosome to pigment granule transport (GO:0043485)	2 out of 9	RAB32;RAB38	0.382287	0.999996	1.68861	1.62374
adenosine receptor signaling pathway (GO:0001973)	2 out of 9	ADORA3;P2RY1	0.382287	0.999996	1.68861	1.62374
myoblast migration (GO:0051451)	2 out of 9	SMO;THBS4	0.382287	0.999996	1.68861	1.62374
regulation of posttranscriptional gene silencing (GO:0060147)	2 out of 9	TRIM71;WTIP	0.382287	0.999996	1.68861	1.62374
venous blood vessel morphogenesis (GO:0048845)	2 out of 9	CCBE1;PROX1	0.382287	0.999996	1.68861	1.62374
positive regulation of developmental pigmentation (GO:0048087)	2 out of 9	ADAMTS9;ADAMTS20	0.382287	0.999996	1.68861	1.62374
ventricular trabecula myocardium morphogenesis (GO:0003222)	2 out of 9	FOXH1;NRG1	0.382287	0.999996	1.68861	1.62374
regulation of pigment cell differentiation (GO:0050932)	2 out of 9	ADAMTS9;ADAMTS20	0.382287	0.999996	1.68861	1.62374
serine transport (GO:0032329)	2 out of 9	SLC7A10;SERINC2	0.382287	0.999996	1.68861	1.62374
negative regulation of homotypic cell-cell adhesion (GO:0034111)	2 out of 9	ADAMTS18;PRKG1	0.382287	0.999996	1.68861	1.62374
negative regulation of calcium ion transport into cytosol (GO:0010523)	2 out of 9	EPO;NOS1	0.382287	0.999996	1.68861	1.62374
endosome to melanosome transport (GO:0035646)	2 out of 9	RAB32;RAB38	0.382287	0.999996	1.68861	1.62374
regulation of hippo signaling (GO:0035330)	2 out of 9	SOX11;WTIP	0.382287	0.999996	1.68861	1.62374
poly(A)+ mRNA export from nucleus (GO:0016973)	2 out of 9	HHEX;ZC3H3	0.382287	0.999996	1.68861	1.62374
regulation of gene silencing by RNA (GO:0060966)	2 out of 9	TRIM71;WTIP	0.382287	0.999996	1.68861	1.62374
regulation of gene silencing by miRNA (GO:0060964)	2 out of 9	TRIM71;WTIP	0.382287	0.999996	1.68861	1.62374
dopamine transport (GO:0015872)	2 out of 9	SLC22A3;SLC6A3	0.382287	0.999996	1.68861	1.62374
regulation of synapse structural plasticity (GO:0051823)	2 out of 9	FRMPD4;NCAN	0.382287	0.999996	1.68861	1.62374
cGMP-mediated signaling (GO:0019934)	2 out of 9	PDE3A;PRKG1	0.382287	0.999996	1.68861	1.62374
positive regulation of inositol phosphate biosynthetic process (GO:0060732)	2 out of 9	LHCGR;P2RY1	0.382287	0.999996	1.68861	1.62374
locomotory exploration behavior (GO:0035641)	2 out of 9	LRRK2;LSAMP	0.382287	0.999996	1.68861	1.62374
gamma-aminobutyric acid transport (GO:0015812)	2 out of 9	SLC32A1;SLC6A11	0.382287	0.999996	1.68861	1.62374
positive regulation of cell size (GO:0045793)	2 out of 9	PRR16;TP73	0.382287	0.999996	1.68861	1.62374
positive regulation of osteoblast proliferation (GO:0033690)	2 out of 9	BMP2;SOX8	0.382287	0.999996	1.68861	1.62374
photoreceptor cell differentiation (GO:0046530)	2 out of 9	SOX8;SOX9	0.382287	0.999996	1.68861	1.62374
omega-hydroxylase P450 pathway (GO:0097267)	2 out of 9	CYP2U1;CYP1B1	0.382287	0.999996	1.68861	1.62374
presynaptic membrane assembly (GO:0097105)	2 out of 9	NLGN1;IL1RAPL1	0.382287	0.999996	1.68861	1.62374
regulation of organ growth (GO:0046620)	12 out of 74	MEF2C;RBP4;FOXC1;LATS2;ARX;GATA6;FGF20;NRG1;ADRB1;GATA4;PROX1;TBX2	0.383193	0.999996	1.14417	1.09751
calcium ion transmembrane transport (GO:0070588)	20 out of 128	SLC24A2;RYR2;MCOLN3;TRPC6;TRPA1;CACNA2D1;CACNA2D3;CACNA1B;ITPR2;ITPR3;PKDREJ;NALCN;CACNA1E;GRIN2B;SLC8B1;RYR3;CACNG7;GRIN3A;IL1RAPL1;CACNG2	0.392606	0.999996	1.09481	1.0236
negative regulation of purine nucleotide biosynthetic process (GO:1900372)	6 out of 35	HRH3;GALR2;NPY2R;NPR3;HTR1B;DRD4	0.39624	0.999996	1.2229	1.13208
negative regulation of nucleotide biosynthetic process (GO:0030809)	6 out of 35	HRH3;GALR2;NPY2R;NPR3;HTR1B;DRD4	0.39624	0.999996	1.2229	1.13208
positive regulation of phosphatase activity (GO:0010922)	4 out of 22	MEF2C;BMP2;MAGI2;NPNT	0.396946	0.999996	1.31342	1.21355
myofibril assembly (GO:0030239)	4 out of 22	PDGFRA;MEF2C;PROX1;OBSL1	0.396946	0.999996	1.31342	1.21355
negative regulation of axon extension (GO:0030517)	4 out of 22	WNT3A;WNT5A;SLIT2;WNT3	0.396946	0.999996	1.31342	1.21355
regulation of cGMP metabolic process (GO:0030823)	4 out of 22	MTNR1A;NOS2;WNT5A;NOS1	0.396946	0.999996	1.31342	1.21355
mitochondrion localization (GO:0051646)	4 out of 22	MEF2C;LRRK2;MAP1B;PLIN5	0.396946	0.999996	1.31342	1.21355
oligodendrocyte development (GO:0014003)	4 out of 22	SOX11;ASCL1;HES5;NKX2-2	0.396946	0.999996	1.31342	1.21355
negative regulation of binding (GO:0051100)	15 out of 95	MSX2;LRRK2;YBX2;SOX11;ISL1;SORL1;PEX14;SMO;NFIB;LHX2;HAND2;P2RY1;MSX1;NES;NKX3-1	0.40075	0.999996	1.1084	1.01354
wound healing (GO:0042060)	12 out of 75	PDGFRA;CDH3;LOX;BNC1;WNT5A;NRG1;ADRB1;GRHL3;CELSR1;POU2F3;DRD5;FGF10	0.401866	0.999996	1.12594	1.02645
regulation of muscle cell differentiation (GO:0051147)	19 out of 122	MEF2C;MEGF10;WNT3A;PRDM6;ADRB1;NRG1;PROX1;DKK1;EFNB2;GREM1;BMP2;CYP26B1;CDH2;MYOD1;MYF6;SOX8;SOX9;MKX;MSX1	0.402991	0.999996	1.0905	0.991096
negative regulation of DNA binding (GO:0043392)	7 out of 42	MSX2;SMO;NFIB;LHX2;HAND2;SOX11;MSX1	0.407166	0.999996	1.18213	1.06219
lung development (GO:0030324)	13 out of 82	PDGFRA;NKX2-8;WNT5A;PROX1;TBX4;MMP14;RBP4;LOX;ZIC3;ZFPM2;SIM2;CFTR;BMPR1A	0.407593	0.999996	1.1137	0.999529
axon ensheathment (GO:0008366)	10 out of 62	CLDN11;NKX6-2;KCNJ10;DHH;NTF3;ID4;OLIG2;POU3F1;POU3F2;HES5	0.40865	0.999996	1.13672	1.01724
regulation of adenylate cyclase activity (GO:0045761)	10 out of 62	GLP1R;LHCGR;HRH3;GIPR;GALR2;ADORA3;NPR3;ADRB1;DRD4;DRD5	0.40865	0.999996	1.13672	1.01724
ensheathment of neurons (GO:0007272)	10 out of 62	CLDN11;NKX6-2;KCNJ10;DHH;NTF3;ID4;OLIG2;POU3F1;POU3F2;HES5	0.40865	0.999996	1.13672	1.01724
regulation of extent of cell growth (GO:0061387)	10 out of 62	BARHL2;DSCAM;DCC;WNT3A;MAP1B;WNT5A;SLIT2;NGF;NKX6-1;WNT3	0.40865	0.999996	1.13672	1.01724
regulation of epithelial cell differentiation (GO:0030856)	17 out of 109	ERRFI1;MSX2;OSR1;PAX6;ASCL1;PRLR;OVOL2;ADAMTS20;SMO;GDNF;FRZB;LHX1;SOX9;FAT4;NKX6-1;ADAMTS9;ATOH1	0.409893	0.999996	1.09232	0.974198
regulation of cyclic nucleotide biosynthetic process (GO:0030802)	18 out of 116	GLP1R;LHCGR;NOS2;GIPR;NPY2R;NPR3;HTR1B;ADRB1;AKAP5;MTNR1A;HRH3;GALR2;ADORA3;GPR161;NOS1;AVP;DRD4;DRD5	0.41392	0.999996	1.08576	0.95773
positive regulation of skeletal muscle tissue development (GO:0048643)	3 out of 16	MEF2C;CYP26B1;SOX17	0.414534	0.999996	1.36387	1.20102
detection of light stimulus involved in visual perception (GO:0050908)	3 out of 16	RBP4;ATP8A2;GRM6	0.414534	0.999996	1.36387	1.20102
regulation of epithelial cell differentiation involved in kidney development (GO:2000696)	3 out of 16	OSR1;LHX1;FAT4	0.414534	0.999996	1.36387	1.20102
detection of light stimulus involved in sensory perception (GO:0050962)	3 out of 16	RBP4;ATP8A2;GRM6	0.414534	0.999996	1.36387	1.20102
cAMP biosynthetic process (GO:0006171)	3 out of 16	ADCY4;ADCY2;ADCY8	0.414534	0.999996	1.36387	1.20102
regulation of respiratory system process (GO:0044065)	3 out of 16	NLGN1;TLX3;PHOX2B	0.414534	0.999996	1.36387	1.20102
regulation of cellular senescence (GO:2000772)	3 out of 16	NUAK1;TWIST1;VASH1	0.414534	0.999996	1.36387	1.20102
ectoderm development (GO:0007398)	3 out of 16	GRHL3;VAX2;BMPR1A	0.414534	0.999996	1.36387	1.20102
regulation of synaptic transmission (GO:0050804)	37 out of 245	SLC24A2;NLGN1;CTNND2;LRRK2;NPY2R;GRIK3;HTT;ITPR3;NR2E1;PTGS2;CPLX3;SYDE1;RIMS1;HTR6;CALB1;OPHN1;NETO1;HRH2;GRM6;NTF3;NOS1;DRD4;DRD5;MEF2C;UNC13A;KCNJ10;NPY5R;BDNF;HTR1B;SYN3;SNCAIP;NGF;GRIN2B;GDNF;CSPG5;CNTN4;NAT8L	0.416984	0.999996	1.05169	0.919917
regulation of dendrite morphogenesis (GO:0048814)	9 out of 56	CUX2;TLX2;LRRK2;IL1RAPL1;SARM1;NR2E1;SRCIN1;OBSL1;NEUROG3	0.423157	0.999996	1.13182	0.973375
skeletal muscle tissue development (GO:0007519)	9 out of 56	SVIL;MEF2C;MYOD1;MYF6;NR2F2;MEOX2;PITX1;HOXD10;HOXD9	0.423157	0.999996	1.13182	0.973375
learning or memory (GO:0007611)	30 out of 198	GLP1R;SLC24A2;CNTNAP2;CTNND2;HTT;ADRB1;ITPR3;ADCY8;PTGS2;ADRA1B;CRHBP;HTR6;CUX2;CALB1;HRH3;NETO1;PTPRZ1;GALR2;HRH2;DRD4;DRD5;MEF2C;SLC12A5;BDNF;SORCS3;NGF;GRIN2B;ITGA8;LHX8;SHANK1	0.423385	0.999996	1.05566	0.907311
negative regulation of cAMP metabolic process (GO:0030815)	6 out of 36	HRH3;GALR2;NPY2R;NPR3;HTR1B;DRD4	0.423674	0.999996	1.18207	1.01515
negative regulation of response to cytokine stimulus (GO:0060761)	6 out of 36	PXDN;PADI2;SLIT3;SLIT2;KLF4;ROBO1	0.423674	0.999996	1.18207	1.01515
response to cold (GO:0009409)	6 out of 36	TRPA1;LPL;ADRB1;TRH;PPARGC1A;CDH8	0.423674	0.999996	1.18207	1.01515
neuron projection development (GO:0031175)	21 out of 137	CNTNAP2;BDNF;LAMB1;ISL1;BMP7;GRIN3A;DAB1;SMO;GDNF;GALR2;CHL1;RTN4RL1;MAP1B;NPY;RAB13;CSPG5;NEFL;CNTN4;FEZF2;NEFH;PRKG1	0.424365	0.999996	1.07014	0.917285
negative regulation of epithelial cell proliferation (GO:0050680)	17 out of 110	NKX2-8;MEF2C;INTU;WNT5A;DAB2IP;PAX6;VASH1;NR2F2;ROBO1;LRP6;EFNB2;SFRP1;SFRP2;NFIB;SNAI2;SOX9;NKX3-1	0.425452	0.999996	1.08051	0.92341
response to steroid hormone (GO:0048545)	55 out of 369	FOXA1;EPO;IHH;NR2E1;TRH;ETS1;GHR;CRHBP;HTR6;CA4;NEFL;NKX3-1;SLC34A2;MSX2;AVPR1A;SSTR1;NGF;ISL1;NR5A1;AR;ACTA1;SFRP1;MMP14;LOX;PAPPA;MYOD1;PGR;DSG2;AVP;CFTR;TLR2;DHH;GATA6;GATA4;TNFRSF11B;GPR83;PTGS2;HOXB13;IGFBP7;SLIT3;SLIT2;DRD4;NKX2-2;ARNT2;KCNJ10;NR2F1;PDX1;HTR1B;NR0B1;ESRRG;NR2F2;BMP7;COL1A1;SST;FGF10	0.429	0.999996	1.0356	0.876425
regulation of blood vessel size (GO:0050880)	10 out of 63	FOXC1;HTR1A;HTR1B;ADRA1D;ADRB1;AVP;ADRA1B;SLC8A1;CFTR;DRD5	0.429304	0.999996	1.1152	0.943004
oligodendrocyte differentiation (GO:0048709)	4 out of 23	PTPRZ1;SOX8;SOX9;NKX6-1	0.431621	0.999996	1.24422	1.04541
regulation of activin receptor signaling pathway (GO:0032925)	4 out of 23	DMRT1;MAGI2;DACT2;FGF10	0.431621	0.999996	1.24422	1.04541
retinol metabolic process (GO:0042572)	4 out of 23	ALDH1A3;RBP4;CYP1B1;LRAT	0.431621	0.999996	1.24422	1.04541
positive regulation of organic acid transport (GO:0032892)	4 out of 23	HTR6;TRH;AVPR1A;AVP	0.431621	0.999996	1.24422	1.04541
negative regulation of steroid metabolic process (GO:0045939)	4 out of 23	BMP2;FGF19;SNAI2;PROX1	0.431621	0.999996	1.24422	1.04541
response to catecholamine (GO:0071869)	4 out of 23	RYR2;LRRK2;PPARGC1A;DRD5	0.431621	0.999996	1.24422	1.04541
neural tube development (GO:0021915)	4 out of 23	TRIM71;SEMA3C;PROX1;HES5	0.431621	0.999996	1.24422	1.04541
response to monoamine (GO:0071867)	4 out of 23	RYR2;LRRK2;PPARGC1A;DRD5	0.431621	0.999996	1.24422	1.04541
positive regulation of blood vessel endothelial cell migration (GO:0043536)	4 out of 23	ANGPT4;AMOTL1;PRKD1;PTGS2	0.431621	0.999996	1.24422	1.04541
regulation of organic acid transport (GO:0032890)	7 out of 43	HTR6;HRH3;NPY5R;IRS2;TRH;AVPR1A;AVP	0.432282	0.999996	1.14923	0.96383
positive regulation of muscle cell differentiation (GO:0051149)	11 out of 70	GREM1;EFNB2;CYP26B1;MEF2C;CDH2;WNT3A;MYOD1;MYF6;NRG1;ADRB1;PROX1	0.434623	0.999996	1.10197	0.918241
BMP signaling pathway (GO:0030509)	11 out of 70	RYR2;BMP2;MSX2;T;DLX5;GATA4;MSX1;GDF6;BMPR1B;BMP7;BMPR1A	0.434623	0.999996	1.10197	0.918241
positive regulation of T cell differentiation in thymus (GO:0033089)	2 out of 10	EGR3;IHH	0.43628	0.999996	1.47745	1.2255
adult feeding behavior (GO:0008343)	2 out of 10	NPY;CARTPT	0.43628	0.999996	1.47745	1.2255
negative regulation of activin receptor signaling pathway (GO:0032926)	2 out of 10	MAGI2;DACT2	0.43628	0.999996	1.47745	1.2255
glomerular basement membrane development (GO:0032836)	2 out of 10	LAMB2;NID1	0.43628	0.999996	1.47745	1.2255
N-glycan processing (GO:0006491)	2 out of 10	ST8SIA2;ST8SIA3	0.43628	0.999996	1.47745	1.2255
cell migration in hindbrain (GO:0021535)	2 out of 10	DAB1;PHOX2B	0.43628	0.999996	1.47745	1.2255
creatine metabolic process (GO:0006600)	2 out of 10	GHR;CKB	0.43628	0.999996	1.47745	1.2255
negative regulation of glycogen metabolic process (GO:0070874)	2 out of 10	GRB10;ADRA1B	0.43628	0.999996	1.47745	1.2255
histone arginine methylation (GO:0034969)	2 out of 10	PRMT8;PRDM14	0.43628	0.999996	1.47745	1.2255
regulation of female gonad development (GO:2000194)	2 out of 10	NR5A1;ZFPM2	0.43628	0.999996	1.47745	1.2255
maternal placenta development (GO:0001893)	2 out of 10	STOX2;NR2F2	0.43628	0.999996	1.47745	1.2255
negative regulation of bone resorption (GO:0045779)	2 out of 10	TNFRSF11B;CARTPT	0.43628	0.999996	1.47745	1.2255
mitochondrion distribution (GO:0048311)	2 out of 10	MEF2C;LRRK2	0.43628	0.999996	1.47745	1.2255
positive regulation of odontogenesis (GO:0042482)	2 out of 10	TFAP2A;BMP2	0.43628	0.999996	1.47745	1.2255
wound healing, spreading of epidermal cells (GO:0035313)	2 out of 10	MSX2;ARHGAP24	0.43628	0.999996	1.47745	1.2255
histamine transport (GO:0051608)	2 out of 10	SLC22A3;ADORA3	0.43628	0.999996	1.47745	1.2255
cranial suture morphogenesis (GO:0060363)	2 out of 10	MSX2;TWIST1	0.43628	0.999996	1.47745	1.2255
neuromuscular process controlling posture (GO:0050884)	2 out of 10	ATP8A2;TCF15	0.43628	0.999996	1.47745	1.2255
regulation of phospholipid biosynthetic process (GO:0071071)	2 out of 10	FABP3;HTR2C	0.43628	0.999996	1.47745	1.2255
lymphangiogenesis (GO:0001946)	2 out of 10	CCBE1;PROX1	0.43628	0.999996	1.47745	1.2255
regulation of short-term neuronal synaptic plasticity (GO:0048172)	2 out of 10	UNC13A;BDNF	0.43628	0.999996	1.47745	1.2255
seminiferous tubule development (GO:0072520)	2 out of 10	LHCGR;GATA4	0.43628	0.999996	1.47745	1.2255
regulation of apoptotic process involved in morphogenesis (GO:1902337)	2 out of 10	FOXC1;BMP7	0.43628	0.999996	1.47745	1.2255
positive regulation of extracellular matrix organization (GO:1903055)	2 out of 10	CYP1B1;SOX9	0.43628	0.999996	1.47745	1.2255
positive regulation of lyase activity (GO:0051349)	8 out of 50	GLP1R;LHCGR;NOS2;GIPR;ADORA3;ADRB1;NOS1;DRD5	0.439217	0.999996	1.12577	0.926239
regulation of lyase activity (GO:0051339)	12 out of 77	GLP1R;LHCGR;HRH3;NOS2;GIPR;GALR2;ADORA3;NPR3;ADRB1;NOS1;DRD4;DRD5	0.439299	0.999996	1.09117	0.89757
regulation of DNA binding (GO:0051101)	12 out of 77	NEUROD1;MSX2;SMO;NFIB;LHX2;HAND2;PDX1;TWIST1;SOX11;MSX1;ISL1;RUNX1T1	0.439299	0.999996	1.09117	0.89757
cellular response to estrogen stimulus (GO:0071391)	5 out of 30	CRHBP;SFRP1;MSX2;MYOD1;SSTR1	0.442789	0.999996	1.18201	0.962936
endochondral ossification (GO:0001958)	5 out of 30	COL1A1;MEF2C;MMP14;DLX5;IMPAD1	0.442789	0.999996	1.18201	0.962936
replacement ossification (GO:0036075)	5 out of 30	COL1A1;MEF2C;MMP14;DLX5;IMPAD1	0.442789	0.999996	1.18201	0.962936
lens development in camera-type eye (GO:0002088)	5 out of 30	SIX3;WNT5A;PAX6;PROX1;PITX3	0.442789	0.999996	1.18201	0.962936
positive regulation of purine nucleotide biosynthetic process (GO:1900373)	13 out of 84	GLP1R;LHCGR;NOS2;GIPR;ADRB1;AKAP5;MTNR1A;ADORA3;GPR161;NOS1;AVP;PPARGC1A;DRD5	0.443462	0.999996	1.0822	0.879984
positive regulation of nucleotide biosynthetic process (GO:0030810)	13 out of 84	GLP1R;LHCGR;NOS2;GIPR;ADRB1;AKAP5;MTNR1A;ADORA3;GPR161;NOS1;AVP;PPARGC1A;DRD5	0.443462	0.999996	1.0822	0.879984
cell maturation (GO:0048469)	18 out of 118	FOXA1;HBZ;IRX5;EPO;IHH;NTN4;HOXB13;ASCL1;TAL1;SIX3;KDR;PDE3A;FAM20C;SOX8;PGR;NKX6-1;CFTR;HES5	0.44414	0.999996	1.06392	0.863493
positive regulation of hormone secretion (GO:0046887)	14 out of 91	GIPR;RASL10B;PDX1;IRS2;SOX11;INHBB;TRH;CARTPT;ISL1;RBP4;P2RY1;NKX6-1;SOX4;NKX3-1	0.447208	0.999996	1.07463	0.864786
regulation of cell morphogenesis involved in differentiation (GO:0010769)	37 out of 248	ROBO2;FOXA1;BARHL2;LRRK2;TWIST1;NR2E1;ROBO1;CUX2;NEFL;NEFM;SLIT2;NKX6-1;WNT3;DSCAM;WNT3A;DCC;WNT5A;DAB2IP;NGF;POU3F2;SRCIN1;OVOL2;COL1A1;GREM1;SFRP1;BMP2;SFRP2;DAB1;GDNF;STK25;TLX2;MAP1B;IL1RAPL1;SARM1;OBSL1;NEUROG3;FOXA2	0.448265	0.999996	1.03655	0.831697
regulation of tube size (GO:0035150)	10 out of 64	FOXC1;HTR1A;HTR1B;ADRA1D;ADRB1;AVP;ADRA1B;SLC8A1;CFTR;DRD5	0.449913	0.999996	1.09449	0.874167
regulation of cAMP biosynthetic process (GO:0030817)	15 out of 98	GLP1R;LHCGR;GIPR;NPY2R;NPR3;HTR1B;ADRB1;AKAP5;HRH3;GALR2;ADORA3;GPR161;AVP;DRD4;DRD5	0.45061	0.999996	1.06815	0.851478
negative regulation of cyclic nucleotide metabolic process (GO:0030800)	6 out of 37	HRH3;GALR2;NPY2R;NPR3;HTR1B;DRD4	0.450922	0.999996	1.14387	0.91105
positive regulation of adenylate cyclase activity (GO:0045762)	6 out of 37	GLP1R;LHCGR;GIPR;ADORA3;ADRB1;DRD5	0.450922	0.999996	1.14387	0.91105
positive regulation of kidney development (GO:0090184)	6 out of 37	FOXD1;SMO;GDNF;LHX1;SOX8;SOX9	0.450922	0.999996	1.14387	0.91105
activation of protein kinase A activity (GO:0034199)	3 out of 17	ADCY4;ADCY2;ADCY8	0.455322	0.999996	1.26638	0.996321
intermediate filament organization (GO:0045109)	3 out of 17	NEFL;NEFM;NEFH	0.455322	0.999996	1.26638	0.996321
neurotransmitter biosynthetic process (GO:0042136)	3 out of 17	SLC5A7;NOS1;SLC6A3	0.455322	0.999996	1.26638	0.996321
bone remodeling (GO:0046849)	3 out of 17	HTR1B;MITF;LRP6	0.455322	0.999996	1.26638	0.996321
establishment of mitotic spindle orientation (GO:0000132)	3 out of 17	EYA1;HTT;FGF10	0.455322	0.999996	1.26638	0.996321
NAD biosynthetic process (GO:0009435)	3 out of 17	HAAO;NMNAT2;KMO	0.455322	0.999996	1.26638	0.996321
muscle cell migration (GO:0014812)	3 out of 17	SMO;PARVA;THBS4	0.455322	0.999996	1.26638	0.996321
sex differentiation (GO:0007548)	3 out of 17	AR;DMRT1;DMRT3	0.455322	0.999996	1.26638	0.996321
cellular modified amino acid catabolic process (GO:0042219)	3 out of 17	ALDH1L1;CBS;DIO3	0.455322	0.999996	1.26638	0.996321
regulation of developmental pigmentation (GO:0048070)	3 out of 17	IHH;ADAMTS9;ADAMTS20	0.455322	0.999996	1.26638	0.996321
embryonic organ development (GO:0048568)	18 out of 119	FOXD3;PKDCC;COBL;HS6ST1;PCSK5;SLC8A1;OVOL2;SMO;TAL1;TTPA;KDR;SOX9;ZFPM2;NES;TEAD1;SH2B3;FGF10;BMPR1A	0.459245	0.999996	1.05332	0.819668
positive regulation of insulin secretion (GO:0032024)	8 out of 51	RBP4;GIPR;PDX1;IRS2;TRH;NKX6-1;ISL1;SOX4	0.462392	0.999996	1.09952	0.84811
positive regulation of filopodium assembly (GO:0051491)	4 out of 24	NLGN1;MYO3A;DPYSL3;ESPN	0.465726	0.999996	1.18194	0.903192
response to X-ray (GO:0010165)	4 out of 24	THBD;SFRP1;SFRP2;TP73	0.465726	0.999996	1.18194	0.903192
gamma-aminobutyric acid signaling pathway (GO:0007214)	4 out of 24	BDNF;GABRA3;GABRE;GABRG3	0.465726	0.999996	1.18194	0.903192
negative regulation of adenylate cyclase activity (GO:0007194)	4 out of 24	HRH3;GALR2;NPR3;DRD4	0.465726	0.999996	1.18194	0.903192
branching involved in mammary gland duct morphogenesis (GO:0060444)	4 out of 24	MSX2;WNT5A;PGR;LRP6	0.465726	0.999996	1.18194	0.903192
positive regulation of Notch signaling pathway (GO:0045747)	4 out of 24	EYA1;ASCL1;HES5;FGF10	0.465726	0.999996	1.18194	0.903192
cell differentiation involved in kidney development (GO:0061005)	4 out of 24	MEF2C;OSR1;SIX2;POU3F3	0.465726	0.999996	1.18194	0.903192
heparan sulfate proteoglycan metabolic process (GO:0030201)	4 out of 24	EXT1;HS6ST1;HS3ST4;HS6ST3	0.465726	0.999996	1.18194	0.903192
vascular endothelial growth factor receptor signaling pathway (GO:0048010)	4 out of 24	FOXC1;DAB2IP;KDR;PRKD1	0.465726	0.999996	1.18194	0.903192
cyclic nucleotide metabolic process (GO:0009187)	9 out of 58	GUCY1B3;DPYSL3;PDE4C;ADCY4;PDE3A;HTR2C;ADCY2;PDE7B;ADCY8	0.46671	0.999996	1.08549	0.827196
positive regulation of cell projection organization (GO:0031346)	29 out of 195	ROBO2;NLGN1;ATP8A2;NDNF;ESPN;ROBO1;CUX2;DPYSL3;NEFL;SLIT2;WNT3;TRIM67;DSCAM;NEGR1;WNT3A;DCC;WNT5A;MAGI2;DAB2IP;COBL;NGF;BMP7;STK25;MAP1B;IL1RAPL1;MYO3A;PRKD1;OBSL1;SHANK1	0.468228	0.999996	1.03253	0.783482
regulation of meiosis (GO:0040020)	5 out of 31	DMRT1;MSX2;WNT5A;PDE3A;MSX1	0.47269	0.999996	1.13648	0.85158
regulation of multicellular organism growth (GO:0040014)	11 out of 72	GHR;SPTBN4;ATXN2;ATP8A2;SPR;CHD7;NPY1R;DIO3;ADRB1;POU3F2;SLC6A3	0.473678	0.999996	1.06571	0.796327
regulation of chemotaxis (GO:0050920)	18 out of 120	ROBO2;PDGFRA;DSCAM;WNT3A;WNT5A;THBS4;ROBO1;EFNB2;GREM1;NTF3;KDR;PADI2;CDH13;PRKD1;SLIT2;WNT3;FGF10;GPR124	0.474316	0.999996	1.04294	0.777907
regulation of synaptic plasticity (GO:0048167)	18 out of 120	SLC24A2;MEF2C;UNC13A;KCNJ10;BDNF;CTNND2;HTT;ITPR3;NR2E1;PTGS2;GRIN2B;RIMS1;HTR6;CALB1;NETO1;HRH2;CNTN4;DRD5	0.474316	0.999996	1.04294	0.777907
positive regulation of epithelial cell migration (GO:0010634)	12 out of 79	CCBE1;ANGPT4;WNT5A;KDR;SOX9;PROX1;PRKD1;AMOTL1;PTGS2;ETS1;GPR124;FGF10	0.476572	0.999996	1.05847	0.784474
genitalia development (GO:0048806)	6 out of 38	PDGFRA;LHCGR;RBP4;LHX1;CHD7;WNT5A	0.477868	0.999996	1.10806	0.818215
regulation of pathway-restricted SMAD protein phosphorylation (GO:0060393)	6 out of 38	GREM1;BMP2;GDF6;DKK1;BMP7;BMPR1A	0.477868	0.999996	1.10806	0.818215
positive regulation of fat cell differentiation (GO:0045600)	6 out of 38	BMP2;SFRP1;SFRP2;FRZB;SNAI2;PTGS2	0.477868	0.999996	1.10806	0.818215
eye morphogenesis (GO:0048592)	7 out of 45	ALDH1A3;IHH;PAX6;VAX2;BMP7;LRP6;TBX2	0.481971	0.999996	1.08862	0.794549
positive regulation of ion transmembrane transporter activity (GO:0032414)	7 out of 45	RYR2;TRPC6;GALR2;HTT;ADRB1;DRD4;CFTR	0.481971	0.999996	1.08862	0.794549
regulation of blood vessel endothelial cell migration (GO:0043535)	7 out of 45	ANGPT4;NR2E1;VASH1;AMOTL1;PRKD1;PTGS2;KLF4	0.481971	0.999996	1.08862	0.794549
positive regulation of epithelial cell differentiation (GO:0030858)	8 out of 52	GDNF;LHX1;PAX6;SOX9;NKX6-1;ADAMTS9;ATOH1;ADAMTS20	0.485365	0.999996	1.07447	0.776685
indole-containing compound catabolic process (GO:0042436)	2 out of 11	HAAO;KMO	0.48759	0.999996	1.31321	0.943251
myelin assembly (GO:0032288)	2 out of 11	TENM4;TLR2	0.48759	0.999996	1.31321	0.943251
tryptophan catabolic process (GO:0006569)	2 out of 11	HAAO;KMO	0.48759	0.999996	1.31321	0.943251
regulation of inositol phosphate biosynthetic process (GO:0010919)	2 out of 11	LHCGR;P2RY1	0.48759	0.999996	1.31321	0.943251
positive regulation of catenin import into nucleus (GO:0035413)	2 out of 11	SFRP2;WNT3A	0.48759	0.999996	1.31321	0.943251
positive regulation of myeloid leukocyte cytokine production involved in immune response (GO:0061081)	2 out of 11	WNT5A;TLR2	0.48759	0.999996	1.31321	0.943251
urogenital system development (GO:0001655)	2 out of 11	LHX1;OSR1	0.48759	0.999996	1.31321	0.943251
regulation of cardiac muscle cell contraction (GO:0086004)	2 out of 11	ADRB1;GATA4	0.48759	0.999996	1.31321	0.943251
norepinephrine metabolic process (GO:0042415)	2 out of 11	SPR;INSM1	0.48759	0.999996	1.31321	0.943251
embryonic foregut morphogenesis (GO:0048617)	2 out of 11	SOX17;GATA4	0.48759	0.999996	1.31321	0.943251
nephron epithelium morphogenesis (GO:0072088)	2 out of 11	OSR1;HES5	0.48759	0.999996	1.31321	0.943251
mitotic cell cycle arrest (GO:0071850)	2 out of 11	MAGI2;NKX3-1	0.48759	0.999996	1.31321	0.943251
neural tube formation (GO:0001841)	2 out of 11	SOX11;SOX4	0.48759	0.999996	1.31321	0.943251
regulation of protein kinase A signaling (GO:0010738)	2 out of 11	LRRK2;AKAP5	0.48759	0.999996	1.31321	0.943251
protein autoprocessing (GO:0016540)	2 out of 11	PCSK2;PCSK9	0.48759	0.999996	1.31321	0.943251
angiogenesis involved in wound healing (GO:0060055)	2 out of 11	MCAM;ETS1	0.48759	0.999996	1.31321	0.943251
positive regulation of guanylate cyclase activity (GO:0031284)	2 out of 11	NOS2;NOS1	0.48759	0.999996	1.31321	0.943251
nephron tubule morphogenesis (GO:0072078)	2 out of 11	OSR1;HES5	0.48759	0.999996	1.31321	0.943251
cell morphogenesis involved in neuron differentiation (GO:0048667)	2 out of 11	MEF2C;SPR	0.48759	0.999996	1.31321	0.943251
germ cell migration (GO:0008354)	2 out of 11	FOXC1;DMRT1	0.48759	0.999996	1.31321	0.943251
layer formation in cerebral cortex (GO:0021819)	2 out of 11	DAB2IP;NR2E1	0.48759	0.999996	1.31321	0.943251
basement membrane organization (GO:0071711)	2 out of 11	TFAP2A;NID1	0.48759	0.999996	1.31321	0.943251
mitotic G1 DNA damage checkpoint (GO:0031571)	2 out of 11	DGKZ;TP73	0.48759	0.999996	1.31321	0.943251
negative regulation of skeletal muscle tissue development (GO:0048642)	2 out of 11	TWIST1;DKK1	0.48759	0.999996	1.31321	0.943251
regulation of energy homeostasis (GO:2000505)	2 out of 11	SGIP1;PPARGC1A	0.48759	0.999996	1.31321	0.943251
alpha-linolenic acid metabolic process (GO:0036109)	2 out of 11	ELOVL2;HSD17B4	0.48759	0.999996	1.31321	0.943251
retina vasculature morphogenesis in camera-type eye (GO:0061299)	2 out of 11	LAMA1;CYP1B1	0.48759	0.999996	1.31321	0.943251
regulation of alkaline phosphatase activity (GO:0010692)	2 out of 11	MEF2C;NPNT	0.48759	0.999996	1.31321	0.943251
kidney morphogenesis (GO:0060993)	2 out of 11	SOX4;FGF10	0.48759	0.999996	1.31321	0.943251
post-embryonic morphogenesis (GO:0009886)	2 out of 11	DSCAM;NKX2-3	0.48759	0.999996	1.31321	0.943251
maternal behavior (GO:0042711)	2 out of 11	AVP;AVPR1A	0.48759	0.999996	1.31321	0.943251
heart trabecula morphogenesis (GO:0061384)	2 out of 11	FOXH1;NRG1	0.48759	0.999996	1.31321	0.943251
positive regulation of nitric-oxide synthase biosynthetic process (GO:0051770)	2 out of 11	KDR;TLR2	0.48759	0.999996	1.31321	0.943251
positive regulation of neurotransmitter secretion (GO:0001956)	2 out of 11	NLGN1;UNC13A	0.48759	0.999996	1.31321	0.943251
response to folic acid (GO:0051593)	2 out of 11	ASCL1;LRP6	0.48759	0.999996	1.31321	0.943251
serotonin metabolic process (GO:0042428)	2 out of 11	SPR;HTR1A	0.48759	0.999996	1.31321	0.943251
negative regulation of Ras GTPase activity (GO:0034261)	2 out of 11	DAB2IP;FZD10	0.48759	0.999996	1.31321	0.943251
positive regulation of transcription from RNA polymerase III promoter (GO:0045945)	2 out of 11	AR;FOXA2	0.48759	0.999996	1.31321	0.943251
response to follicle-stimulating hormone (GO:0032354)	2 out of 11	PAPPA;GATA4	0.48759	0.999996	1.31321	0.943251
response to redox state (GO:0051775)	2 out of 11	RYR2;NPAS2	0.48759	0.999996	1.31321	0.943251
negative regulation of vascular permeability (GO:0043116)	2 out of 11	PDE3A;SLIT2	0.48759	0.999996	1.31321	0.943251
regulation of peroxisome proliferator activated receptor signaling pathway (GO:0035358)	2 out of 11	TWIST1;PLIN5	0.48759	0.999996	1.31321	0.943251
indolalkylamine catabolic process (GO:0046218)	2 out of 11	HAAO;KMO	0.48759	0.999996	1.31321	0.943251
negative regulation of pathway-restricted SMAD protein phosphorylation (GO:0060394)	2 out of 11	GREM1;DKK1	0.48759	0.999996	1.31321	0.943251
negative regulation of epidermal cell differentiation (GO:0045605)	2 out of 11	MSX2;OVOL2	0.48759	0.999996	1.31321	0.943251
presynaptic membrane organization (GO:0097090)	2 out of 11	NLGN1;IL1RAPL1	0.48759	0.999996	1.31321	0.943251
regulation of axonogenesis (GO:0050770)	17 out of 114	ROBO2;BARHL2;DSCAM;WNT3A;DCC;WNT5A;NGF;POU3F2;ROBO1;DAB1;STK25;MAP1B;NEFL;NEFM;SLIT2;NKX6-1;WNT3	0.487591	0.999996	1.03571	0.743931
myelination (GO:0042552)	9 out of 59	NKX6-2;KCNJ10;DHH;NTF3;ID4;OLIG2;POU3F1;POU3F2;HES5	0.48826	0.999996	1.06372	0.762589
rhythmic process (GO:0048511)	37 out of 252	ROBO2;FOXC1;HLF;NPY2R;TWIST1;NPAS2;C1ORF51;FBXL21;DBP;ADAMTS1;SIX3;NRIP1;KDR;PRKCDBP;SLIT3;SLIT2;PPARGC1A;DRD4;PDGFRA;LHCGR;EGR3;NPY5R;NOS2;BDNF;INHBB;CARTPT;NGF;HS3ST2;NR5A1;MMP14;MTNR1A;GRIN3A;TEF;GPR149;PGR;BMPR1B;TAF4	0.490019	0.999996	1.01702	0.725454
epithelial cell proliferation (GO:0050673)	11 out of 73	ANGPT4;MEF2C;MMP14;TFAP2C;WNT5A;CDH13;SOX9;PROX1;LOXL2;NKX3-1;FGF10	0.49303	0.999996	1.04846	0.741455
retinoic acid receptor signaling pathway (GO:0048384)	3 out of 18	CYP26B1;ESRRG;PTF1A	0.494858	0.999996	1.18188	0.831434
axis elongation (GO:0003401)	3 out of 18	WNT3A;LRP6;FGF10	0.494858	0.999996	1.18188	0.831434
ERK1 and ERK2 cascade (GO:0070371)	3 out of 18	AVP;SOX9;FGF10	0.494858	0.999996	1.18188	0.831434
positive regulation of cGMP biosynthetic process (GO:0030828)	3 out of 18	MTNR1A;NOS2;NOS1	0.494858	0.999996	1.18188	0.831434
negative regulation of cation channel activity (GO:2001258)	3 out of 18	EPO;FGF12;DRD4	0.494858	0.999996	1.18188	0.831434
positive regulation of dendritic spine development (GO:0060999)	3 out of 18	NLGN1;CUX2;SHANK1	0.494858	0.999996	1.18188	0.831434
muscle cell proliferation (GO:0033002)	3 out of 18	FOXC1;TENM4;MEGF10	0.494858	0.999996	1.18188	0.831434
regulation of protein homodimerization activity (GO:0043496)	3 out of 18	MEF2C;NRG1;ISL1	0.494858	0.999996	1.18188	0.831434
skeletal muscle fiber development (GO:0048741)	3 out of 18	ACTA1;SMO;MYOD1	0.494858	0.999996	1.18188	0.831434
asymmetric protein localization (GO:0008105)	3 out of 18	SHROOM3;CELSR1;HCN1	0.494858	0.999996	1.18188	0.831434
axonal fasciculation (GO:0007413)	3 out of 18	CNTN4;NCAM2;FEZF2	0.494858	0.999996	1.18188	0.831434
morphogenesis of an epithelial sheet (GO:0002011)	3 out of 18	LAMA1;SOX11;LRP6	0.494858	0.999996	1.18188	0.831434
negative regulation of cyclase activity (GO:0031280)	4 out of 25	HRH3;GALR2;NPR3;DRD4	0.499063	0.999996	1.1256	0.782315
motor neuron axon guidance (GO:0008045)	4 out of 25	LHX1;SLIT2;LHX4;LHX9	0.499063	0.999996	1.1256	0.782315
response to testosterone (GO:0033574)	4 out of 25	EPO;AVP;HOXB13;NKX3-1	0.499063	0.999996	1.1256	0.782315
response to lithium ion (GO:0010226)	4 out of 25	TFAP2B;ACTA1;PTGS2;ASCL1	0.499063	0.999996	1.1256	0.782315
positive regulation of angiogenesis (GO:0045766)	15 out of 101	CCBE1;ANGPT4;WNT5A;GATA6;TWIST1;GATA4;NR2E1;PTGS2;ETS1;ISL1;SFRP2;DDAH1;KDR;CYP1B1;PRKD1	0.50015	0.999996	1.0307	0.71412
negative regulation of cytokine-mediated signaling pathway (GO:0001960)	5 out of 32	PXDN;PADI2;SLIT3;SLIT2;ROBO1	0.502053	0.999996	1.09432	0.754043
brown fat cell differentiation (GO:0050873)	5 out of 32	UCP1;EBF2;ADRB1;PTGS2;PPARGC1A	0.502053	0.999996	1.09432	0.754043
response to pain (GO:0048265)	5 out of 32	TRPA1;CACNA1B;SLC6A2;GRIN2B;THBS4	0.502053	0.999996	1.09432	0.754043
regulation of synaptic transmission, GABAergic (GO:0032228)	5 out of 32	NLGN1;NPY5R;BDNF;HTR1B;SYN3	0.502053	0.999996	1.09432	0.754043
negative regulation of fat cell differentiation (GO:0045599)	6 out of 39	MSX2;WNT3A;WNT5A;ID4;ZFPM2;LRP6	0.504406	0.999996	1.07442	0.735305
positive regulation of stem cell differentiation (GO:2000738)	6 out of 39	COL1A1;BMP2;GATA6;TWIST1;GATA4;SOX9	0.504406	0.999996	1.07442	0.735305
heart morphogenesis (GO:0003007)	6 out of 39	T;SMO;HAND2;CHD7;FAT4;SLC8A1	0.504406	0.999996	1.07442	0.735305
artery morphogenesis (GO:0048844)	7 out of 46	TFAP2B;FOXC1;EYA1;HAND2;CHD7;FOXH1;TBX2	0.50637	0.999996	1.06064	0.721753
regulation of steroid biosynthetic process (GO:0050810)	8 out of 53	NR5A1;LHCGR;BMP2;DHH;FGF19;SNAI2;IGFBP7;PROX1	0.508071	0.999996	1.05053	0.711352
striated muscle cell differentiation (GO:0051146)	8 out of 53	MEF2C;BMP2;CDH2;SORT1;MYOD1;GATA6;NRG1;AVPR1A	0.508071	0.999996	1.05053	0.711352
positive regulation of peptide secretion (GO:0002793)	10 out of 67	RBP4;GIPR;RASL10B;NPY2R;PDX1;IRS2;TRH;NKX6-1;ISL1;SOX4	0.510952	0.999996	1.0367	0.696123
negative regulation of cell morphogenesis involved in differentiation (GO:0010771)	13 out of 88	FOXA1;DCC;WNT3A;WNT5A;DAB2IP;OVOL2;SFRP1;SFRP2;DAB1;TLX2;SLIT2;WNT3;FOXA2	0.514464	0.999996	1.02424	0.680742
circulatory system process (GO:0003013)	19 out of 130	GUCY1B3;FOXC1;EPO;CHD7;HTR1A;HTR1B;ADRB1;ADRA1D;AVPR1A;ADRA1B;MEOX2;SLC8A1;FLI1;NPY;PDE3A;AVP;SLIT2;CFTR;DRD5	0.519946	0.999996	1.01143	0.661507
cell part morphogenesis (GO:0032990)	36 out of 248	SPTBN4;ATP8A2;LRRK2;NR2E1;UGT8;ATXN2;PCDP1;PTPRZ1;FRZB;SLITRK1;BTBD3;EPB41L3;SLITRK3;NEFL;TEKT3;SLITRK5;NEFH;FZD1;NKX2-8;DSCAM;DCC;DAB2IP;FZD8;PARVA;NGF;ISL1;VAX2;BMP7;DCLK1;PHOX2B;NFIB;TMEM216;CDH11;CNTN4;NES;SHANK1	0.520446	0.999996	1.00337	0.655267
adenylate cyclase-activating G-protein coupled receptor signaling pathway (GO:0007189)	7 out of 47	GPR26;GPR78;ADCY4;ADRB1;ADCY2;ADCY8;DRD5	0.530367	0.999996	1.03406	0.655788
neural precursor cell proliferation (GO:0061351)	7 out of 47	GBX2;WNT3A;ARX;SIX3;ID4;LHX5;ASCL1	0.530367	0.999996	1.03406	0.655788
L-amino acid transport (GO:0015807)	7 out of 47	SLC6A5;KCNJ10;SLC32A1;HTT;SLC7A10;SERINC2;SLC7A2	0.530367	0.999996	1.03406	0.655788
muscle fiber development (GO:0048747)	6 out of 40	CHRNB1;ACTA1;UCHL1;SMO;MYOD1;SLC8A1	0.530441	0.999996	1.04276	0.661157
regulation of skeletal muscle tissue development (GO:0048641)	9 out of 61	CYP26B1;MEF2C;MEGF10;SOX17;TWIST1;SOX8;SOX9;MKX;DKK1	0.530625	0.999996	1.02269	0.648078
cyclic purine nucleotide metabolic process (GO:0052652)	5 out of 33	GUCY1B3;ADCY4;HTR2C;ADCY2;ADCY8	0.530753	0.999996	1.05518	0.668412
positive regulation of DNA binding (GO:0043388)	5 out of 33	NEUROD1;HAND2;PDX1;TWIST1;ISL1	0.530753	0.999996	1.05518	0.668412
spleen development (GO:0048536)	5 out of 33	TLX1;ONECUT1;BARX1;NKX2-3;FGF10	0.530753	0.999996	1.05518	0.668412
negative regulation of peptidyl-tyrosine phosphorylation (GO:0050732)	5 out of 33	ERRFI1;SFRP1;SFRP2;NTF3;SRCIN1	0.530753	0.999996	1.05518	0.668412
peptide hormone processing (GO:0016486)	5 out of 33	PCSK2;PCSK1;ANPEP;NGF;PCSK5	0.530753	0.999996	1.05518	0.668412
glycoprotein metabolic process (GO:0009100)	11 out of 75	EXT1;CHST9;BMP2;ST8SIA3;IHH;FOXL1;HS6ST1;GAL3ST3;ADAMTS9;HS3ST4;HS6ST3	0.531173	0.999996	1.01558	0.642522
indole-containing compound metabolic process (GO:0042430)	4 out of 26	SPR;HAAO;HTR1A;KMO	0.531462	0.999996	1.07437	0.679133
regulation of the force of heart contraction (GO:0002026)	4 out of 26	ADRB1;NOS1;ADRA1B;SLC8A1	0.531462	0.999996	1.07437	0.679133
positive regulation of vasoconstriction (GO:0045907)	4 out of 26	HRH2;AVPR1A;AVP;PTGS2	0.531462	0.999996	1.07437	0.679133
positive regulation of pathway-restricted SMAD protein phosphorylation (GO:0010862)	4 out of 26	BMP2;GDF6;BMP7;BMPR1A	0.531462	0.999996	1.07437	0.679133
positive regulation of cation channel activity (GO:2001259)	4 out of 26	RYR2;GALR2;HTT;ADRB1	0.531462	0.999996	1.07437	0.679133
proteoglycan biosynthetic process (GO:0030166)	4 out of 26	EXT1;CHST9;FOXL1;GAL3ST3	0.531462	0.999996	1.07437	0.679133
negative regulation of lyase activity (GO:0051350)	4 out of 26	HRH3;GALR2;NPR3;DRD4	0.531462	0.999996	1.07437	0.679133
endodermal cell differentiation (GO:0035987)	4 out of 26	MMP14;ITGB5;MMP2;LAMB1	0.531462	0.999996	1.07437	0.679133
positive regulation of heart contraction (GO:0045823)	4 out of 26	RYR2;ADRB1;AVPR1A;ADRA1B	0.531462	0.999996	1.07437	0.679133
cardiac conduction (GO:0061337)	4 out of 26	SPTBN4;MEF2C;KCNA5;DSG2	0.531462	0.999996	1.07437	0.679133
positive regulation of positive chemotaxis (GO:0050927)	4 out of 26	NTF3;KDR;CDH13;FGF10	0.531462	0.999996	1.07437	0.679133
positive regulation of cyclic nucleotide biosynthetic process (GO:0030804)	12 out of 82	GLP1R;LHCGR;MTNR1A;NOS2;GIPR;ADORA3;GPR161;ADRB1;NOS1;AVP;AKAP5;DRD5	0.531507	0.999996	1.01293	0.640213
cortical actin cytoskeleton organization (GO:0030866)	3 out of 19	RAB13;EPB41L3;PRKCDBP	0.532899	0.999996	1.10795	0.697368
regulation of hair cycle (GO:0042634)	3 out of 19	CDH3;MSX2;SMO	0.532899	0.999996	1.10795	0.697368
regulation of cGMP biosynthetic process (GO:0030826)	3 out of 19	MTNR1A;NOS2;NOS1	0.532899	0.999996	1.10795	0.697368
cellular protein catabolic process (GO:0044257)	3 out of 19	DAB2IP;PCSK9;SPATA18	0.532899	0.999996	1.10795	0.697368
positive regulation of histone acetylation (GO:0035066)	3 out of 19	SNAI2;NOS1;PPARGC1A	0.532899	0.999996	1.10795	0.697368
membrane assembly (GO:0071709)	3 out of 19	NLGN1;RFTN1;IL1RAPL1	0.532899	0.999996	1.10795	0.697368
establishment of mitotic spindle localization (GO:0040001)	3 out of 19	EYA1;HTT;FGF10	0.532899	0.999996	1.10795	0.697368
endothelial cell proliferation (GO:0001935)	3 out of 19	ANGPT4;MMP14;LOXL2	0.532899	0.999996	1.10795	0.697368
signal release (GO:0023061)	18 out of 124	UNC13A;SYT2;SLC32A1;CACNA1B;PDX1;ILDR2;HTT;SLC6A11;LIN7A;CARTPT;SYN3;CPLX3;NEUROD1;SMPD3;RIMS1;SLC5A7;HRH3;ADORA3	0.533867	0.999996	1.00334	0.629708
behavioral response to cocaine (GO:0048148)	2 out of 12	ADRA1B;DRD4	0.535863	0.999996	1.18182	0.737309
response to manganese ion (GO:0010042)	2 out of 12	LRRK2;PTGS2	0.535863	0.999996	1.18182	0.737309
multicellular organismal movement (GO:0050879)	2 out of 12	SPR;ASCL1	0.535863	0.999996	1.18182	0.737309
positive regulation of actin cytoskeleton reorganization (GO:2000251)	2 out of 12	HCK;NTF3	0.535863	0.999996	1.18182	0.737309
regulation of telomerase activity (GO:0051972)	2 out of 12	GREM1;PARM1	0.535863	0.999996	1.18182	0.737309
cerebellar Purkinje cell layer development (GO:0021680)	2 out of 12	NFIX;SEZ6L	0.535863	0.999996	1.18182	0.737309
regulation of p38MAPK cascade (GO:1900744)	2 out of 12	BMP2;DAB2IP	0.535863	0.999996	1.18182	0.737309
branching involved in salivary gland morphogenesis (GO:0060445)	2 out of 12	LAMA1;BMP7	0.535863	0.999996	1.18182	0.737309
mitotic G1/S transition checkpoint (GO:0044819)	2 out of 12	DGKZ;TP73	0.535863	0.999996	1.18182	0.737309
startle response (GO:0001964)	2 out of 12	PENK;GRIN2B	0.535863	0.999996	1.18182	0.737309
regulation of macrophage cytokine production (GO:0010935)	2 out of 12	WNT5A;TLR2	0.535863	0.999996	1.18182	0.737309
forebrain morphogenesis (GO:0048853)	2 out of 12	HHEX;SMO	0.535863	0.999996	1.18182	0.737309
cell communication by electrical coupling involved in cardiac conduction (GO:0086064)	2 out of 12	RYR2;SLC8A1	0.535863	0.999996	1.18182	0.737309
I-kappaB phosphorylation (GO:0007252)	2 out of 12	DAB2IP;TLR2	0.535863	0.999996	1.18182	0.737309
regulation of skeletal muscle cell differentiation (GO:2001014)	2 out of 12	CYP26B1;MEF2C	0.535863	0.999996	1.18182	0.737309
regulation of guanylate cyclase activity (GO:0031282)	2 out of 12	NOS2;NOS1	0.535863	0.999996	1.18182	0.737309
cellular response to fluid shear stress (GO:0071498)	2 out of 12	MEF2C;KLF4	0.535863	0.999996	1.18182	0.737309
G1 DNA damage checkpoint (GO:0044783)	2 out of 12	DGKZ;TP73	0.535863	0.999996	1.18182	0.737309
regulation of sequestering of triglyceride (GO:0010889)	2 out of 12	LPL;PLIN5	0.535863	0.999996	1.18182	0.737309
respiratory system process (GO:0003016)	2 out of 12	TCF15;STK40	0.535863	0.999996	1.18182	0.737309
dermatan sulfate biosynthetic process (GO:0030208)	2 out of 12	NCAN;CSPG5	0.535863	0.999996	1.18182	0.737309
musculoskeletal movement (GO:0050881)	2 out of 12	SPR;ASCL1	0.535863	0.999996	1.18182	0.737309
parental behavior (GO:0060746)	2 out of 12	AVP;AVPR1A	0.535863	0.999996	1.18182	0.737309
hematopoietic stem cell differentiation (GO:0060218)	2 out of 12	SFRP1;TAL1	0.535863	0.999996	1.18182	0.737309
determination of adult lifespan (GO:0008340)	2 out of 12	LRRK2;HTT	0.535863	0.999996	1.18182	0.737309
negative regulation of neurotransmitter transport (GO:0051589)	2 out of 12	HTR6;NOS1	0.535863	0.999996	1.18182	0.737309
response to epinephrine (GO:0071871)	2 out of 12	RYR2;PPARGC1A	0.535863	0.999996	1.18182	0.737309
lens fiber cell differentiation (GO:0070306)	2 out of 12	SIX3;PITX3	0.535863	0.999996	1.18182	0.737309
astrocyte development (GO:0014002)	2 out of 12	LAMB2;POU3F2	0.535863	0.999996	1.18182	0.737309
positive regulation of neurological system process (GO:0031646)	2 out of 12	TENM4;CARTPT	0.535863	0.999996	1.18182	0.737309
regulation of platelet aggregation (GO:0090330)	2 out of 12	ADAMTS18;PRKG1	0.535863	0.999996	1.18182	0.737309
regulation of behavior (GO:0050795)	24 out of 166	ROBO2;PDGFRA;MEF2C;DSCAM;WNT3A;SGIP1;NPY2R;WNT5A;HTR1A;HTR1B;TRH;THBS4;ROBO1;EFNB2;GREM1;NTF3;KDR;PADI2;CDH13;PRKD1;SLIT2;WNT3;FGF10;GPR124	0.536388	0.999996	0.998602	0.622027
response to estrogen (GO:0043627)	24 out of 166	FOXA1;SLC34A2;ARNT2;MSX2;EPO;DHH;IHH;GATA6;GATA4;TNFRSF11B;NR2F2;SSTR1;PTGS2;ETS1;BMP7;COL1A1;GHR;CRHBP;HTR6;SFRP1;MMP14;MYOD1;CFTR;FGF10	0.536388	0.999996	0.998602	0.622027
regulation of hormone levels (GO:0010817)	33 out of 229	PCSK2;FOXA1;PCSK1;CRABP2;HTT;HSD17B4;ILDR2;PCSK5;CPLX3;SMPD3;NEUROD1;CRHBP;CYP26B1;ANPEP;ADORA3;CYP1B1;PRLHR;LRAT;SOX8;CRYM;PPARGC1A;DUOX2;CHST9;PDGFRA;PDX1;DIO3;CARTPT;NGF;NR5A1;ALDH1A3;RBP4;TG;CYP26C1	0.540078	0.999996	0.994732	0.612797
angiogenesis (GO:0001525)	34 out of 236	SHB;MEOX2;PTGS2;HOXB13;HS6ST1;ETS1;LOXL2;ARHGAP22;SOX17;ANPEP;KDR;CYP1B1;E2F8;CCBE1;ANGPT4;MCAM;MMP2;DAB2IP;PARVA;VASH1;TBX4;ARHGAP24;OVOL2;MMP14;MEIS1;TAL1;HAND2;HAND1;HOXB3;CDH13;PRKD1;TGFBI;GPR124;FGF10	0.540475	0.999996	0.994428	0.611878
response to retinoic acid (GO:0032526)	16 out of 111	MEF2C;WNT3A;OSR1;WNT5A;FZD10;ASCL1;KLF4;DKK1;COL1A1;RBP4;BRINP2;CYP26B1;IGFBP7;SOX9;BRINP3;WNT3	0.548539	0.999996	0.995082	0.597543
reproductive structure development (GO:0048608)	38 out of 265	FOXC1;CHD7;GATA6;GATA4;FZD10;HS6ST1;FRZB;KDR;SOX8;SOX9;NKX3-1;E2F8;FZD1;PDGFRA;LHCGR;TFAP2C;CDX2;IRX5;OSR1;WNT5A;FZD8;NR0B1;INHBB;OVOL2;NR5A1;AR;RBP4;SFRP1;MMP14;SFRP2;SMO;LHX1;ZFP42;LHX4;ZFPM2;TAF4;LHX9;LHX8	0.552091	0.999996	0.988937	0.587471
ovarian follicle development (GO:0001541)	6 out of 41	FOXC1;LHCGR;MMP14;KDR;INHBB;TAF4	0.555889	0.999996	1.01291	0.594765
thymus development (GO:0048538)	6 out of 41	SLC46A2;MAFB;HAND2;FGF3;PAX1;FGF10	0.555889	0.999996	1.01291	0.594765
ephrin receptor signaling pathway (GO:0048013)	5 out of 34	EFNB2;EPHA7;EFNA3;EFNB3;EPHA6	0.558685	0.999996	1.01873	0.593075
cyclic nucleotide biosynthetic process (GO:0009190)	5 out of 34	GUCY1B3;ADCY4;HTR2C;ADCY2;ADCY8	0.558685	0.999996	1.01873	0.593075
developmental maturation (GO:0021700)	22 out of 154	FOXA1;HBZ;UNC13A;IRX5;EPO;MMP2;IHH;NTN4;HOXB13;SEZ6L;ASCL1;TAL1;SIX3;KDR;PDE3A;FAM20C;SOX8;PGR;NKX6-1;CFTR;HES5;SHANK1	0.56185	0.999996	0.984627	0.567658
regulation of cyclic nucleotide metabolic process (GO:0030799)	19 out of 133	GLP1R;LHCGR;NOS2;GIPR;NPY2R;WNT5A;NPR3;HTR1B;ADRB1;AKAP5;MTNR1A;HRH3;GALR2;ADORA3;GPR161;NOS1;AVP;DRD4;DRD5	0.562579	0.999996	0.984643	0.56639
regulation of myoblast differentiation (GO:0045661)	4 out of 27	MEF2C;SOX8;SOX9;MKX	0.562787	0.999996	1.0276	0.590718
neurotransmitter metabolic process (GO:0042133)	4 out of 27	SLC5A7;NOS1;SLC6A3;PRIMA1	0.562787	0.999996	1.0276	0.590718
regulation of positive chemotaxis (GO:0050926)	4 out of 27	NTF3;KDR;CDH13;FGF10	0.562787	0.999996	1.0276	0.590718
positive regulation of tyrosine phosphorylation of Stat3 protein (GO:0042517)	4 out of 27	GHR;ISL1;HES5;CRLF1	0.562787	0.999996	1.0276	0.590718
regulation of long-term neuronal synaptic plasticity (GO:0048169)	4 out of 27	RIMS1;KCNJ10;NETO1;BDNF	0.562787	0.999996	1.0276	0.590718
response to epidermal growth factor (GO:0070849)	4 out of 27	DAB2IP;SNAI2;SOX9;ASCL1	0.562787	0.999996	1.0276	0.590718
positive regulation of cyclic nucleotide metabolic process (GO:0030801)	13 out of 91	GLP1R;LHCGR;NOS2;GIPR;WNT5A;ADRB1;AKAP5;MTNR1A;ADORA3;GPR161;NOS1;AVP;DRD5	0.566048	0.999996	0.984675	0.560354
regulation of steroid metabolic process (GO:0019218)	11 out of 77	NR5A1;LHCGR;BMP2;ACADL;DHH;FGF19;SNAI2;IGFBP7;PROX1;LDLRAP1;FOXA2	0.56832	0.999996	0.984686	0.556417
relaxation of muscle (GO:0090075)	3 out of 20	P2RY1;SLC8A1;PRKG1	0.569262	0.999996	1.04271	0.58748
negative regulation of muscle contraction (GO:0045932)	3 out of 20	ADRB1;PTGS2;PRKG1	0.569262	0.999996	1.04271	0.58748
hydrogen peroxide catabolic process (GO:0042744)	3 out of 20	GPX3;PXDN;DUOX2	0.569262	0.999996	1.04271	0.58748
cellular response to monoamine stimulus (GO:0071868)	3 out of 20	RYR2;LRRK2;DRD5	0.569262	0.999996	1.04271	0.58748
negative regulation of striated muscle cell differentiation (GO:0051154)	3 out of 20	BMP2;MSX1;DKK1	0.569262	0.999996	1.04271	0.58748
negative regulation of blood vessel endothelial cell migration (GO:0043537)	3 out of 20	ANGPT4;VASH1;KLF4	0.569262	0.999996	1.04271	0.58748
establishment of spindle orientation (GO:0051294)	3 out of 20	EYA1;HTT;FGF10	0.569262	0.999996	1.04271	0.58748
positive regulation of lipid catabolic process (GO:0050996)	3 out of 20	TWIST1;IRS2;PLIN5	0.569262	0.999996	1.04271	0.58748
cellular response to catecholamine stimulus (GO:0071870)	3 out of 20	RYR2;LRRK2;DRD5	0.569262	0.999996	1.04271	0.58748
negative regulation of vasculature development (GO:1901343)	10 out of 70	ANGPT4;HHEX;BAI2;BAI3;DAB2IP;VASH1;KLF4;BMP7;THBS4;CRHR2	0.569827	0.999996	0.984691	0.553812
second-messenger-mediated signaling (GO:0019932)	19 out of 134	GLP1R;GUCY1B3;RYR2;NOS2;NPY2R;PDX1;ITPR2;ITPR3;AVPR1A;SLC8A1;NEUROD1;DDAH1;VSNL1;KDR;PDE3A;PLCE1;SOX9;NOS1;PRKG1	0.576504	0.999996	0.976023	0.537567
cellular glucose homeostasis (GO:0001678)	7 out of 49	NEUROD1;MEF2C;IRS2;GATA4;CARTPT;PPARGC1A;SOX4	0.576891	0.999996	0.984707	0.541689
negative regulation of epithelial cell migration (GO:0010633)	6 out of 42	ANGPT4;DAB2IP;SLIT2;NR2F2;VASH1;KLF4	0.580676	0.999996	0.984712	0.535253
primary amino compound metabolic process (GO:1901160)	2 out of 13	SPR;HTR1A	0.580902	0.999996	1.07432	0.58354
diacylglycerol metabolic process (GO:0046339)	2 out of 13	PLCE1;DGKK	0.580902	0.999996	1.07432	0.58354
cellular response to cholesterol (GO:0071397)	2 out of 13	SMO;LRP6	0.580902	0.999996	1.07432	0.58354
tryptophan metabolic process (GO:0006568)	2 out of 13	HAAO;KMO	0.580902	0.999996	1.07432	0.58354
phagocytosis, engulfment (GO:0006911)	2 out of 13	DOCK1;GULP1	0.580902	0.999996	1.07432	0.58354
renal system development (GO:0072001)	2 out of 13	SMO;SOX17	0.580902	0.999996	1.07432	0.58354
regulation of cell maturation (GO:1903429)	2 out of 13	LRRK2;NGF	0.580902	0.999996	1.07432	0.58354
peripheral nervous system axon ensheathment (GO:0032292)	2 out of 13	POU3F1;POU3F2	0.580902	0.999996	1.07432	0.58354
white fat cell differentiation (GO:0050872)	2 out of 13	SNAI2;FGF10	0.580902	0.999996	1.07432	0.58354
negative regulation of multicellular organism growth (GO:0040015)	2 out of 13	ATXN2;ADRB1	0.580902	0.999996	1.07432	0.58354
lung morphogenesis (GO:0060425)	2 out of 13	SOX11;STK40	0.580902	0.999996	1.07432	0.58354
cellular response to nerve growth factor stimulus (GO:1990090)	2 out of 13	SORT1;MAGI2	0.580902	0.999996	1.07432	0.58354
keratinocyte proliferation (GO:0043616)	2 out of 13	CDH13;FGF10	0.580902	0.999996	1.07432	0.58354
negative regulation of DNA damage response, signal transduction by p53 class mediator (GO:0043518)	2 out of 13	TWIST1;SNAI2	0.580902	0.999996	1.07432	0.58354
establishment of epithelial cell polarity (GO:0090162)	2 out of 13	TCF15;LAMA1	0.580902	0.999996	1.07432	0.58354
vocalization behavior (GO:0071625)	2 out of 13	CNTNAP2;SHANK1	0.580902	0.999996	1.07432	0.58354
trabecula morphogenesis (GO:0061383)	2 out of 13	FOXH1;NRG1	0.580902	0.999996	1.07432	0.58354
cardiac muscle cell proliferation (GO:0060038)	2 out of 13	FOXC1;TENM4	0.580902	0.999996	1.07432	0.58354
myelination in peripheral nervous system (GO:0022011)	2 out of 13	POU3F1;POU3F2	0.580902	0.999996	1.07432	0.58354
neurotransmitter uptake (GO:0001504)	2 out of 13	SLC22A3;KCNJ10	0.580902	0.999996	1.07432	0.58354
response to nerve growth factor (GO:1990089)	2 out of 13	SORT1;MAGI2	0.580902	0.999996	1.07432	0.58354
dermatan sulfate metabolic process (GO:0030205)	2 out of 13	NCAN;CSPG5	0.580902	0.999996	1.07432	0.58354
maintenance of gastrointestinal epithelium (GO:0030277)	2 out of 13	RBP4;SOX9	0.580902	0.999996	1.07432	0.58354
negative regulation of JAK-STAT cascade (GO:0046426)	2 out of 13	NEUROD1;DAB1	0.580902	0.999996	1.07432	0.58354
calcium-mediated signaling using intracellular calcium source (GO:0035584)	2 out of 13	RYR2;KDR	0.580902	0.999996	1.07432	0.58354
pathway-restricted SMAD protein phosphorylation (GO:0060389)	2 out of 13	BMP2;GDF6	0.580902	0.999996	1.07432	0.58354
regulation of cellular respiration (GO:0043457)	2 out of 13	NOS2;PPARGC1A	0.580902	0.999996	1.07432	0.58354
glycosaminoglycan biosynthetic process (GO:0006024)	14 out of 99	CHST9;CHST6;HS3ST3A1;NCAN;HS3ST6;HS6ST1;HS3ST2;EXT1;HAS1;CSPG5;CHST13;CHSY3;GPC6;CHST3	0.581329	0.999996	0.973028	0.527808
insulin secretion (GO:0030073)	5 out of 35	NEUROD1;PDX1;HTT;ILDR2;CPLX3	0.585759	0.999996	0.984717	0.526673
maternal process involved in female pregnancy (GO:0060135)	5 out of 35	HMX3;STOX2;IHH;DSG2;NR2F2	0.585759	0.999996	0.984717	0.526673
negative regulation of signal transduction in absence of ligand (GO:1901099)	5 out of 35	EYA1;GDNF;SNAI2;NRG1;FGF10	0.585759	0.999996	0.984717	0.526673
negative regulation of peptide hormone secretion (GO:0090278)	5 out of 35	CRHBP;SFRP1;INHBB;CARTPT;STXBP5L	0.585759	0.999996	0.984717	0.526673
negative regulation of extrinsic apoptotic signaling pathway in absence of ligand (GO:2001240)	5 out of 35	EYA1;GDNF;SNAI2;NRG1;FGF10	0.585759	0.999996	0.984717	0.526673
regulation of filopodium assembly (GO:0051489)	5 out of 35	NLGN1;MYO10;DPYSL3;MYO3A;ESPN	0.585759	0.999996	0.984717	0.526673
negative regulation of angiogenesis (GO:0016525)	9 out of 64	ANGPT4;HHEX;BAI2;BAI3;DAB2IP;VASH1;KLF4;THBS4;CRHR2	0.591601	0.999996	0.966736	0.507462
negative regulation of smoothened signaling pathway (GO:0045879)	4 out of 28	SALL3;SUFU;RFX4;GPR161	0.592926	0.999996	0.984723	0.5147
dopamine metabolic process (GO:0042417)	4 out of 28	SPR;SNCAIP;SLC6A3;DRD4	0.592926	0.999996	0.984723	0.5147
regulation of vascular endothelial growth factor receptor signaling pathway (GO:0030947)	4 out of 28	HHEX;GRB10;DAB2IP;FGF10	0.592926	0.999996	0.984723	0.5147
neutral amino acid transport (GO:0015804)	4 out of 28	SLC6A5;SLC32A1;SLC7A10;SERINC2	0.592926	0.999996	0.984723	0.5147
aminoglycan biosynthetic process (GO:0006023)	14 out of 100	CHST9;CHST6;HS3ST3A1;NCAN;HS3ST6;HS6ST1;HS3ST2;EXT1;HAS1;CSPG5;CHST13;CHSY3;GPC6;CHST3	0.597219	0.999996	0.961657	0.495707
response to fatty acid (GO:0070542)	7 out of 50	SFRP1;FABP3;GIPR;PDX1;PTGS2;PPARGC1A;TLR2	0.599303	0.999996	0.96175	0.492404
vascular process in circulatory system (GO:0003018)	12 out of 86	FOXC1;HTR1A;PDE3A;HTR1B;ADRA1D;ADRB1;AVP;SLIT2;ADRA1B;SLC8A1;CFTR;DRD5	0.60153	0.999996	0.957955	0.486908
activin receptor signaling pathway (GO:0032924)	3 out of 21	FOXH1;INHBB;GDF6	0.603817	0.999996	0.984728	0.49678
myotube cell development (GO:0014904)	3 out of 21	ACTA1;SMO;MYOD1	0.603817	0.999996	0.984728	0.49678
regulation of insulin-like growth factor receptor signaling pathway (GO:0043567)	3 out of 21	BMP2;CDH3;NKX3-1	0.603817	0.999996	0.984728	0.49678
regulation of respiratory gaseous exchange (GO:0043576)	3 out of 21	NLGN1;TLX3;PHOX2B	0.603817	0.999996	0.984728	0.49678
response to vitamin D (GO:0033280)	3 out of 21	SFRP1;PTGS2;BMP7	0.603817	0.999996	0.984728	0.49678
estrogen metabolic process (GO:0008210)	3 out of 21	PDGFRA;HSD17B4;CYP1B1	0.603817	0.999996	0.984728	0.49678
regulation of dendritic spine morphogenesis (GO:0061001)	3 out of 21	CUX2;LRRK2;SRCIN1	0.603817	0.999996	0.984728	0.49678
positive regulation of dendrite morphogenesis (GO:0050775)	3 out of 21	CUX2;IL1RAPL1;OBSL1	0.603817	0.999996	0.984728	0.49678
negative regulation of reactive oxygen species metabolic process (GO:2000378)	3 out of 21	TFAP2A;AATF;PLIN5	0.603817	0.999996	0.984728	0.49678
positive regulation of monooxygenase activity (GO:0032770)	3 out of 21	CDH3;GDNF;NPR3	0.603817	0.999996	0.984728	0.49678
regulation of cardiac muscle contraction (GO:0055117)	6 out of 43	RYR2;ADRB1;GATA4;NOS1;ADRA1B;SLC8A1	0.60474	0.999996	0.958042	0.481854
negative regulation of hemostasis (GO:1900047)	6 out of 43	THBD;PDGFRA;PROC;ADAMTS18;GP5;PRKG1	0.60474	0.999996	0.958042	0.481854
negative regulation of blood coagulation (GO:0030195)	6 out of 43	THBD;PDGFRA;PROC;ADAMTS18;GP5;PRKG1	0.60474	0.999996	0.958042	0.481854
regulation of epithelial cell migration (GO:0010632)	18 out of 129	CCBE1;ANGPT4;WNT5A;DAB2IP;VASH1;NR2F2;NR2E1;PROX1;PTGS2;KLF4;ETS1;KDR;SOX9;PRKD1;AMOTL1;SLIT2;FGF10;GPR124	0.605263	0.999996	0.957867	0.480938
positive regulation of blood circulation (GO:1903524)	10 out of 72	RYR2;NOS2;HRH2;ADRB1;NOS1;AVPR1A;AVP;ADRA1B;PTGS2;CFTR	0.607348	0.999996	0.952815	0.475124
positive regulation of ion transmembrane transport (GO:0034767)	10 out of 72	RYR2;DPP6;TRPC6;GRM6;GALR2;HTT;ADRB1;NOS1;CFTR;DRD4	0.607348	0.999996	0.952815	0.475124
learning (GO:0007612)	16 out of 115	SLC24A2;CNTNAP2;SLC12A5;CTNND2;HTT;ADRA1B;SORCS3;PTGS2;GRIN2B;HTR6;HRH3;NETO1;HRH2;DRD4;DRD5;SHANK1	0.608619	0.999996	0.954652	0.474046
regulation of angiogenesis (GO:0045765)	25 out of 179	GATA6;TWIST1;GATA4;NR2E1;PTGS2;ETS1;THBS4;CRHR2;HHEX;BAI2;BAI3;KDR;CYP1B1;CCBE1;ANGPT4;WNT5A;DAB2IP;VASH1;KLF4;ISL1;SFRP1;SFRP2;DDAH1;PRKD1;GPR124	0.609469	0.999996	0.95881	0.474771
positive regulation of cAMP biosynthetic process (GO:0030819)	9 out of 65	GLP1R;LHCGR;GIPR;ADORA3;GPR161;ADRB1;AVP;AKAP5;DRD5	0.611076	0.999996	0.949417	0.467621
positive regulation of peptide hormone secretion (GO:0090277)	9 out of 65	RBP4;GIPR;RASL10B;PDX1;IRS2;TRH;NKX6-1;ISL1;SOX4	0.611076	0.999996	0.949417	0.467621
blood vessel remodeling (GO:0001974)	5 out of 36	FOXC1;MEF2C;SEMA3C;ADRA1B;FGF10	0.611902	0.999996	0.952897	0.468047
negative regulation of peptide secretion (GO:0002792)	5 out of 36	CRHBP;SFRP1;INHBB;CARTPT;STXBP5L	0.611902	0.999996	0.952897	0.468047
regulation of cell-cell adhesion (GO:0022407)	13 out of 94	FOXA1;EPHA7;MYO10;WNT3A;WNT5A;KLF4;BMP7;TBX18;BMP2;ADAMTS18;SNAI2;PRKG1;FOXA2	0.615375	0.999996	0.948038	0.460295
negative regulation of ion transport (GO:0043271)	13 out of 94	NPY5R;EPO;TWIST1;HTR1B;IRS2;KCNA5;TRH;PTGS2;HTR6;HRH3;NOS1;FGF12;DRD4	0.615375	0.999996	0.948038	0.460295
regulation of fat cell differentiation (GO:0045598)	12 out of 87	SFRP1;BMP2;SFRP2;MSX2;FRZB;WNT3A;WNT5A;ID4;SNAI2;ZFPM2;PTGS2;LRP6	0.618272	0.999996	0.945127	0.454442
positive regulation of cell morphogenesis involved in differentiation (GO:0010770)	17 out of 123	ROBO2;DSCAM;WNT3A;TWIST1;NGF;ROBO1;COL1A1;BMP2;CUX2;GDNF;STK25;MAP1B;IL1RAPL1;NEFL;SLIT2;OBSL1;WNT3	0.620917	0.999996	0.947274	0.451431
cardiac muscle cell differentiation (GO:0055007)	4 out of 29	MEF2C;BMP2;GATA6;NRG1	0.621796	0.999996	0.945278	0.449142
regulation of systemic arterial blood pressure (GO:0003073)	4 out of 29	DDAH1;RASL10B;AVPR1A;DRD5	0.621796	0.999996	0.945278	0.449142
cardiac muscle cell action potential involved in contraction (GO:0086002)	4 out of 29	RYR2;KCNA5;DSG2;FGF12	0.621796	0.999996	0.945278	0.449142
regulation of fibroblast growth factor receptor signaling pathway (GO:0040036)	4 out of 29	WNT5A;PRDM14;FAM20C;OTX2	0.621796	0.999996	0.945278	0.449142
vitamin transport (GO:0051180)	4 out of 29	SLC35F3;TTPA;SLC19A3;SLC19A1	0.621796	0.999996	0.945278	0.449142
regulation of protein autophosphorylation (GO:0031952)	4 out of 29	GREM1;ERRFI1;EPHA7;NGF	0.621796	0.999996	0.945278	0.449142
regulation of fatty acid biosynthetic process (GO:0042304)	4 out of 29	ACADL;AVPR1A;AVP;PTGS2	0.621796	0.999996	0.945278	0.449142
response to amphetamine (GO:0001975)	4 out of 29	DCC;ADRA1B;DRD4;DRD5	0.621796	0.999996	0.945278	0.449142
cell communication by electrical coupling (GO:0010644)	2 out of 14	RYR2;SLC8A1	0.622632	0.999996	0.984733	0.466566
long term synaptic depression (GO:0060292)	2 out of 14	SLC24A2;DRD5	0.622632	0.999996	0.984733	0.466566
response to magnesium ion (GO:0032026)	2 out of 14	TNFRSF11B;RYR3	0.622632	0.999996	0.984733	0.466566
G-protein coupled glutamate receptor signaling pathway (GO:0007216)	2 out of 14	GRM6;GRIK3	0.622632	0.999996	0.984733	0.466566
negative regulation of fibroblast growth factor receptor signaling pathway (GO:0040037)	2 out of 14	WNT5A;PRDM14	0.622632	0.999996	0.984733	0.466566
stress fiber assembly (GO:0043149)	2 out of 14	ITGB5;PHACTR1	0.622632	0.999996	0.984733	0.466566
negative regulation of lipase activity (GO:0060192)	2 out of 14	SORT1;PLIN5	0.622632	0.999996	0.984733	0.466566
regulation of steroid hormone biosynthetic process (GO:0090030)	2 out of 14	LHCGR;BMP2	0.622632	0.999996	0.984733	0.466566
chondroitin sulfate catabolic process (GO:0030207)	2 out of 14	NCAN;CSPG5	0.622632	0.999996	0.984733	0.466566
DNA damage response, signal transduction by p53 class mediator resulting in transcription of p21 class mediator (GO:0006978)	2 out of 14	RPS6KA6;TP73	0.622632	0.999996	0.984733	0.466566
regulation of actin filament-based movement (GO:1903115)	2 out of 14	ADRB1;GATA4	0.622632	0.999996	0.984733	0.466566
mesodermal cell differentiation (GO:0048333)	2 out of 14	TAL1;ITGA8	0.622632	0.999996	0.984733	0.466566
regulation of monocyte chemotaxis (GO:0090025)	2 out of 14	GREM1;SLIT2	0.622632	0.999996	0.984733	0.466566
peptidyl-arginine modification (GO:0018195)	2 out of 14	PRMT8;PADI2	0.622632	0.999996	0.984733	0.466566
cell migration involved in gastrulation (GO:0042074)	2 out of 14	SOX17;LRP6	0.622632	0.999996	0.984733	0.466566
cellular response to cadmium ion (GO:0071276)	2 out of 14	MT1A;MT1H	0.622632	0.999996	0.984733	0.466566
synaptic vesicle endocytosis (GO:0048488)	2 out of 14	OPHN1;SH3GL2	0.622632	0.999996	0.984733	0.466566
positive regulation of CREB transcription factor activity (GO:0032793)	2 out of 14	OPRD1;PRKD1	0.622632	0.999996	0.984733	0.466566
insulin-like growth factor receptor signaling pathway (GO:0048009)	2 out of 14	GHR;GRB10	0.622632	0.999996	0.984733	0.466566
gland morphogenesis (GO:0022612)	2 out of 14	PAX6;NKX2-3	0.622632	0.999996	0.984733	0.466566
ossification (GO:0001503)	16 out of 116	MEF2C;FOXC1;DLX5;SORT1;MMP2;TWIST1;BMP7;COL1A1;EXT1;BMP3;MMP14;RIPPLY2;IMPAD1;CDH11;SOX9;FAT4	0.623073	0.999996	0.94505	0.447095
gastrulation (GO:0007369)	6 out of 44	EXT1;TENM4;GSC;LHX1;GATA4;LRP6	0.628028	0.999996	0.932776	0.4339
connective tissue development (GO:0061448)	6 out of 44	COMP;FOXD1;EBF2;SOX8;MKX;FOXA2	0.628028	0.999996	0.932776	0.4339
negative regulation of blood vessel morphogenesis (GO:2000181)	9 out of 66	ANGPT4;HHEX;BAI2;BAI3;DAB2IP;VASH1;KLF4;THBS4;CRHR2	0.630069	0.999996	0.932706	0.430841
response to ammonium ion (GO:0060359)	9 out of 66	GHR;CRHBP;LRRK2;EN1;HTR1B;ADRA1B;SLC6A3;DRD4;DRD5	0.630069	0.999996	0.932706	0.430841
digestion (GO:0007586)	9 out of 66	SLC15A1;GALR2;SST;NPY;MLNR;ARX;SCTR;SSTR1;PPARGC1A	0.630069	0.999996	0.932706	0.430841
regulation of membrane potential (GO:0042391)	37 out of 266	OPRD1;RYR2;NLGN1;LRRK2;NPY2R;GRIK3;CACNA1B;HTT;KCNA5;ADRB1;NALCN;CACNA1E;SLC8A1;RIMS1;DPP6;CUX2;NETO1;CACNG2;DRD4;NTSR2;CHRNB1;KCNH3;MEF2C;GRID2;KCNJ10;BDNF;GRIN2C;GRIN2B;SLC8B1;GJD2;ANO1;KCNQ3;DSG2;FGF12;CFTR;SHANK1;HCN1	0.63061	0.999996	0.954055	0.439884
activation of phospholipase C activity (GO:0007202)	8 out of 59	PDE1C;ADCY4;ITPR2;ITPR3;ADCY2;AVPR1A;NGF;ADCY8	0.635538	0.999996	0.926615	0.42002
pH reduction (GO:0045851)	3 out of 22	ATP4A;TTPA;RAB38	0.636481	0.999996	0.932846	0.421461
multicellular organismal reproductive behavior (GO:0033057)	3 out of 22	AVPR1A;AVP;DRD5	0.636481	0.999996	0.932846	0.421461
regulation of androgen receptor signaling pathway (GO:0060765)	3 out of 22	HEYL;SFRP1;FOXH1	0.636481	0.999996	0.932846	0.421461
negative regulation of cyclin-dependent protein serine/threonine kinase activity (GO:0045736)	3 out of 22	HHEX;LATS2;NR2F2	0.636481	0.999996	0.932846	0.421461
negative regulation of Notch signaling pathway (GO:0045746)	3 out of 22	DLX2;BMP7;OVOL2	0.636481	0.999996	0.932846	0.421461
monoamine transport (GO:0015844)	3 out of 22	SLC22A3;SLC6A2;SLC6A3	0.636481	0.999996	0.932846	0.421461
melanocyte differentiation (GO:0030318)	3 out of 22	MEF2C;C10ORF11;MITF	0.636481	0.999996	0.932846	0.421461
phospholipid dephosphorylation (GO:0046839)	3 out of 22	INPP5A;PPAPDC1A;MTMR7	0.636481	0.999996	0.932846	0.421461
regulation of transforming growth factor beta production (GO:0071634)	3 out of 22	CDH3;GATA6;PTGS2	0.636481	0.999996	0.932846	0.421461
cellular response to epidermal growth factor stimulus (GO:0071364)	3 out of 22	DAB2IP;SNAI2;SOX9	0.636481	0.999996	0.932846	0.421461
hyperosmotic response (GO:0006972)	3 out of 22	EPO;SST;AVP	0.636481	0.999996	0.932846	0.421461
pigmentation (GO:0043473)	5 out of 37	ZIC2;EN1;HPS3;SHROOM3;SNAI2	0.637055	0.999996	0.923064	0.416209
positive regulation of dephosphorylation (GO:0035306)	5 out of 37	MEF2C;BMP2;MAGI2;NPNT;DUSP26	0.637055	0.999996	0.923064	0.416209
intermediate filament cytoskeleton organization (GO:0045104)	5 out of 37	ATP8A2;NEFL;NEFM;NEFH;INA	0.637055	0.999996	0.923064	0.416209
response to alcohol (GO:0097305)	38 out of 274	FOXA1;DHH;EPO;IHH;ITPR2;TRH;PTGS2;HOXB13;ETS1;SLC6A3;LRP6;GHR;CRHBP;HTR6;NEFL;IGFBP7;SLIT3;SLIT2;DRD4;NKX3-1;SLC34A2;ARNT2;MSX2;HTR1B;NR2F2;AVPR1A;SSTR1;GRIN2B;BMP7;COL1A1;RBP4;SFRP1;GRIN3A;SMO;MYOD1;AVP;UNC79;FGF10	0.639186	0.999996	0.950716	0.425503
positive regulation of transporter activity (GO:0032411)	7 out of 52	RYR2;TRPC6;GALR2;HTT;ADRB1;CFTR;DRD4	0.642197	0.999996	0.918898	0.406944
positive regulation of growth (GO:0045927)	26 out of 189	SPTBN4;ATP8A2;ARX;CHD7;GATA6;GATA4;ADRB1;SLC6A3;GHR;WNT3;MEF2C;DSCAM;WNT3A;DIO3;NRG1;AVPR1A;PROX1;NGF;POU3F2;TBX2;SFRP1;MMP14;SFRP2;MAP1B;MYOD1;AVP	0.642413	0.999996	0.941933	0.416828
fat cell differentiation (GO:0045444)	13 out of 96	TFAP2B;UCP1;EBF2;ADRB1;INHBB;PTGS2;KLF4;ID4;SNAI2;SOX8;PPARGC1A;RUNX1T1;FGF10	0.646711	0.999996	0.925085	0.403204
positive regulation of phospholipase C activity (GO:0010863)	9 out of 67	PDGFRA;PDE1C;ADCY4;ITPR2;ITPR3;ADCY2;AVPR1A;NGF;ADCY8	0.648553	0.999996	0.916571	0.396887
long-term synaptic potentiation (GO:0060291)	4 out of 30	SLC24A2;HTR6;ITPR3;NR2E1	0.649336	0.999996	0.908868	0.392454
multi-organism reproductive behavior (GO:0044705)	4 out of 30	MTNR1A;AVPR1A;AVP;DRD5	0.649336	0.999996	0.908868	0.392454
cardiac muscle cell action potential (GO:0086001)	4 out of 30	RYR2;KCNA5;DSG2;FGF12	0.649336	0.999996	0.908868	0.392454
circadian behavior (GO:0048512)	4 out of 30	NPY2R;SIX3;NPAS2;C1ORF51	0.649336	0.999996	0.908868	0.392454
hair follicle morphogenesis (GO:0031069)	4 out of 30	WNT10A;INTU;SMO;FGF10	0.649336	0.999996	0.908868	0.392454
actin filament bundle assembly (GO:0051017)	6 out of 45	ITGB5;DPYSL3;PHACTR1;SHROOM1;ESPN;RHOD	0.650498	0.999996	0.908805	0.390802
cellular response to amino acid stimulus (GO:0071230)	6 out of 45	COL1A1;PDGFRA;COL16A1;MMP2;PDGFC;RRAGD	0.650498	0.999996	0.908805	0.390802
cellular response to interleukin-1 (GO:0071347)	6 out of 45	IL1RL2;SFRP1;DAB2IP;SOX9;NKX3-1;ADAMTS7	0.650498	0.999996	0.908805	0.390802
actin filament bundle organization (GO:0061572)	6 out of 45	ITGB5;DPYSL3;PHACTR1;SHROOM1;ESPN;RHOD	0.650498	0.999996	0.908805	0.390802
muscle cell development (GO:0055001)	10 out of 75	CHRNB1;ACTA1;UCHL1;NKX2-6;MEGF10;SMO;MYOD1;SPEG;SGCZ;SLC8A1	0.660429	0.999996	0.908679	0.376979
induction of positive chemotaxis (GO:0050930)	2 out of 15	NTF3;FGF10	0.661067	0.999996	0.908931	0.376207
negative regulation of protein tyrosine kinase activity (GO:0061099)	2 out of 15	ERRFI1;SRCIN1	0.661067	0.999996	0.908931	0.376207
regulation of norepinephrine secretion (GO:0014061)	2 out of 15	HRH3;P2RY1	0.661067	0.999996	0.908931	0.376207
positive regulation of cardiac muscle hypertrophy (GO:0010613)	2 out of 15	MEF2C;ADRB1	0.661067	0.999996	0.908931	0.376207
DNA damage response, signal transduction resulting in transcription (GO:0042772)	2 out of 15	RPS6KA6;TP73	0.661067	0.999996	0.908931	0.376207
regulation of response to food (GO:0032095)	2 out of 15	NPY;CARTPT	0.661067	0.999996	0.908931	0.376207
regulation of inclusion body assembly (GO:0090083)	2 out of 15	SNCAIP;SORL1	0.661067	0.999996	0.908931	0.376207
mammary gland epithelial cell proliferation (GO:0033598)	2 out of 15	TFAP2C;WNT5A	0.661067	0.999996	0.908931	0.376207
short-chain fatty acid metabolic process (GO:0046459)	2 out of 15	ACSS1;ACOT4	0.661067	0.999996	0.908931	0.376207
extracellular negative regulation of signal transduction (GO:1900116)	2 out of 15	FBN2;DKK1	0.661067	0.999996	0.908931	0.376207
wound healing, spreading of cells (GO:0044319)	2 out of 15	MSX2;ARHGAP24	0.661067	0.999996	0.908931	0.376207
regulation of heterotypic cell-cell adhesion (GO:0034114)	2 out of 15	KLF4;BMP7	0.661067	0.999996	0.908931	0.376207
positive regulation of potassium ion transmembrane transport (GO:1901381)	2 out of 15	DPP6;GALR2	0.661067	0.999996	0.908931	0.376207
extracellular regulation of signal transduction (GO:1900115)	2 out of 15	FBN2;DKK1	0.661067	0.999996	0.908931	0.376207
positive regulation of muscle hypertrophy (GO:0014742)	2 out of 15	MEF2C;ADRB1	0.661067	0.999996	0.908931	0.376207
dicarboxylic acid catabolic process (GO:0043649)	2 out of 15	ALDH1L1;ACOT4	0.661067	0.999996	0.908931	0.376207
regulation of nitric-oxide synthase biosynthetic process (GO:0051769)	2 out of 15	KDR;TLR2	0.661067	0.999996	0.908931	0.376207
positive regulation of DNA biosynthetic process (GO:2000573)	2 out of 15	GREM1;PARM1	0.661067	0.999996	0.908931	0.376207
organic cation transport (GO:0015695)	2 out of 15	SLC22A3;SLC22A16	0.661067	0.999996	0.908931	0.376207
regulation of ruffle assembly (GO:1900027)	2 out of 15	NLGN1;ARHGAP24	0.661067	0.999996	0.908931	0.376207
positive regulation of calcium ion-dependent exocytosis (GO:0045956)	2 out of 15	SYT9;SYT7	0.661067	0.999996	0.908931	0.376207
positive regulation of sodium ion transmembrane transport (GO:1902307)	2 out of 15	NOS1;DRD4	0.661067	0.999996	0.908931	0.376207
response to laminar fluid shear stress (GO:0034616)	2 out of 15	KLF4;ETS1	0.661067	0.999996	0.908931	0.376207
negative regulation of alcohol biosynthetic process (GO:1902931)	2 out of 15	BMP2;SNAI2	0.661067	0.999996	0.908931	0.376207
negative regulation of osteoblast differentiation (GO:0045668)	5 out of 38	SFRP1;SUFU;HAND2;TWIST2;TWIST1	0.661174	0.999996	0.89504	0.370312
protein kinase C-activating G-protein coupled receptor signaling pathway (GO:0007205)	5 out of 38	CERK;PLCE1;HTR1B;DGKK;DGKZ	0.661174	0.999996	0.89504	0.370312
regulation of meiotic cell cycle (GO:0051445)	5 out of 38	DMRT1;MSX2;WNT5A;PDE3A;MSX1	0.661174	0.999996	0.89504	0.370312
negative regulation of lipid biosynthetic process (GO:0051055)	5 out of 38	BMP2;ACADL;FGF19;SNAI2;PROX1	0.661174	0.999996	0.89504	0.370312
intermediate filament-based process (GO:0045103)	5 out of 38	ATP8A2;NEFL;NEFM;NEFH;INA	0.661174	0.999996	0.89504	0.370312
cellular response to glucose stimulus (GO:0071333)	5 out of 38	NEUROD1;MEF2C;IRS2;GATA4;SOX4	0.661174	0.999996	0.89504	0.370312
anion homeostasis (GO:0055081)	5 out of 38	GCM2;TFAP2B;SLC34A2;FABP3;CKB	0.661174	0.999996	0.89504	0.370312
regulation of muscle cell apoptotic process (GO:0010660)	5 out of 38	SFRP2;HAND2;NRG1;BMP7;LRP6	0.661174	0.999996	0.89504	0.370312
cellular response to glucagon stimulus (GO:0071377)	5 out of 38	GLP1R;ADCY4;ADCY2;ADCY8;GNG11	0.661174	0.999996	0.89504	0.370312
regulation of epidermis development (GO:0045682)	7 out of 53	ERRFI1;TFAP2C;CDH3;MSX2;SMO;ATOH1;OVOL2	0.662607	0.999996	0.898869	0.369951
regulation of intracellular steroid hormone receptor signaling pathway (GO:0033143)	7 out of 53	FOXA1;HEYL;SFRP1;FOXH1;NR0B1;CYP7B1;ISL1	0.662607	0.999996	0.898869	0.369951
regulation of Notch signaling pathway (GO:0008593)	7 out of 53	DLX2;EYA1;ASCL1;BMP7;HES5;OVOL2;FGF10	0.662607	0.999996	0.898869	0.369951
Wnt signaling pathway (GO:0016055)	32 out of 234	RYR2;GATA4;FZD10;APCDD1;CELSR1;LRP6;HHEX;CDH3;SOX17;T;FRZB;RSPO2;RSPO3;SOX4;WNT3;FZD1;WNT10A;WNT3A;WNT5A;MAGI2;FZD8;GRHL3;MITF;DKK1;VAX2;PYGO1;SFRP1;SFRP2;SMO;SNAI2;ROR2;AMOTL1	0.664765	0.999996	0.935279	0.381894
drug transport (GO:0015893)	3 out of 23	SLC22A3;SLC19A1;TLR2	0.66721	0.999996	0.886151	0.358582
response to corticosterone (GO:0051412)	3 out of 23	NEFL;TRH;AVPR1A	0.66721	0.999996	0.886151	0.358582
cell communication involved in cardiac conduction (GO:0086065)	3 out of 23	RYR2;DSG2;SLC8A1	0.66721	0.999996	0.886151	0.358582
JAK-STAT cascade involved in growth hormone signaling pathway (GO:0060397)	3 out of 23	GHR;IRS2;PRLR	0.66721	0.999996	0.886151	0.358582
regulation of systemic arterial blood pressure mediated by a chemical signal (GO:0003044)	3 out of 23	RASL10B;AVPR1A;DRD5	0.66721	0.999996	0.886151	0.358582
striated muscle adaptation (GO:0014888)	3 out of 23	MEF2C;GATA6;GATA4	0.66721	0.999996	0.886151	0.358582
negative regulation of GTP catabolic process (GO:0033125)	3 out of 23	LRRK2;DAB2IP;FZD10	0.66721	0.999996	0.886151	0.358582
embryonic placenta development (GO:0001892)	3 out of 23	FOXD3;TTPA;SLC8A1	0.66721	0.999996	0.886151	0.358582
regulation of cAMP-mediated signaling (GO:0043949)	3 out of 23	LHCGR;ADRB1;CRHR2	0.66721	0.999996	0.886151	0.358582
cell differentiation involved in embryonic placenta development (GO:0060706)	3 out of 23	HAND1;NR2F2;E2F8	0.66721	0.999996	0.886151	0.358582
regulation of systemic arterial blood pressure by hormone (GO:0001990)	3 out of 23	RASL10B;AVPR1A;DRD5	0.66721	0.999996	0.886151	0.358582
cAMP-mediated signaling (GO:0019933)	3 out of 23	GLP1R;PDE3A;SOX9	0.66721	0.999996	0.886151	0.358582
negative regulation of GTPase activity (GO:0034260)	3 out of 23	LRRK2;DAB2IP;FZD10	0.66721	0.999996	0.886151	0.358582
regulation of sensory perception of pain (GO:0051930)	3 out of 23	OPRD1;KCNJ10;NPY2R	0.66721	0.999996	0.886151	0.358582
regulation of sensory perception (GO:0051931)	3 out of 23	OPRD1;KCNJ10;NPY2R	0.66721	0.999996	0.886151	0.358582
regulation of keratinocyte differentiation (GO:0045616)	3 out of 23	ERRFI1;MSX2;OVOL2	0.66721	0.999996	0.886151	0.358582
endocrine process (GO:0050886)	3 out of 23	RASL10B;AVPR1A;DRD5	0.66721	0.999996	0.886151	0.358582
regulation of transmembrane transporter activity (GO:0022898)	19 out of 141	RYR2;MEF2C;NLGN1;TRPC6;EPO;TWIST1;HTT;ADRB1;JPH1;CRHBP;CACNG7;GALR2;GSG1L;CACNG2;PPARGC1A;FGF12;CFTR;DRD4;SHANK1	0.668567	0.999996	0.919643	0.370265
response to ketone (GO:1901654)	14 out of 105	EPO;TRH;AVPR1A;HOXB13;SFRP1;NEFL;IGFBP7;DSG2;SLIT3;AVP;SLIT2;NKX2-2;NKX3-1;TLR2	0.672282	0.999996	0.908552	0.360766
positive regulation of blood pressure (GO:0045777)	4 out of 31	ADRB1;AVPR1A;CARTPT;AVP	0.675505	0.999996	0.875155	0.343318
cyclic-nucleotide-mediated signaling (GO:0019935)	4 out of 31	GLP1R;PDE3A;SOX9;PRKG1	0.675505	0.999996	0.875155	0.343318
epidermal cell differentiation (GO:0009913)	10 out of 76	MCOLN3;LATS2;INTU;WNT5A;PAX6;POU3F1;KLF4;POU2F3;HES5;POU4F3	0.677178	0.999996	0.894858	0.348835
epidermis development (GO:0008544)	16 out of 120	TFAP2C;WNT10A;CRABP2;BNC1;GRHL3;HOXC13;CELSR1;APCDD1;HOXB13;SOX21;DKK1;POU3F2;POU2F3;NTF3;ALX4;SOX9	0.678195	0.999996	0.908489	0.352785
homophilic cell adhesion via plasma membrane adhesion molecules (GO:0007156)	19 out of 142	ROBO2;PCDH11Y;PCDH20;PCDH11X;CELSR1;CDH8;PCDH17;ROBO1;CDH6;CDH4;CDH3;CDH2;CDH10;CDH11;FAT1;CDH13;DSG2;FAT4;FREM2	0.680813	0.999996	0.912113	0.350678
regulation of lipid biosynthetic process (GO:0046890)	15 out of 113	LHCGR;DHH;HTR2C;AVPR1A;PROX1;PTGS2;NR5A1;BMP2;FABP3;ACADL;FGF19;SNAI2;IGFBP7;AVP;PLIN5	0.682049	0.999996	0.903858	0.345865
regulation of cAMP metabolic process (GO:0030814)	15 out of 113	GLP1R;LHCGR;GIPR;NPY2R;NPR3;HTR1B;ADRB1;AKAP5;HRH3;GALR2;ADORA3;GPR161;AVP;DRD4;DRD5	0.682049	0.999996	0.903858	0.345865
peptide hormone secretion (GO:0030072)	7 out of 54	SMPD3;NEUROD1;PDX1;ILDR2;HTT;CARTPT;CPLX3	0.682291	0.999996	0.879693	0.336306
regulation of phospholipase C activity (GO:1900274)	9 out of 69	PDGFRA;PDE1C;ADCY4;ITPR2;ITPR3;ADCY2;AVPR1A;NGF;ADCY8	0.683902	0.999996	0.885915	0.336595
adherens junction organization (GO:0034332)	9 out of 69	CDH6;CDH4;CDH3;CDH2;CDH10;CDH11;CDH13;RHOD;CDH8	0.683902	0.999996	0.885915	0.336595
hippocampus development (GO:0021766)	5 out of 39	DLX2;WNT3A;ID4;LHX5;TP73	0.684228	0.999996	0.868665	0.329627
negative regulation of small GTPase mediated signal transduction (GO:0051058)	5 out of 39	DAB2IP;SLIT2;DGKZ;ARHGAP24;TRIM67	0.684228	0.999996	0.868665	0.329627
bone mineralization (GO:0030282)	5 out of 39	BMP2;PKDCC;RSPO2;PTGS2;DUOX2	0.684228	0.999996	0.868665	0.329627
negative regulation of blood pressure (GO:0045776)	5 out of 39	HRH3;NOS2;ADRB1;NOS1;DRD5	0.684228	0.999996	0.868665	0.329627
in utero embryonic development (GO:0001701)	30 out of 222	FOXC1;ANKRD11;CHD7;GATA6;IHH;TWIST1;GATA4;HHEX;RESP18;SPEG;SOX8;MSX1;SLIT2;HES3;SLC34A2;FOXD3;ARNT2;PDGFRA;EMX1;WNT3A;GRIN2B;GRHL2;BMP2;SMO;HAND2;ZFP42;LMX1B;ZFPM2;FOXA2;BMPR1A	0.687386	0.999996	0.922393	0.345767
cellular response to hypoxia (GO:0071456)	13 out of 99	OPRD1;ANGPT4;EGLN3;TRPC6;EPO;GATA6;TWIST1;PTGS2;BMP7;SFRP1;PPARGC1A;KCNK3;NKX3-1	0.691054	0.999996	0.892658	0.329871
regulation of cation channel activity (GO:2001257)	8 out of 62	RYR2;EPO;GALR2;HTT;ADRB1;JPH1;FGF12;DRD4	0.6918	0.999996	0.874982	0.322394
negative regulation of coagulation (GO:0050819)	6 out of 47	THBD;PDGFRA;PROC;ADAMTS18;GP5;PRKG1	0.692861	0.999996	0.864372	0.31716
positive regulation of transmembrane transport (GO:0034764)	10 out of 77	RYR2;DPP6;TRPC6;GRM6;GALR2;HTT;ADRB1;NOS1;CFTR;DRD4	0.693425	0.999996	0.881451	0.32271
embryo development ending in birth or egg hatching (GO:0009792)	31 out of 230	FOXC1;ANKRD11;CHD7;GATA6;IHH;TWIST1;GATA4;HHEX;RESP18;SPEG;SOX8;MSX1;SLIT2;HES3;SLC34A2;FOXD3;ARNT2;PDGFRA;EMX1;WNT3A;EVX1;GRIN2B;GRHL2;BMP2;SMO;HAND2;ZFP42;LMX1B;ZFPM2;FOXA2;BMPR1A	0.695067	0.999996	0.919552	0.334484
regulation of cell aging (GO:0090342)	3 out of 24	NUAK1;TWIST1;VASH1	0.695993	0.999996	0.843904	0.305844
embryonic hemopoiesis (GO:0035162)	3 out of 24	TAL1;KDR;SH2B3	0.695993	0.999996	0.843904	0.305844
regulation of actin cytoskeleton reorganization (GO:2000249)	3 out of 24	PDGFRA;HCK;NTF3	0.695993	0.999996	0.843904	0.305844
negative regulation of leukocyte migration (GO:0002686)	3 out of 24	GREM1;PADI2;SLIT2	0.695993	0.999996	0.843904	0.305844
activation of Rho GTPase activity (GO:0032862)	3 out of 24	SYDE2;SYDE1;ARHGAP24	0.695993	0.999996	0.843904	0.305844
pigment cell differentiation (GO:0050931)	3 out of 24	MEF2C;C10ORF11;MITF	0.695993	0.999996	0.843904	0.305844
adrenal gland development (GO:0030325)	3 out of 24	NR5A1;PDGFRA;NR0B1	0.695993	0.999996	0.843904	0.305844
glutamine family amino acid catabolic process (GO:0009065)	3 out of 24	NOS2;DDAH1;NOS1	0.695993	0.999996	0.843904	0.305844
innervation (GO:0060384)	2 out of 16	UNC13A;ISL1	0.696286	0.999996	0.843958	0.305509
positive regulation of extrinsic apoptotic signaling pathway via death domain receptors (GO:1902043)	2 out of 16	SFRP1;BMPR1B	0.696286	0.999996	0.843958	0.305509
cellular biogenic amine catabolic process (GO:0042402)	2 out of 16	HAAO;KMO	0.696286	0.999996	0.843958	0.305509
neuroblast proliferation (GO:0007405)	2 out of 16	ID4;ASCL1	0.696286	0.999996	0.843958	0.305509
suckling behavior (GO:0001967)	2 out of 16	HAND2;GRIN2B	0.696286	0.999996	0.843958	0.305509
regulation of lymphocyte chemotaxis (GO:1901623)	2 out of 16	WNT5A;PADI2	0.696286	0.999996	0.843958	0.305509
negative regulation of cell cycle arrest (GO:0071157)	2 out of 16	PHOX2B;FGF10	0.696286	0.999996	0.843958	0.305509
negative regulation of kidney development (GO:0090185)	2 out of 16	OSR1;BMP7	0.696286	0.999996	0.843958	0.305509
behavioral response to pain (GO:0048266)	2 out of 16	GRIN2B;THBS4	0.696286	0.999996	0.843958	0.305509
amine catabolic process (GO:0009310)	2 out of 16	HAAO;KMO	0.696286	0.999996	0.843958	0.305509
regulation of superoxide metabolic process (GO:0090322)	2 out of 16	AATF;BMP7	0.696286	0.999996	0.843958	0.305509
regulation of protein kinase C signaling (GO:0090036)	2 out of 16	WNT5A;SEZ6L	0.696286	0.999996	0.843958	0.305509
positive regulation of protein autophosphorylation (GO:0031954)	2 out of 16	GREM1;NGF	0.696286	0.999996	0.843958	0.305509
cGMP biosynthetic process (GO:0006182)	2 out of 16	GUCY1B3;HTR2C	0.696286	0.999996	0.843958	0.305509
cellular response to sterol (GO:0036315)	2 out of 16	SMO;LRP6	0.696286	0.999996	0.843958	0.305509
peptidyl-cysteine modification (GO:0018198)	2 out of 16	NOS2;NOS1	0.696286	0.999996	0.843958	0.305509
positive regulation of vascular endothelial growth factor receptor signaling pathway (GO:0030949)	2 out of 16	GRB10;FGF10	0.696286	0.999996	0.843958	0.305509
mammary gland epithelial cell differentiation (GO:0060644)	2 out of 16	SMO;PRLR	0.696286	0.999996	0.843958	0.305509
oxygen transport (GO:0015671)	2 out of 16	HBZ;HBQ1	0.696286	0.999996	0.843958	0.305509
fucosylation (GO:0036065)	2 out of 16	FUT9;CLASP2	0.696286	0.999996	0.843958	0.305509
negative regulation of bone mineralization (GO:0030502)	2 out of 16	GREM1;SOX9	0.696286	0.999996	0.843958	0.305509
cochlea development (GO:0090102)	2 out of 16	KCNK9;KCNK3	0.696286	0.999996	0.843958	0.305509
negative regulation of dendrite development (GO:2000171)	2 out of 16	DCC;TLX2	0.696286	0.999996	0.843958	0.305509
positive regulation of tyrosine phosphorylation of Stat5 protein (GO:0042523)	2 out of 16	GHR;EPO	0.696286	0.999996	0.843958	0.305509
positive regulation of signal transduction by p53 class mediator (GO:1901798)	2 out of 16	MSX1;TP73	0.696286	0.999996	0.843958	0.305509
negative regulation of transmembrane receptor protein serine/threonine kinase signaling pathway (GO:0090101)	14 out of 107	FBN2;FZD1;SKOR1;ONECUT2;WNT5A;MAGI2;ONECUT1;DKK1;GREM1;SFRP1;SFRP2;MECOM;DACT2;VWC2	0.699988	0.999996	0.888909	0.317067
reproductive behavior (GO:0019098)	4 out of 32	MTNR1A;AVPR1A;AVP;DRD5	0.700284	0.999996	0.84385	0.300638
rhythmic behavior (GO:0007622)	4 out of 32	NPY2R;SIX3;NPAS2;C1ORF51	0.700284	0.999996	0.84385	0.300638
myeloid cell development (GO:0061515)	4 out of 32	MEIS1;TAL1;ANK1;FLI1	0.700284	0.999996	0.84385	0.300638
calcium ion import (GO:0070509)	4 out of 32	CACNA1B;CACNA1E;NALCN;SLC8A1	0.700284	0.999996	0.84385	0.300638
activation of Ras GTPase activity (GO:0032856)	4 out of 32	SYDE2;SYDE1;NTF3;ARHGAP24	0.700284	0.999996	0.84385	0.300638
negative regulation of JNK cascade (GO:0046329)	4 out of 32	SFRP1;SFRP2;MECOM;TP73	0.700284	0.999996	0.84385	0.300638
fat-soluble vitamin metabolic process (GO:0006775)	4 out of 32	CYP26B1;CYP26C1;TTPA;LRAT	0.700284	0.999996	0.84385	0.300638
positive regulation of nitric oxide biosynthetic process (GO:0045429)	4 out of 32	DDAH1;PTGS2;KLF4;TLR2	0.700284	0.999996	0.84385	0.300638
ceramide biosynthetic process (GO:0046513)	4 out of 32	UGT8;ST8SIA2;ST8SIA3;B4GALNT1	0.700284	0.999996	0.84385	0.300638
regulation of peptidyl-lysine acetylation (GO:2000756)	5 out of 40	TWIST1;SNAI2;NOS1;PPARGC1A;SOX4	0.706198	0.999996	0.843796	0.293523
regulation of bone remodeling (GO:0046850)	5 out of 40	GREM1;SFRP1;TNFRSF11B;CARTPT;LRP6	0.706198	0.999996	0.843796	0.293523
axon cargo transport (GO:0008088)	5 out of 40	UGT8;UCHL1;HTT;NEFL;NEFM	0.706198	0.999996	0.843796	0.293523
cellular response to hexose stimulus (GO:0071331)	5 out of 40	NEUROD1;MEF2C;IRS2;GATA4;SOX4	0.706198	0.999996	0.843796	0.293523
regulation of ion transmembrane transporter activity (GO:0032412)	18 out of 137	RYR2;MEF2C;NLGN1;TRPC6;EPO;HTT;ADRB1;JPH1;CRHBP;CACNG7;GALR2;GSG1L;CACNG2;PPARGC1A;FGF12;CFTR;DRD4;SHANK1	0.708171	0.999996	0.893052	0.308165
negative regulation of cell adhesion (GO:0007162)	15 out of 115	DSCAM;LAMB1;KLF4;COL1A1;BMP2;MMP14;DAB1;ADAMTS18;DACT2;CYP1B1;SNAI2;CDH13;SPOCK1;TGFBI;PRKG1	0.708419	0.999996	0.885677	0.30531
neural nucleus development (GO:0048857)	8 out of 63	ALDH1A3;NFIB;ARX;PADI2;SYPL2;CKB;ASCL1;INA	0.709273	0.999996	0.859023	0.295087
positive regulation of endothelial cell proliferation (GO:0001938)	8 out of 63	BMP2;EGR3;WNT5A;KDR;CDH13;PROX1;PRKD1;THBS4	0.709273	0.999996	0.859023	0.295087
Rho protein signal transduction (GO:0007266)	6 out of 48	ARHGEF3;ARHGAP29;CDH13;ADRB1;CELSR1;RHOD	0.712713	0.999996	0.843742	0.285755
negative regulation of axonogenesis (GO:0050771)	6 out of 48	DAB1;DCC;WNT3A;WNT5A;SLIT2;WNT3	0.712713	0.999996	0.843742	0.285755
intestinal cholesterol absorption (GO:0030299)	1 out of 8	ABCG5	0.713818	0.999996	0.844012	0.28454
valine metabolic process (GO:0006573)	1 out of 8	GHR	0.713818	0.999996	0.844012	0.28454
lung lobe morphogenesis (GO:0060463)	1 out of 8	GRHL2	0.713818	0.999996	0.844012	0.28454
positive regulation of heat generation (GO:0031652)	1 out of 8	PTGS2	0.713818	0.999996	0.844012	0.28454
positive regulation of cyclin-dependent protein serine/threonine kinase activity involved in G1/S transition of mitotic cell cycle (GO:0031659)	1 out of 8	FGF10	0.713818	0.999996	0.844012	0.28454
cellular response to follicle-stimulating hormone stimulus (GO:0071372)	1 out of 8	GATA4	0.713818	0.999996	0.844012	0.28454
negative regulation of hormone biosynthetic process (GO:0032353)	1 out of 8	BMP2	0.713818	0.999996	0.844012	0.28454
negative regulation of T cell differentiation in thymus (GO:0033085)	1 out of 8	IHH	0.713818	0.999996	0.844012	0.28454
synaptic vesicle maturation (GO:0016188)	1 out of 8	UNC13A	0.713818	0.999996	0.844012	0.28454
negative regulation of glycogen biosynthetic process (GO:0045719)	1 out of 8	GRB10	0.713818	0.999996	0.844012	0.28454
L-serine metabolic process (GO:0006563)	1 out of 8	CBS	0.713818	0.999996	0.844012	0.28454
regulation of metanephric nephron tubule epithelial cell differentiation (GO:0072307)	1 out of 8	FAT4	0.713818	0.999996	0.844012	0.28454
cellular hyperosmotic response (GO:0071474)	1 out of 8	EPO	0.713818	0.999996	0.844012	0.28454
response to dietary excess (GO:0002021)	1 out of 8	SGIP1	0.713818	0.999996	0.844012	0.28454
regulation of fever generation (GO:0031620)	1 out of 8	PTGS2	0.713818	0.999996	0.844012	0.28454
gonadal mesoderm development (GO:0007506)	1 out of 8	ZFPM2	0.713818	0.999996	0.844012	0.28454
negative regulation of epidermal growth factor-activated receptor activity (GO:0007175)	1 out of 8	ERRFI1	0.713818	0.999996	0.844012	0.28454
desmosome organization (GO:0002934)	1 out of 8	SNAI2	0.713818	0.999996	0.844012	0.28454
modulation by organism of defense response of other organism involved in symbiotic interaction (GO:0052255)	1 out of 8	TLR2	0.713818	0.999996	0.844012	0.28454
G-protein coupled receptor signaling pathway coupled to cGMP nucleotide second messenger (GO:0007199)	1 out of 8	FZD1	0.713818	0.999996	0.844012	0.28454
folic acid transport (GO:0015884)	1 out of 8	SLC19A1	0.713818	0.999996	0.844012	0.28454
negative regulation of erythrocyte differentiation (GO:0045647)	1 out of 8	MAFB	0.713818	0.999996	0.844012	0.28454
negative regulation of toll-like receptor 4 signaling pathway (GO:0034144)	1 out of 8	DAB2IP	0.713818	0.999996	0.844012	0.28454
negative regulation of DNA repair (GO:0045738)	1 out of 8	TWIST1	0.713818	0.999996	0.844012	0.28454
regulation of meiosis I (GO:0060631)	1 out of 8	DMRT1	0.713818	0.999996	0.844012	0.28454
production of molecular mediator involved in inflammatory response (GO:0002532)	1 out of 8	SLC7A2	0.713818	0.999996	0.844012	0.28454
homocysteine metabolic process (GO:0050667)	1 out of 8	CBS	0.713818	0.999996	0.844012	0.28454
mitochondrion transport along microtubule (GO:0047497)	1 out of 8	MAP1B	0.713818	0.999996	0.844012	0.28454
negative regulation of neurotransmitter secretion (GO:0046929)	1 out of 8	HTR6	0.713818	0.999996	0.844012	0.28454
negative regulation of cAMP-mediated signaling (GO:0043951)	1 out of 8	CRHR2	0.713818	0.999996	0.844012	0.28454
regulation of mesenchymal to epithelial transition involved in metanephros morphogenesis (GO:0003339)	1 out of 8	GDNF	0.713818	0.999996	0.844012	0.28454
citrulline biosynthetic process (GO:0019240)	1 out of 8	PADI2	0.713818	0.999996	0.844012	0.28454
pyrimidine deoxyribonucleotide catabolic process (GO:0009223)	1 out of 8	CCNO	0.713818	0.999996	0.844012	0.28454
bundle of His cell to Purkinje myocyte communication (GO:0086069)	1 out of 8	DSG2	0.713818	0.999996	0.844012	0.28454
phospholipase C-activating dopamine receptor signaling pathway (GO:0060158)	1 out of 8	DRD5	0.713818	0.999996	0.844012	0.28454
establishment of mitochondrion localization, microtubule-mediated (GO:0034643)	1 out of 8	MAP1B	0.713818	0.999996	0.844012	0.28454
positive regulation of protein homodimerization activity (GO:0090073)	1 out of 8	MEF2C	0.713818	0.999996	0.844012	0.28454
growth hormone receptor signaling pathway (GO:0060396)	1 out of 8	GHR	0.713818	0.999996	0.844012	0.28454
positive regulation by symbiont of host defense response (GO:0052509)	1 out of 8	TLR2	0.713818	0.999996	0.844012	0.28454
regulation of podosome assembly (GO:0071801)	1 out of 8	HCK	0.713818	0.999996	0.844012	0.28454
regulation of endoplasmic reticulum stress-induced intrinsic apoptotic signaling pathway (GO:1902235)	1 out of 8	PDX1	0.713818	0.999996	0.844012	0.28454
metanephric mesenchyme development (GO:0072075)	1 out of 8	OSR1	0.713818	0.999996	0.844012	0.28454
positive regulation by organism of defense response of other organism involved in symbiotic interaction (GO:0052510)	1 out of 8	TLR2	0.713818	0.999996	0.844012	0.28454
regulation of DNA endoreduplication (GO:0032875)	1 out of 8	E2F8	0.713818	0.999996	0.844012	0.28454
blood vessel maturation (GO:0001955)	1 out of 8	MMP2	0.713818	0.999996	0.844012	0.28454
negative regulation of fibroblast apoptotic process (GO:2000270)	1 out of 8	SFRP1	0.713818	0.999996	0.844012	0.28454
positive regulation of ryanodine-sensitive calcium-release channel activity (GO:0060316)	1 out of 8	RYR2	0.713818	0.999996	0.844012	0.28454
L-alpha-amino acid transmembrane transport (GO:1902475)	1 out of 8	SLC7A2	0.713818	0.999996	0.844012	0.28454
negative regulation of fatty acid transport (GO:2000192)	1 out of 8	IRS2	0.713818	0.999996	0.844012	0.28454
peptidyl-arginine omega-N-methylation (GO:0035247)	1 out of 8	PRMT8	0.713818	0.999996	0.844012	0.28454
fatty acid elongation (GO:0030497)	1 out of 8	ELOVL2	0.713818	0.999996	0.844012	0.28454
endothelium development (GO:0003158)	1 out of 8	KDR	0.713818	0.999996	0.844012	0.28454
diterpenoid biosynthetic process (GO:0016102)	1 out of 8	ALDH1A3	0.713818	0.999996	0.844012	0.28454
behavioral response to nicotine (GO:0035095)	1 out of 8	CHRNB1	0.713818	0.999996	0.844012	0.28454
negative regulation of smooth muscle cell differentiation (GO:0051151)	1 out of 8	PRDM6	0.713818	0.999996	0.844012	0.28454
regulation of G0 to G1 transition (GO:0070316)	1 out of 8	DAB2IP	0.713818	0.999996	0.844012	0.28454
alanine transport (GO:0032328)	1 out of 8	SLC7A10	0.713818	0.999996	0.844012	0.28454
positive regulation of heterotypic cell-cell adhesion (GO:0034116)	1 out of 8	BMP7	0.713818	0.999996	0.844012	0.28454
dendritic spine morphogenesis (GO:0060997)	1 out of 8	SHANK1	0.713818	0.999996	0.844012	0.28454
histamine secretion (GO:0001821)	1 out of 8	ADORA3	0.713818	0.999996	0.844012	0.28454
positive regulation of dendritic spine morphogenesis (GO:0061003)	1 out of 8	CUX2	0.713818	0.999996	0.844012	0.28454
regulation of histone phosphorylation (GO:0033127)	1 out of 8	TWIST1	0.713818	0.999996	0.844012	0.28454
positive regulation of protein kinase C signaling (GO:0090037)	1 out of 8	WNT5A	0.713818	0.999996	0.844012	0.28454
cellular response to ethanol (GO:0071361)	1 out of 8	ITPR2	0.713818	0.999996	0.844012	0.28454
cysteine metabolic process (GO:0006534)	1 out of 8	CBS	0.713818	0.999996	0.844012	0.28454
negative regulation of norepinephrine secretion (GO:0010700)	1 out of 8	P2RY1	0.713818	0.999996	0.844012	0.28454
modulation by symbiont of host defense response (GO:0052031)	1 out of 8	TLR2	0.713818	0.999996	0.844012	0.28454
peptidyl-tyrosine autophosphorylation (GO:0038083)	1 out of 8	KDR	0.713818	0.999996	0.844012	0.28454
negative regulation of amyloid precursor protein catabolic process (GO:1902992)	1 out of 8	SORL1	0.713818	0.999996	0.844012	0.28454
response to xenobiotic stimulus (GO:0009410)	1 out of 8	SLITRK5	0.713818	0.999996	0.844012	0.28454
modulation by symbiont of host immune response (GO:0052553)	1 out of 8	TLR2	0.713818	0.999996	0.844012	0.28454
modulation by organism of immune response of other organism involved in symbiotic interaction (GO:0052552)	1 out of 8	TLR2	0.713818	0.999996	0.844012	0.28454
vitamin transmembrane transport (GO:0035461)	1 out of 8	SLC19A3	0.713818	0.999996	0.844012	0.28454
lactate metabolic process (GO:0006089)	1 out of 8	HTT	0.713818	0.999996	0.844012	0.28454
regulation of protein heterodimerization activity (GO:0043497)	1 out of 8	NRG1	0.713818	0.999996	0.844012	0.28454
interkinetic nuclear migration (GO:0022027)	1 out of 8	HHEX	0.713818	0.999996	0.844012	0.28454
spermatid nucleus differentiation (GO:0007289)	1 out of 8	PYGO1	0.713818	0.999996	0.844012	0.28454
cellular response to vitamin D (GO:0071305)	1 out of 8	SFRP1	0.713818	0.999996	0.844012	0.28454
sodium ion export (GO:0071436)	1 out of 8	SLC8A1	0.713818	0.999996	0.844012	0.28454
rRNA catabolic process (GO:0016075)	1 out of 8	ERN2	0.713818	0.999996	0.844012	0.28454
neuron remodeling (GO:0016322)	1 out of 8	NTN4	0.713818	0.999996	0.844012	0.28454
regulation of response to osmotic stress (GO:0047484)	1 out of 8	EPO	0.713818	0.999996	0.844012	0.28454
positive regulation of type I interferon-mediated signaling pathway (GO:0060340)	1 out of 8	WNT5A	0.713818	0.999996	0.844012	0.28454
positive regulation of vascular permeability (GO:0043117)	1 out of 8	PDE3A	0.713818	0.999996	0.844012	0.28454
hormone catabolic process (GO:0042447)	1 out of 8	DIO3	0.713818	0.999996	0.844012	0.28454
cellular response to nicotine (GO:0071316)	1 out of 8	MSX1	0.713818	0.999996	0.844012	0.28454
response to parathyroid hormone (GO:0071107)	1 out of 8	MEF2C	0.713818	0.999996	0.844012	0.28454
coronary vasculature morphogenesis (GO:0060977)	1 out of 8	HAND2	0.713818	0.999996	0.844012	0.28454
respiratory tube development (GO:0030323)	1 out of 8	PCSK5	0.713818	0.999996	0.844012	0.28454
vitamin A metabolic process (GO:0006776)	1 out of 8	LRAT	0.713818	0.999996	0.844012	0.28454
hyperosmotic salinity response (GO:0042538)	1 out of 8	AVP	0.713818	0.999996	0.844012	0.28454
base-excision repair, AP site formation (GO:0006285)	1 out of 8	CCNO	0.713818	0.999996	0.844012	0.28454
neurotransmitter-gated ion channel clustering (GO:0072578)	1 out of 8	NLGN1	0.713818	0.999996	0.844012	0.28454
positive regulation of p38MAPK cascade (GO:1900745)	1 out of 8	BMP2	0.713818	0.999996	0.844012	0.28454
pyrimidine-containing compound transmembrane transport (GO:0072531)	1 out of 8	SLC19A3	0.713818	0.999996	0.844012	0.28454
sequestering of extracellular ligand from receptor (GO:0035581)	1 out of 8	FBN2	0.713818	0.999996	0.844012	0.28454
regulation of chromatin binding (GO:0035561)	1 out of 8	EBF2	0.713818	0.999996	0.844012	0.28454
adaptation of signaling pathway (GO:0023058)	1 out of 8	GIPR	0.713818	0.999996	0.844012	0.28454
regulation of transforming growth factor beta1 production (GO:0032908)	1 out of 8	GATA6	0.713818	0.999996	0.844012	0.28454
cellular response to steroid hormone stimulus (GO:0071383)	16 out of 123	MSX2;NR2F1;ESRRG;NR0B1;NR2F2;NR2E1;SSTR1;ISL1;BMP7;NR5A1;CRHBP;AR;SFRP1;MYOD1;PGR;NKX3-1	0.716404	0.999996	0.882861	0.294444
response to interleukin-1 (GO:0070555)	9 out of 71	GHR;SFRP1;IL1RL2;EPO;DAB2IP;SOX9;ETS1;NKX3-1;ADAMTS7	0.716984	0.999996	0.857236	0.285204
response to amino acid (GO:0043200)	11 out of 86	COL1A1;PDGFRA;COL16A1;SST;MMP2;RRAGD;PDGFC;PDX1;ASCL1;PPARGC1A;LRP6	0.717136	0.999996	0.866066	0.287958
cellular response to decreased oxygen levels (GO:0036294)	13 out of 101	OPRD1;ANGPT4;EGLN3;TRPC6;EPO;GATA6;TWIST1;PTGS2;BMP7;SFRP1;PPARGC1A;KCNK3;NKX3-1	0.718701	0.999996	0.872268	0.288119
peptide secretion (GO:0002790)	7 out of 56	SMPD3;NEUROD1;PDX1;ILDR2;HTT;CARTPT;CPLX3	0.719407	0.999996	0.843688	0.27785
embryo development (GO:0009790)	37 out of 276	PCSK2;FOXC1;ANKRD11;CHD7;GATA6;IHH;TWIST1;GATA4;STOX2;HHEX;RESP18;SPEG;SOX8;MSX1;SLIT2;HES3;SLC34A2;FOXD3;ARNT2;PDGFRA;EMX1;WNT3A;EVX1;NRG1;GRIN2B;GRHL2;BMP2;SMO;HAND2;ZFP42;SNAI2;LMX1B;ZFPM2;PTF1A;CCNO;FOXA2;BMPR1A	0.719528	0.999996	0.913595	0.300719
response to iron ion (GO:0010039)	3 out of 25	TFAP2A;PDX1;SLC6A3	0.722847	0.999996	0.805498	0.26143
lipid storage (GO:0019915)	3 out of 25	NRIP1;B4GALNT1;PLIN5	0.722847	0.999996	0.805498	0.26143
positive regulation of smooth muscle contraction (GO:0045987)	3 out of 25	NPY2R;PTGS2;NPNT	0.722847	0.999996	0.805498	0.26143
response to salt stress (GO:0009651)	3 out of 25	EPO;AVP;KMO	0.722847	0.999996	0.805498	0.26143
very long-chain fatty acid metabolic process (GO:0000038)	3 out of 25	ELOVL2;HSD17B4;ACOT4	0.722847	0.999996	0.805498	0.26143
regulation of myelination (GO:0031641)	3 out of 25	TG;TENM4;HES5	0.722847	0.999996	0.805498	0.26143
regulation of tyrosine phosphorylation of Stat3 protein (GO:0042516)	4 out of 33	GHR;ISL1;HES5;CRLF1	0.723668	0.999996	0.814704	0.263494
chordate embryonic development (GO:0043009)	30 out of 226	FOXC1;ANKRD11;CHD7;GATA6;IHH;TWIST1;GATA4;HHEX;RESP18;SPEG;SOX8;MSX1;SLIT2;HES3;SLC34A2;FOXD3;ARNT2;PDGFRA;EMX1;WNT3A;GRIN2B;GRHL2;BMP2;SMO;HAND2;ZFP42;LMX1B;ZFPM2;FOXA2;BMPR1A	0.72472	0.999996	0.903355	0.290853
regulation of vasculature development (GO:1901342)	26 out of 197	GATA6;TWIST1;GATA4;NR2E1;PTGS2;ETS1;THBS4;CRHR2;HHEX;BAI2;BAI3;KDR;CYP1B1;CCBE1;ANGPT4;WNT5A;DAB2IP;VASH1;KLF4;ISL1;BMP7;SFRP1;SFRP2;DDAH1;PRKD1;GPR124	0.725296	0.999996	0.897442	0.288236
cell recognition (GO:0008037)	14 out of 109	ROBO2;COLEC12;CNTNAP2;ROBO3;DSCAM;MEGF10;BDNF;FOXG1;ROBO1;EFNB3;CNTN4;NCAM2;FEZF2;OPCML	0.726243	0.999996	0.870093	0.278317
cellular response to oxygen levels (GO:0071453)	14 out of 109	OPRD1;ANGPT4;EGLN3;TRPC6;EPO;GATA6;TWIST1;PTGS2;BMP7;SFRP1;MYOD1;PPARGC1A;KCNK3;NKX3-1	0.726243	0.999996	0.870093	0.278317
stem cell maintenance (GO:0019827)	14 out of 109	TFAP2C;CDX2;PRDM14;NR2E1;PROX1;KLF4;SFRP1;CDH2;SIX2;SOX9;SOX4;HES5;FGF10;BMPR1A	0.726243	0.999996	0.870093	0.278317
negative regulation of cell-cell adhesion (GO:0022408)	5 out of 41	BMP2;ADAMTS18;SNAI2;KLF4;PRKG1	0.727074	0.999996	0.820309	0.261455
cellular response to monosaccharide stimulus (GO:0071326)	5 out of 41	NEUROD1;MEF2C;IRS2;GATA4;SOX4	0.727074	0.999996	0.820309	0.261455
primary alcohol metabolic process (GO:0034308)	5 out of 41	ALDH1A3;RBP4;CYP1B1;LRAT;ACSS1	0.727074	0.999996	0.820309	0.261455
water transport (GO:0006833)	5 out of 41	ADCY4;ADCY2;AVP;ADCY8;CFTR	0.727074	0.999996	0.820309	0.261455
response to zinc ion (GO:0010043)	5 out of 41	MT1A;HAAO;MT1M;MT1H;KCNK3	0.727074	0.999996	0.820309	0.261455
glycolipid biosynthetic process (GO:0009247)	5 out of 41	UGT8;ST8SIA2;ST8SIA3;B4GALNT1;CWH43	0.727074	0.999996	0.820309	0.261455
cell-cell adhesion via plasma-membrane adhesion molecules (GO:0098742)	25 out of 190	ROBO2;NLGN1;PCDH11Y;PCDH11X;CELSR1;CDH8;PCDH17;ROBO1;CDH6;CDH4;CDH3;CDH2;GRID2;PCDH20;CLDN11;DAB1;CDH10;CDH11;IL1RAPL1;FAT1;CDH13;DSG2;FAT4;FREM2;CBLN1	0.728062	0.999996	0.894309	0.283826
phosphatidylinositol dephosphorylation (GO:0046856)	2 out of 17	INPP5A;MTMR7	0.728414	0.999996	0.787648	0.249594
regulation of cardiac muscle contraction by regulation of the release of sequestered calcium ion (GO:0010881)	2 out of 17	RYR2;SLC8A1	0.728414	0.999996	0.787648	0.249594
synaptic transmission, cholinergic (GO:0007271)	2 out of 17	CHRNB1;SLC5A7	0.728414	0.999996	0.787648	0.249594
epithelial structure maintenance (GO:0010669)	2 out of 17	RBP4;SOX9	0.728414	0.999996	0.787648	0.249594
Rac protein signal transduction (GO:0016601)	2 out of 17	CYFIP1;CDH13	0.728414	0.999996	0.787648	0.249594
regulation of ARF protein signal transduction (GO:0032012)	2 out of 17	PSD;IQSEC3	0.728414	0.999996	0.787648	0.249594
positive regulation of myotube differentiation (GO:0010831)	2 out of 17	CYP26B1;MYOD1	0.728414	0.999996	0.787648	0.249594
response to vitamin A (GO:0033189)	2 out of 17	EPO;BDNF	0.728414	0.999996	0.787648	0.249594
positive regulation of glycogen metabolic process (GO:0070875)	2 out of 17	IRS2;ADRA1B	0.728414	0.999996	0.787648	0.249594
cellular response to ammonium ion (GO:0071242)	2 out of 17	CRHBP;LRRK2	0.728414	0.999996	0.787648	0.249594
positive regulation of peptidyl-threonine phosphorylation (GO:0010800)	2 out of 17	WNT5A;BMP7	0.728414	0.999996	0.787648	0.249594
G-protein coupled purinergic receptor signaling pathway (GO:0035588)	2 out of 17	ADORA3;P2RY1	0.728414	0.999996	0.787648	0.249594
regulation of fatty acid metabolic process (GO:0019217)	9 out of 72	FABP3;ACADL;TWIST1;IRS2;AVPR1A;AVP;PTGS2;PPARGC1A;PLIN5	0.732646	0.999996	0.84358	0.262432
regulation of heart rate (GO:0002027)	9 out of 72	RYR2;SPTBN4;IRX5;DSG2;ADRB1;KCNA5;AVPR1A;ADRA1B;SLC8A1	0.732646	0.999996	0.84358	0.262432
positive regulation of cAMP metabolic process (GO:0030816)	9 out of 72	GLP1R;LHCGR;GIPR;ADORA3;GPR161;ADRB1;AVP;AKAP5;DRD5	0.732646	0.999996	0.84358	0.262432
negative regulation of purine nucleotide metabolic process (GO:1900543)	9 out of 72	HRH3;GALR2;LRRK2;NPY2R;NPR3;DAB2IP;HTR1B;FZD10;DRD4	0.732646	0.999996	0.84358	0.262432
cytosolic calcium ion homeostasis (GO:0051480)	23 out of 176	GLP1R;PDGFRA;RYR2;TRPC6;GIPR;NPY2R;HTR2C;ITPR3;KCNA5;AVPR1A;JPH1;SLC8B1;SLC8A1;RYR3;LRP6;CALB1;HRH3;GALR2;P2RY1;PLCE1;AVP;PVALB;KCNK3	0.734106	0.999996	0.887305	0.274267
cell-cell adhesion (GO:0098609)	25 out of 191	ROBO2;NLGN1;PCDH11Y;PCDH11X;CELSR1;CDH8;PCDH17;ROBO1;CDH6;CDH4;CDH3;CDH2;GRID2;PCDH20;CLDN11;DAB1;CDH10;CDH11;IL1RAPL1;FAT1;CDH13;DSG2;FAT4;FREM2;CBLN1	0.737678	0.999996	0.888869	0.270437
cellular response to acid chemical (GO:0071229)	19 out of 147	PDGFRA;MEF2C;COL16A1;WNT3A;OSR1;MMP2;WNT5A;FZD10;AVPR1A;COL1A1;SFRP1;BRINP2;CYP26B1;RRAGD;PDGFC;SOX9;PPARGC1A;BRINP3;WNT3	0.738117	0.999996	0.876225	0.266068
negative regulation of ossification (GO:0030279)	8 out of 65	GREM1;MEF2C;SFRP1;SUFU;HAND2;TWIST2;TWIST1;SOX9	0.742224	0.999996	0.828785	0.247064
striated muscle cell development (GO:0055002)	8 out of 65	CHRNB1;ACTA1;UCHL1;NKX2-6;SMO;MYOD1;SPEG;SLC8A1	0.742224	0.999996	0.828785	0.247064
dendrite morphogenesis (GO:0048813)	4 out of 34	DSCAM;BTBD3;SLITRK5;DCLK1	0.745666	0.999996	0.787501	0.231114
regulation of calcium ion-dependent exocytosis (GO:0017158)	4 out of 34	SYT10;PKDREJ;SYT9;SYT7	0.745666	0.999996	0.787501	0.231114
negative regulation of neuron apoptotic process (GO:0043524)	17 out of 133	TFAP2A;TFAP2B;MEF2C;TFAP2D;BDNF;HTT;NDNF;NGF;ISL1;GDNF;CHL1;NTF3;NEFL;PPARGC1A;NES;CRLF1;TP73	0.74682	0.999996	0.865103	0.252551
calcium ion transport into cytosol (GO:0060402)	5 out of 42	RYR2;HTR2C;ITPR3;JPH1;SLC8A1	0.746857	0.999996	0.798092	0.232948
regulation of protein acetylation (GO:1901983)	5 out of 42	TWIST1;SNAI2;NOS1;PPARGC1A;SOX4	0.746857	0.999996	0.798092	0.232948
dopamine receptor signaling pathway (GO:0007212)	3 out of 26	HTT;DRD4;DRD5	0.74781	0.999996	0.770431	0.223892
positive regulation of epithelial to mesenchymal transition (GO:0010718)	3 out of 26	COL1A1;BMP2;TWIST1	0.74781	0.999996	0.770431	0.223892
positive regulation of vasodilation (GO:0045909)	3 out of 26	NOS2;NOS1;CFTR	0.74781	0.999996	0.770431	0.223892
positive regulation of axon extension (GO:0045773)	3 out of 26	DSCAM;MAP1B;NGF	0.74781	0.999996	0.770431	0.223892
establishment of spindle localization (GO:0051293)	3 out of 26	EYA1;HTT;FGF10	0.74781	0.999996	0.770431	0.223892
determination of left/right symmetry (GO:0007368)	6 out of 50	RIPPLY2;SMO;T;ZIC3;RTTN;FGF10	0.749715	0.999996	0.805296	0.231976
negative regulation of protein binding (GO:0032091)	6 out of 50	LRRK2;ISL1;SORL1;NES;PEX14;NKX3-1	0.749715	0.999996	0.805296	0.231976
negative regulation of wound healing (GO:0061045)	6 out of 50	THBD;PDGFRA;PROC;ADAMTS18;GP5;PRKG1	0.749715	0.999996	0.805296	0.231976
cellular response to carbohydrate stimulus (GO:0071322)	6 out of 50	COLEC12;NEUROD1;MEF2C;IRS2;GATA4;SOX4	0.749715	0.999996	0.805296	0.231976
response to hexose (GO:0009746)	14 out of 111	SLC34A2;MEF2C;GIPR;PDX1;ILDR2;IRS2;GATA4;TRH;PTGS2;NEUROD1;SARM1;NKX6-1;SOX4;NKX2-2	0.750996	0.999996	0.852052	0.243989
phenol-containing compound metabolic process (GO:0018958)	10 out of 81	TG;SPR;HTR1A;DIO3;INSM1;CRYM;SNCAIP;SLC6A3;DUOX2;DRD4	0.753194	0.999996	0.831596	0.235701
epithelial cell differentiation involved in prostate gland development (GO:0060742)	1 out of 9	FOXA1	0.755259	0.999996	0.738468	0.207284
fucose catabolic process (GO:0019317)	1 out of 9	FUT9	0.755259	0.999996	0.738468	0.207284
imidazole-containing compound metabolic process (GO:0052803)	1 out of 9	TRH	0.755259	0.999996	0.738468	0.207284
mitochondrial genome maintenance (GO:0000002)	1 out of 9	MEF2C	0.755259	0.999996	0.738468	0.207284
negative regulation of hormone metabolic process (GO:0032351)	1 out of 9	BMP2	0.755259	0.999996	0.738468	0.207284
mitochondrial calcium ion transport (GO:0006851)	1 out of 9	SLC8B1	0.755259	0.999996	0.738468	0.207284
positive regulation of granulocyte macrophage colony-stimulating factor production (GO:0032725)	1 out of 9	ISL1	0.755259	0.999996	0.738468	0.207284
regulation of glucokinase activity (GO:0033131)	1 out of 9	FOXA2	0.755259	0.999996	0.738468	0.207284
regulation of RIG-I signaling pathway (GO:0039535)	1 out of 9	TRIM15	0.755259	0.999996	0.738468	0.207284
ear development (GO:0043583)	1 out of 9	TCF15	0.755259	0.999996	0.738468	0.207284
negative regulation of translation, ncRNA-mediated (GO:0040033)	1 out of 9	TRIM71	0.755259	0.999996	0.738468	0.207284
NIK/NF-kappaB signaling (GO:0038061)	1 out of 9	ALK	0.755259	0.999996	0.738468	0.207284
regulation of cyclin-dependent protein serine/threonine kinase activity involved in G1/S transition of mitotic cell cycle (GO:0031657)	1 out of 9	FGF10	0.755259	0.999996	0.738468	0.207284
positive regulation of cell cycle checkpoint (GO:1901978)	1 out of 9	PROX1	0.755259	0.999996	0.738468	0.207284
triglyceride-rich lipoprotein particle remodeling (GO:0034370)	1 out of 9	LPL	0.755259	0.999996	0.738468	0.207284
endocardial cushion development (GO:0003197)	1 out of 9	GATA4	0.755259	0.999996	0.738468	0.207284
atrial cardiac muscle cell action potential (GO:0086014)	1 out of 9	KCNA5	0.755259	0.999996	0.738468	0.207284
negative regulation of digestive system process (GO:0060457)	1 out of 9	ABCG5	0.755259	0.999996	0.738468	0.207284
positive regulation of digestive system process (GO:0060456)	1 out of 9	ADRB1	0.755259	0.999996	0.738468	0.207284
activation of MAPKKK activity (GO:0000185)	1 out of 9	DAB2IP	0.755259	0.999996	0.738468	0.207284
mucosal-associated lymphoid tissue development (GO:0048537)	1 out of 9	NKX2-3	0.755259	0.999996	0.738468	0.207284
L-fucose catabolic process (GO:0042355)	1 out of 9	FUT9	0.755259	0.999996	0.738468	0.207284
pyrimidine nucleotide catabolic process (GO:0006244)	1 out of 9	CCNO	0.755259	0.999996	0.738468	0.207284
signal peptide processing (GO:0006465)	1 out of 9	PCSK5	0.755259	0.999996	0.738468	0.207284
regulation of endothelial cell chemotaxis (GO:2001026)	1 out of 9	PRKD1	0.755259	0.999996	0.738468	0.207284
regulation of extracellular matrix disassembly (GO:0010715)	1 out of 9	ETS1	0.755259	0.999996	0.738468	0.207284
cellular response to growth hormone stimulus (GO:0071378)	1 out of 9	GHR	0.755259	0.999996	0.738468	0.207284
negative regulation of inclusion body assembly (GO:0090084)	1 out of 9	SORL1	0.755259	0.999996	0.738468	0.207284
positive regulation of syncytium formation by plasma membrane fusion (GO:0060143)	1 out of 9	MYOD1	0.755259	0.999996	0.738468	0.207284
regulation of gonadotropin secretion (GO:0032276)	1 out of 9	INHBB	0.755259	0.999996	0.738468	0.207284
leukocyte aggregation (GO:0070486)	1 out of 9	BMP7	0.755259	0.999996	0.738468	0.207284
regulation of vitamin D biosynthetic process (GO:0060556)	1 out of 9	SNAI2	0.755259	0.999996	0.738468	0.207284
positive regulation of hair cycle (GO:0042635)	1 out of 9	MSX2	0.755259	0.999996	0.738468	0.207284
peptidyl-arginine N-methylation (GO:0035246)	1 out of 9	PRMT8	0.755259	0.999996	0.738468	0.207284
import into cell (GO:0098657)	1 out of 9	KCNJ10	0.755259	0.999996	0.738468	0.207284
response to nitrosative stress (GO:0051409)	1 out of 9	MARCH2	0.755259	0.999996	0.738468	0.207284
mature B cell differentiation involved in immune response (GO:0002313)	1 out of 9	NKX2-3	0.755259	0.999996	0.738468	0.207284
negative regulation of translation involved in gene silencing by miRNA (GO:0035278)	1 out of 9	TRIM71	0.755259	0.999996	0.738468	0.207284
neurotransmitter catabolic process (GO:0042135)	1 out of 9	PRIMA1	0.755259	0.999996	0.738468	0.207284
ADP metabolic process (GO:0046031)	1 out of 9	AK1	0.755259	0.999996	0.738468	0.207284
positive regulation of mast cell degranulation (GO:0043306)	1 out of 9	ADORA3	0.755259	0.999996	0.738468	0.207284
regulation of glucocorticoid metabolic process (GO:0031943)	1 out of 9	BMP2	0.755259	0.999996	0.738468	0.207284
positive regulation of mast cell activation involved in immune response (GO:0033008)	1 out of 9	ADORA3	0.755259	0.999996	0.738468	0.207284
negative regulation of dendrite morphogenesis (GO:0050774)	1 out of 9	TLX2	0.755259	0.999996	0.738468	0.207284
retinal cone cell development (GO:0046549)	1 out of 9	HCN1	0.755259	0.999996	0.738468	0.207284
lung vasculature development (GO:0060426)	1 out of 9	ERRFI1	0.755259	0.999996	0.738468	0.207284
DNA damage response, detection of DNA damage (GO:0042769)	1 out of 9	SOX4	0.755259	0.999996	0.738468	0.207284
Peyer's patch development (GO:0048541)	1 out of 9	NKX2-3	0.755259	0.999996	0.738468	0.207284
peptidyl-arginine methylation (GO:0018216)	1 out of 9	PRMT8	0.755259	0.999996	0.738468	0.207284
regulation of hexokinase activity (GO:1903299)	1 out of 9	FOXA2	0.755259	0.999996	0.738468	0.207284
regulation of cytokine secretion involved in immune response (GO:0002739)	1 out of 9	WNT5A	0.755259	0.999996	0.738468	0.207284
L-fucose metabolic process (GO:0042354)	1 out of 9	FUT9	0.755259	0.999996	0.738468	0.207284
regulation of Golgi to plasma membrane protein transport (GO:0042996)	1 out of 9	PKDCC	0.755259	0.999996	0.738468	0.207284
peptidyl-threonine dephosphorylation (GO:0035970)	1 out of 9	PPM1E	0.755259	0.999996	0.738468	0.207284
cytoplasmic mRNA processing body assembly (GO:0033962)	1 out of 9	ATXN2	0.755259	0.999996	0.738468	0.207284
germinal center formation (GO:0002467)	1 out of 9	MEF2C	0.755259	0.999996	0.738468	0.207284
peristalsis (GO:0030432)	1 out of 9	GDNF	0.755259	0.999996	0.738468	0.207284
lysine catabolic process (GO:0006554)	1 out of 9	AASS	0.755259	0.999996	0.738468	0.207284
lysine metabolic process (GO:0006553)	1 out of 9	AASS	0.755259	0.999996	0.738468	0.207284
labyrinthine layer development (GO:0060711)	1 out of 9	CDX2	0.755259	0.999996	0.738468	0.207284
platelet dense granule organization (GO:0060155)	1 out of 9	RAB38	0.755259	0.999996	0.738468	0.207284
positive regulation of hair follicle development (GO:0051798)	1 out of 9	MSX2	0.755259	0.999996	0.738468	0.207284
negative regulation of glial cell proliferation (GO:0060253)	1 out of 9	SOX11	0.755259	0.999996	0.738468	0.207284
positive regulation of astrocyte differentiation (GO:0048711)	1 out of 9	BMP2	0.755259	0.999996	0.738468	0.207284
branching involved in labyrinthine layer morphogenesis (GO:0060670)	1 out of 9	RSPO3	0.755259	0.999996	0.738468	0.207284
regulation of translation, ncRNA-mediated (GO:0045974)	1 out of 9	TRIM71	0.755259	0.999996	0.738468	0.207284
heart valve formation (GO:0003188)	1 out of 9	SOX9	0.755259	0.999996	0.738468	0.207284
positive regulation of potassium ion transmembrane transporter activity (GO:1901018)	1 out of 9	GALR2	0.755259	0.999996	0.738468	0.207284
artery development (GO:0060840)	1 out of 9	NKX3-1	0.755259	0.999996	0.738468	0.207284
indolalkylamine metabolic process (GO:0006586)	2 out of 18	HAAO;KMO	0.757609	0.999996	0.738377	0.204965
embryonic digestive tract development (GO:0048566)	2 out of 18	PKDCC;PCSK5	0.757609	0.999996	0.738377	0.204965
response to increased oxygen levels (GO:0036296)	2 out of 18	EPO;BDNF	0.757609	0.999996	0.738377	0.204965
regulation of synaptic vesicle exocytosis (GO:2000300)	2 out of 18	NLGN1;LRRK2	0.757609	0.999996	0.738377	0.204965
negative regulation of fatty acid metabolic process (GO:0045922)	2 out of 18	ACADL;PLIN5	0.757609	0.999996	0.738377	0.204965
regulation of intrinsic apoptotic signaling pathway by p53 class mediator (GO:1902253)	2 out of 18	MSX1;TP73	0.757609	0.999996	0.738377	0.204965
positive regulation of focal adhesion assembly (GO:0051894)	2 out of 18	SFRP1;KDR	0.757609	0.999996	0.738377	0.204965
glutamate secretion (GO:0014047)	2 out of 18	RIMS1;BDNF	0.757609	0.999996	0.738377	0.204965
regulation of protein ubiquitination involved in ubiquitin-dependent protein catabolic process (GO:2000058)	2 out of 18	SUFU;TRIM67	0.757609	0.999996	0.738377	0.204965
positive regulation of cell junction assembly (GO:1901890)	2 out of 18	SFRP1;KDR	0.757609	0.999996	0.738377	0.204965
quaternary ammonium group transport (GO:0015697)	2 out of 18	SLC22A3;SLC22A16	0.757609	0.999996	0.738377	0.204965
positive regulation of synaptic transmission, glutamatergic (GO:0051968)	2 out of 18	NLGN1;PTGS2	0.757609	0.999996	0.738377	0.204965
negative regulation of biomineral tissue development (GO:0070168)	2 out of 18	GREM1;SOX9	0.757609	0.999996	0.738377	0.204965
positive regulation of lipid storage (GO:0010884)	2 out of 18	LPL;PLIN5	0.757609	0.999996	0.738377	0.204965
intracellular estrogen receptor signaling pathway (GO:0030520)	2 out of 18	PADI2;POU4F2	0.757609	0.999996	0.738377	0.204965
cellular response to toxic substance (GO:0097237)	2 out of 18	OPRD1;MEF2C	0.757609	0.999996	0.738377	0.204965
catechol-containing compound biosynthetic process (GO:0009713)	2 out of 18	INSM1;SLC6A3	0.757609	0.999996	0.738377	0.204965
catecholamine biosynthetic process (GO:0042423)	2 out of 18	INSM1;SLC6A3	0.757609	0.999996	0.738377	0.204965
response to hyperoxia (GO:0055093)	2 out of 18	EPO;BDNF	0.757609	0.999996	0.738377	0.204965
regulation of phosphatidylinositol 3-kinase signaling (GO:0014066)	8 out of 66	PDGFRA;ADORA3;KDR;DAB2IP;TWIST1;SOX9;KLF4;NKX3-1	0.757694	0.999996	0.814448	0.225989
sensory perception of mechanical stimulus (GO:0050954)	16 out of 127	TFAP2A;SPTBN4;SRRM4;EYA1;CHD7;ESPN;SOBP;POU4F2;TBX18;POU3F4;POU4F3;COL1A1;MYO3A;SNAI2;CRYM;DRGX	0.762808	0.999996	0.850846	0.230366
cellular response to cAMP (GO:0071320)	5 out of 43	CRHBP;EGR3;ITPR2;CFTR;HCN1	0.765557	0.999996	0.777044	0.207588
cytosolic calcium ion transport (GO:0060401)	5 out of 43	RYR2;HTR2C;ITPR3;JPH1;SLC8A1	0.765557	0.999996	0.777044	0.207588
catechol-containing compound metabolic process (GO:0009712)	5 out of 43	SPR;INSM1;SNCAIP;SLC6A3;DRD4	0.765557	0.999996	0.777044	0.207588
catecholamine metabolic process (GO:0006584)	5 out of 43	SPR;INSM1;SNCAIP;SLC6A3;DRD4	0.765557	0.999996	0.777044	0.207588
negative regulation of ERK1 and ERK2 cascade (GO:0070373)	4 out of 35	RPS6KA6;DAB2IP;KLF4;DUSP26	0.766299	0.999996	0.762054	0.202846
regulation of skeletal muscle fiber development (GO:0048742)	4 out of 35	MEF2C;SOX8;SOX9;MKX	0.766299	0.999996	0.762054	0.202846
glycoprotein biosynthetic process (GO:0009101)	4 out of 35	EXT1;CHST9;FOXL1;GAL3ST3	0.766299	0.999996	0.762054	0.202846
pyrimidine-containing compound catabolic process (GO:0072529)	4 out of 35	DPYSL4;DPYS;DPYSL3;CCNO	0.766299	0.999996	0.762054	0.202846
regulation of endocrine process (GO:0044060)	4 out of 35	CRHBP;ADRB1;INHBB;NKX3-1	0.766299	0.999996	0.762054	0.202846
circadian regulation of gene expression (GO:0032922)	6 out of 51	NRIP1;PRKCDBP;CARTPT;PPARGC1A;NPAS2;C1ORF51	0.766865	0.999996	0.787354	0.208998
regulation of smooth muscle contraction (GO:0006940)	6 out of 51	NPY2R;PLCE1;ADRB1;NPNT;PTGS2;PRKG1	0.766865	0.999996	0.787354	0.208998
temperature homeostasis (GO:0001659)	3 out of 27	ACADL;ADRB1;PPARGC1A	0.770938	0.999996	0.738287	0.192063
hormone transport (GO:0009914)	9 out of 75	SMPD3;NEUROD1;ADORA3;PDX1;ILDR2;HTT;CARTPT;CRYM;CPLX3	0.776062	0.999996	0.805094	0.20411
response to vitamin (GO:0033273)	9 out of 75	MEF2C;SFRP1;EPO;BDNF;PDX1;ASCL1;PTGS2;BMP7;LRP6	0.776062	0.999996	0.805094	0.20411
negative regulation of nucleotide metabolic process (GO:0045980)	9 out of 75	HRH3;GALR2;LRRK2;NPY2R;NPR3;DAB2IP;HTR1B;FZD10;DRD4	0.776062	0.999996	0.805094	0.20411
regulation of vasoconstriction (GO:0019229)	6 out of 52	HRH2;KCNA5;AVPR1A;AVP;ADRA1B;PTGS2	0.783127	0.999996	0.770193	0.188282
positive regulation of lipid biosynthetic process (GO:0046889)	6 out of 52	FABP3;HTR2C;AVPR1A;AVP;PTGS2;PLIN5	0.783127	0.999996	0.770193	0.188282
myoblast differentiation (GO:0045445)	2 out of 19	NRG1;ISL1	0.784045	0.999996	0.694903	0.169062
ventricular cardiac muscle cell action potential (GO:0086005)	2 out of 19	RYR2;DSG2	0.784045	0.999996	0.694903	0.169062
labyrinthine layer blood vessel development (GO:0060716)	2 out of 19	HS6ST1;OVOL2	0.784045	0.999996	0.694903	0.169062
positive regulation of cyclin-dependent protein serine/threonine kinase activity (GO:0045737)	2 out of 19	PROX1;FGF10	0.784045	0.999996	0.694903	0.169062
intracellular pH reduction (GO:0051452)	2 out of 19	TTPA;RAB38	0.784045	0.999996	0.694903	0.169062
male genitalia development (GO:0030539)	2 out of 19	PDGFRA;LHCGR	0.784045	0.999996	0.694903	0.169062
neuron maturation (GO:0042551)	2 out of 19	IRX5;NTN4	0.784045	0.999996	0.694903	0.169062
platelet formation (GO:0030220)	2 out of 19	MEF2C;TAL1	0.784045	0.999996	0.694903	0.169062
regulation of cardiac muscle contraction by calcium ion signaling (GO:0010882)	2 out of 19	RYR2;SLC8A1	0.784045	0.999996	0.694903	0.169062
positive regulation of adherens junction organization (GO:1903393)	2 out of 19	SFRP1;KDR	0.784045	0.999996	0.694903	0.169062
membrane invagination (GO:0010324)	2 out of 19	DOCK1;GULP1	0.784045	0.999996	0.694903	0.169062
L-glutamate transport (GO:0015813)	2 out of 19	KCNJ10;HTT	0.784045	0.999996	0.694903	0.169062
acetyl-CoA metabolic process (GO:0006084)	2 out of 19	ACSS1;AASS	0.784045	0.999996	0.694903	0.169062
synaptic vesicle exocytosis (GO:0016079)	2 out of 19	RIMS1;CPLX3	0.784045	0.999996	0.694903	0.169062
osteoblast development (GO:0002076)	2 out of 19	MSX2;SATB2	0.784045	0.999996	0.694903	0.169062
negative regulation of neural precursor cell proliferation (GO:2000178)	2 out of 19	BDNF;NR2E1	0.784045	0.999996	0.694903	0.169062
negative regulation of potassium ion transport (GO:0043267)	2 out of 19	KCNA5;NOS1	0.784045	0.999996	0.694903	0.169062
positive regulation of calcium ion transmembrane transporter activity (GO:1901021)	2 out of 19	RYR2;HTT	0.784045	0.999996	0.694903	0.169062
aromatic amino acid family catabolic process (GO:0009074)	2 out of 19	HAAO;KMO	0.784045	0.999996	0.694903	0.169062
regulation of tyrosine phosphorylation of Stat5 protein (GO:0042522)	2 out of 19	GHR;EPO	0.784045	0.999996	0.694903	0.169062
positive regulation of DNA replication (GO:0045740)	7 out of 60	GREM1;PDGFRA;PARM1;EPO;PDGFC;E2F8;FGF10	0.784448	0.999996	0.779831	0.189323
negative regulation of stress-activated MAPK cascade (GO:0032873)	4 out of 36	SFRP1;SFRP2;MECOM;TP73	0.785598	0.999996	0.738196	0.178134
regulation of histone acetylation (GO:0035065)	4 out of 36	TWIST1;SNAI2;NOS1;PPARGC1A	0.785598	0.999996	0.738196	0.178134
regulated secretory pathway (GO:0045055)	4 out of 36	CRHBP;RIMS1;HCK;RAB31	0.785598	0.999996	0.738196	0.178134
negative regulation of cellular carbohydrate metabolic process (GO:0010677)	4 out of 36	GRB10;ADRA1B;PPARGC1A;FOXA2	0.785598	0.999996	0.738196	0.178134
negative regulation of stress-activated protein kinase signaling cascade (GO:0070303)	4 out of 36	SFRP1;SFRP2;MECOM;TP73	0.785598	0.999996	0.738196	0.178134
establishment of mitochondrion localization (GO:0051654)	1 out of 10	MAP1B	0.790701	0.999996	0.656377	0.154141
response to histamine (GO:0034776)	1 out of 10	DRD4	0.790701	0.999996	0.656377	0.154141
cellular response to leptin stimulus (GO:0044320)	1 out of 10	INHBB	0.790701	0.999996	0.656377	0.154141
exogenous drug catabolic process (GO:0042738)	1 out of 10	NOS1	0.790701	0.999996	0.656377	0.154141
membrane tubulation (GO:0097320)	1 out of 10	SGIP1	0.790701	0.999996	0.656377	0.154141
positive regulation of synapse maturation (GO:0090129)	1 out of 10	DAB2IP	0.790701	0.999996	0.656377	0.154141
regulation of heat generation (GO:0031650)	1 out of 10	PTGS2	0.790701	0.999996	0.656377	0.154141
nucleoside diphosphate biosynthetic process (GO:0009133)	1 out of 10	AK1	0.790701	0.999996	0.656377	0.154141
negative regulation of B cell apoptotic process (GO:0002903)	1 out of 10	IRS2	0.790701	0.999996	0.656377	0.154141
positive regulation of T cell chemotaxis (GO:0010820)	1 out of 10	WNT5A	0.790701	0.999996	0.656377	0.154141
potassium ion export (GO:0071435)	1 out of 10	KCNA5	0.790701	0.999996	0.656377	0.154141
regulation of clathrin-mediated endocytosis (GO:2000369)	1 out of 10	DNAJC6	0.790701	0.999996	0.656377	0.154141
coenzyme catabolic process (GO:0009109)	1 out of 10	ALDH1L1	0.790701	0.999996	0.656377	0.154141
folic acid metabolic process (GO:0046655)	1 out of 10	SLC19A1	0.790701	0.999996	0.656377	0.154141
regulation of superoxide anion generation (GO:0032928)	1 out of 10	AATF	0.790701	0.999996	0.656377	0.154141
regulation of tight junction assembly (GO:2000810)	1 out of 10	SNAI2	0.790701	0.999996	0.656377	0.154141
adenylate cyclase-activating dopamine receptor signaling pathway (GO:0007191)	1 out of 10	DRD5	0.790701	0.999996	0.656377	0.154141
regulation of ER to Golgi vesicle-mediated transport (GO:0060628)	1 out of 10	SORL1	0.790701	0.999996	0.656377	0.154141
regulation of viral-induced cytoplasmic pattern recognition receptor signaling pathway (GO:0039531)	1 out of 10	TRIM15	0.790701	0.999996	0.656377	0.154141
positive regulation of interleukin-8 secretion (GO:2000484)	1 out of 10	WNT5A	0.790701	0.999996	0.656377	0.154141
regulation of granulocyte macrophage colony-stimulating factor production (GO:0032645)	1 out of 10	ISL1	0.790701	0.999996	0.656377	0.154141
kynurenine metabolic process (GO:0070189)	1 out of 10	KMO	0.790701	0.999996	0.656377	0.154141
membrane depolarization during cardiac muscle cell action potential (GO:0086012)	1 out of 10	SLC8A1	0.790701	0.999996	0.656377	0.154141
nodal signaling pathway (GO:0038092)	1 out of 10	FOXH1	0.790701	0.999996	0.656377	0.154141
negative regulation of G2/M transition of mitotic cell cycle (GO:0010972)	1 out of 10	CHMP4C	0.790701	0.999996	0.656377	0.154141
positive regulation of vasculogenesis (GO:2001214)	1 out of 10	KDR	0.790701	0.999996	0.656377	0.154141
detection of molecule of bacterial origin (GO:0032490)	1 out of 10	TLR2	0.790701	0.999996	0.656377	0.154141
negative regulation of response to food (GO:0032096)	1 out of 10	CARTPT	0.790701	0.999996	0.656377	0.154141
negative regulation of appetite (GO:0032099)	1 out of 10	CARTPT	0.790701	0.999996	0.656377	0.154141
negative regulation of interleukin-17 production (GO:0032700)	1 out of 10	TLR2	0.790701	0.999996	0.656377	0.154141
inositol phosphate dephosphorylation (GO:0046855)	1 out of 10	MTMR7	0.790701	0.999996	0.656377	0.154141
sarcoplasmic reticulum calcium ion transport (GO:0070296)	1 out of 10	RYR2	0.790701	0.999996	0.656377	0.154141
regulation of germinal center formation (GO:0002634)	1 out of 10	MEF2C	0.790701	0.999996	0.656377	0.154141
positive regulation of chemokine biosynthetic process (GO:0045080)	1 out of 10	WNT5A	0.790701	0.999996	0.656377	0.154141
regulation of gamma-delta T cell differentiation (GO:0045586)	1 out of 10	EGR3	0.790701	0.999996	0.656377	0.154141
regulation of RNA export from nucleus (GO:0046831)	1 out of 10	ZC3H3	0.790701	0.999996	0.656377	0.154141
phosphorylated carbohydrate dephosphorylation (GO:0046838)	1 out of 10	MTMR7	0.790701	0.999996	0.656377	0.154141
regulation of cell proliferation involved in kidney development (GO:1901722)	1 out of 10	BMP7	0.790701	0.999996	0.656377	0.154141
regulation of triglyceride catabolic process (GO:0010896)	1 out of 10	PLIN5	0.790701	0.999996	0.656377	0.154141
positive regulation of macrophage activation (GO:0043032)	1 out of 10	WNT5A	0.790701	0.999996	0.656377	0.154141
regulation of T cell chemotaxis (GO:0010819)	1 out of 10	WNT5A	0.790701	0.999996	0.656377	0.154141
negative regulation of fatty acid biosynthetic process (GO:0045717)	1 out of 10	ACADL	0.790701	0.999996	0.656377	0.154141
stress granule assembly (GO:0034063)	1 out of 10	ATXN2	0.790701	0.999996	0.656377	0.154141
positive regulation of phosphoprotein phosphatase activity (GO:0032516)	1 out of 10	MAGI2	0.790701	0.999996	0.656377	0.154141
L-phenylalanine metabolic process (GO:0006558)	1 out of 10	SPR	0.790701	0.999996	0.656377	0.154141
activation of Rac GTPase activity (GO:0032863)	1 out of 10	ARHGAP24	0.790701	0.999996	0.656377	0.154141
negative regulation of protein autophosphorylation (GO:0031953)	1 out of 10	ERRFI1	0.790701	0.999996	0.656377	0.154141
regulation of epithelial cell proliferation involved in prostate gland development (GO:0060768)	1 out of 10	NKX3-1	0.790701	0.999996	0.656377	0.154141
phospholipid homeostasis (GO:0055091)	1 out of 10	FABP3	0.790701	0.999996	0.656377	0.154141
negative regulation of heart rate (GO:0010459)	1 out of 10	SPTBN4	0.790701	0.999996	0.656377	0.154141
positive regulation of intracellular steroid hormone receptor signaling pathway (GO:0033145)	1 out of 10	FOXA1	0.790701	0.999996	0.656377	0.154141
terpenoid biosynthetic process (GO:0016114)	1 out of 10	ALDH1A3	0.790701	0.999996	0.656377	0.154141
ovulation cycle (GO:0042698)	1 out of 10	BMPR1B	0.790701	0.999996	0.656377	0.154141
UDP-N-acetylglucosamine metabolic process (GO:0006047)	1 out of 10	GFPT2	0.790701	0.999996	0.656377	0.154141
negative regulation of fibrinolysis (GO:0051918)	1 out of 10	THBD	0.790701	0.999996	0.656377	0.154141
embryonic body morphogenesis (GO:0010172)	1 out of 10	TFAP2A	0.790701	0.999996	0.656377	0.154141
regulation of mononuclear cell migration (GO:0071675)	1 out of 10	SLIT2	0.790701	0.999996	0.656377	0.154141
regulation of Arp2/3 complex-mediated actin nucleation (GO:0034315)	1 out of 10	CYFIP1	0.790701	0.999996	0.656377	0.154141
negative regulation of heart growth (GO:0061117)	1 out of 10	RBP4	0.790701	0.999996	0.656377	0.154141
phospholipid scrambling (GO:0017121)	1 out of 10	ANO3	0.790701	0.999996	0.656377	0.154141
erythrose 4-phosphate/phosphoenolpyruvate family amino acid metabolic process (GO:1902221)	1 out of 10	SPR	0.790701	0.999996	0.656377	0.154141
cellular response to epinephrine stimulus (GO:0071872)	1 out of 10	RYR2	0.790701	0.999996	0.656377	0.154141
negative regulation of glycoprotein biosynthetic process (GO:0010561)	1 out of 10	AATF	0.790701	0.999996	0.656377	0.154141
cardiovascular system development (GO:0072358)	1 out of 10	SLITRK5	0.790701	0.999996	0.656377	0.154141
positive regulation of tumor necrosis factor biosynthetic process (GO:0042535)	1 out of 10	TLR2	0.790701	0.999996	0.656377	0.154141
surfactant homeostasis (GO:0043129)	1 out of 10	KDR	0.790701	0.999996	0.656377	0.154141
mating behavior (GO:0007617)	1 out of 10	MTNR1A	0.790701	0.999996	0.656377	0.154141
negative regulation of cardiac muscle tissue growth (GO:0055022)	1 out of 10	RBP4	0.790701	0.999996	0.656377	0.154141
negative regulation of hematopoietic progenitor cell differentiation (GO:1901533)	1 out of 10	HES5	0.790701	0.999996	0.656377	0.154141
parturition (GO:0007567)	1 out of 10	NRK	0.790701	0.999996	0.656377	0.154141
aromatic amino acid family metabolic process (GO:0009072)	3 out of 28	SPR;HAAO;KMO	0.7923	0.999996	0.708714	0.164999
response to fluid shear stress (GO:0034405)	3 out of 28	MEF2C;KLF4;ETS1	0.7923	0.999996	0.708714	0.164999
muscle adaptation (GO:0043500)	3 out of 28	MEF2C;GATA6;GATA4	0.7923	0.999996	0.708714	0.164999
negative regulation of protein kinase B signaling (GO:0051898)	3 out of 28	MAGI2;PRKCDBP;KLF4	0.7923	0.999996	0.708714	0.164999
regulation of DNA damage response, signal transduction by p53 class mediator (GO:0043516)	3 out of 28	TWIST1;SNAI2;MSX1	0.7923	0.999996	0.708714	0.164999
long-term memory (GO:0007616)	3 out of 28	CALB1;ADCY8;SHANK1	0.7923	0.999996	0.708714	0.164999
calcium-dependent cell-cell adhesion via plasma membrane cell adhesion molecules (GO:0016339)	3 out of 28	NLGN1;CDH2;CDH13	0.7923	0.999996	0.708714	0.164999
regulation of transporter activity (GO:0032409)	19 out of 153	RYR2;MEF2C;NLGN1;TRPC6;EPO;TWIST1;HTT;ADRB1;JPH1;CRHBP;CACNG7;GALR2;GSG1L;CACNG2;PPARGC1A;FGF12;CFTR;DRD4;SHANK1	0.797707	0.999996	0.836695	0.189105
determination of bilateral symmetry (GO:0009855)	6 out of 53	RIPPLY2;SMO;T;ZIC3;RTTN;FGF10	0.798512	0.999996	0.753762	0.1696
glycosphingolipid metabolic process (GO:0006687)	7 out of 61	SMPD3;UGT8;CERK;ARSJ;ST8SIA2;ST8SIA3;B4GALNT1	0.798807	0.999996	0.765344	0.171924
pyridine-containing compound metabolic process (GO:0072524)	7 out of 61	HAAO;ME1;AOX1;HTT;NMNAT2;KMO;PGD	0.798807	0.999996	0.765344	0.171924
substrate adhesion-dependent cell spreading (GO:0034446)	4 out of 37	ITGA8;LAMB1;PARVA;SRCIN1	0.803604	0.999996	0.715785	0.156506
regulation of epidermal cell differentiation (GO:0045604)	4 out of 37	ERRFI1;MSX2;ATOH1;OVOL2	0.803604	0.999996	0.715785	0.156506
positive regulation of synaptic transmission (GO:0050806)	10 out of 85	SLC24A2;SYDE1;HTR6;NLGN1;UNC13A;ITPR3;NR2E1;NAT8L;PTGS2;DRD4	0.804421	0.999996	0.78706	0.17129
blood vessel development (GO:0001568)	10 out of 85	COL1A1;MEF2C;LOX;CDX2;OSR1;PAX6;NR2F2;HS6ST1;NKX3-1;OVOL2	0.804421	0.999996	0.78706	0.17129
regulation of anion transport (GO:0044070)	10 out of 85	CLIC6;HTR6;ATP8A2;NPY5R;HRH3;IRS2;TRH;AVPR1A;AVP;CFTR	0.804421	0.999996	0.78706	0.17129
response to monosaccharide (GO:0034284)	14 out of 116	SLC34A2;MEF2C;GIPR;PDX1;ILDR2;IRS2;GATA4;TRH;PTGS2;NEUROD1;SARM1;NKX6-1;SOX4;NKX2-2	0.806172	0.999996	0.810047	0.174531
sialylation (GO:0097503)	2 out of 20	ST8SIA2;ST8SIA3	0.80791	0.999996	0.656258	0.139983
acidic amino acid transport (GO:0015800)	2 out of 20	KCNJ10;HTT	0.80791	0.999996	0.656258	0.139983
regulation of cholesterol metabolic process (GO:0090181)	2 out of 20	ACADL;LDLRAP1	0.80791	0.999996	0.656258	0.139983
activation of protein kinase B activity (GO:0032148)	2 out of 20	WNT5A;NTF3	0.80791	0.999996	0.656258	0.139983
regulation of homotypic cell-cell adhesion (GO:0034110)	2 out of 20	ADAMTS18;PRKG1	0.80791	0.999996	0.656258	0.139983
response to cholesterol (GO:0070723)	2 out of 20	SMO;LRP6	0.80791	0.999996	0.656258	0.139983
gas transport (GO:0015669)	2 out of 20	HBZ;HBQ1	0.80791	0.999996	0.656258	0.139983
response to copper ion (GO:0046688)	2 out of 20	SOD3;LOXL2	0.80791	0.999996	0.656258	0.139983
negative regulation of response to extracellular stimulus (GO:0032105)	2 out of 20	SNAI2;CARTPT	0.80791	0.999996	0.656258	0.139983
negative regulation of response to nutrient levels (GO:0032108)	2 out of 20	SNAI2;CARTPT	0.80791	0.999996	0.656258	0.139983
positive regulation of alcohol biosynthetic process (GO:1902932)	2 out of 20	LHCGR;P2RY1	0.80791	0.999996	0.656258	0.139983
sensory perception of sound (GO:0007605)	15 out of 124	TFAP2A;SPTBN4;SRRM4;EYA1;CHD7;ESPN;SOBP;POU4F2;TBX18;POU3F4;POU4F3;COL1A1;MYO3A;SNAI2;CRYM	0.809722	0.999996	0.812118	0.17141
response to electrical stimulus (GO:0051602)	3 out of 29	EPO;NGF;KCNJ3	0.811973	0.999996	0.681416	0.141931
positive regulation of DNA repair (GO:0045739)	3 out of 29	EYA1;NPAS2;FGF10	0.811973	0.999996	0.681416	0.141931
NAD metabolic process (GO:0019674)	3 out of 29	HAAO;NMNAT2;KMO	0.811973	0.999996	0.681416	0.141931
regulation of protein oligomerization (GO:0032459)	3 out of 29	OPRD1;SORL1;PEX14	0.811973	0.999996	0.681416	0.141931
cellular response to hydrogen peroxide (GO:0070301)	7 out of 62	TRPC6;GPX3;PXDN;CYP1B1;KLF4;ETS1;DUOX2	0.812426	0.999996	0.751385	0.156085
hormone secretion (GO:0046879)	8 out of 70	SMPD3;NEUROD1;ADORA3;PDX1;ILDR2;HTT;CARTPT;CPLX3	0.812918	0.999996	0.761724	0.157772
cellular response to alcohol (GO:0097306)	8 out of 70	CRHBP;SFRP1;MSX2;SMO;MYOD1;ITPR2;SSTR1;LRP6	0.812918	0.999996	0.761724	0.157772
specification of symmetry (GO:0009799)	6 out of 54	RIPPLY2;SMO;T;ZIC3;RTTN;FGF10	0.81304	0.999996	0.738015	0.152751
keratinocyte differentiation (GO:0030216)	6 out of 54	LATS2;INTU;WNT5A;PAX6;POU3F1;POU2F3	0.81304	0.999996	0.738015	0.152751
regulation of striated muscle contraction (GO:0006942)	6 out of 54	RYR2;ADRB1;GATA4;NOS1;ADRA1B;SLC8A1	0.81304	0.999996	0.738015	0.152751
positive regulation of peptidyl-serine phosphorylation (GO:0033138)	9 out of 78	BCAR3;OPRD1;SFRP2;BDNF;WNT3A;WNT5A;NTF3;PRKD1;AVP	0.814155	0.999996	0.769954	0.158306
negative regulation of neuron death (GO:1901215)	19 out of 155	TFAP2A;TFAP2B;MEF2C;TFAP2D;BDNF;HTT;NDNF;NGF;ISL1;SORL1;GHR;GDNF;CHL1;NTF3;NEFL;PPARGC1A;NES;CRLF1;TP73	0.815292	0.999996	0.824294	0.168328
positive regulation of smooth muscle cell proliferation (GO:0048661)	5 out of 46	NPY5R;CDH13;PTGS2;PPARGC1A;HES5	0.815344	0.999996	0.720061	0.146997
fluid transport (GO:0042044)	5 out of 46	ADCY4;ADCY2;AVP;ADCY8;CFTR	0.815344	0.999996	0.720061	0.146997
respiratory gaseous exchange (GO:0007585)	5 out of 46	MAFB;TCF15;TLX3;STK40;CFTR	0.815344	0.999996	0.720061	0.146997
positive regulation of tyrosine phosphorylation of STAT protein (GO:0042531)	5 out of 46	GHR;EPO;ISL1;HES5;CRLF1	0.815344	0.999996	0.720061	0.146997
response to corticosteroid (GO:0031960)	17 out of 140	KCNJ10;PDX1;HTR1B;GPR83;TRH;AVPR1A;NGF;PTGS2;ISL1;COL1A1;GHR;PAPPA;MYOD1;NEFL;IGFBP7;SLIT3;SLIT2	0.816767	0.999996	0.815534	0.165065
membrane depolarization during action potential (GO:0086010)	4 out of 38	CACNA1B;CACNA1E;NALCN;SLC8A1	0.82036	0.999996	0.694691	0.137557
cellular response to calcium ion (GO:0071277)	4 out of 38	CRHBP;MEF2C;WNT5A;RYR3	0.82036	0.999996	0.694691	0.137557
negative regulation of Ras protein signal transduction (GO:0046580)	4 out of 38	DAB2IP;DGKZ;ARHGAP24;TRIM67	0.82036	0.999996	0.694691	0.137557
negative regulation of calcium ion transport (GO:0051926)	4 out of 38	EPO;NOS1;PTGS2;DRD4	0.82036	0.999996	0.694691	0.137557
positive regulation of steroid hormone secretion (GO:2000833)	1 out of 11	NKX3-1	0.821012	0.999996	0.590705	0.116497
S-adenosylmethionine metabolic process (GO:0046500)	1 out of 11	OCLN	0.821012	0.999996	0.590705	0.116497
generation of neurons (GO:0048699)	1 out of 11	NR2E1	0.821012	0.999996	0.590705	0.116497
negative regulation of cell aging (GO:0090344)	1 out of 11	TWIST1	0.821012	0.999996	0.590705	0.116497
protein targeting to lysosome (GO:0006622)	1 out of 11	SORL1	0.821012	0.999996	0.590705	0.116497
protein targeting to vacuole (GO:0006623)	1 out of 11	SORL1	0.821012	0.999996	0.590705	0.116497
cell adhesion mediated by integrin (GO:0033627)	1 out of 11	NPNT	0.821012	0.999996	0.590705	0.116497
succinate metabolic process (GO:0006105)	1 out of 11	GHR	0.821012	0.999996	0.590705	0.116497
oxaloacetate metabolic process (GO:0006107)	1 out of 11	GHR	0.821012	0.999996	0.590705	0.116497
hemoglobin metabolic process (GO:0020027)	1 out of 11	EPO	0.821012	0.999996	0.590705	0.116497
ventricular cardiac muscle cell development (GO:0055015)	1 out of 11	NKX2-6	0.821012	0.999996	0.590705	0.116497
dopamine biosynthetic process (GO:0042416)	1 out of 11	SLC6A3	0.821012	0.999996	0.590705	0.116497
regulation of vitamin metabolic process (GO:0030656)	1 out of 11	SNAI2	0.821012	0.999996	0.590705	0.116497
G-protein coupled receptor internalization (GO:0002031)	1 out of 11	HTR1B	0.821012	0.999996	0.590705	0.116497
epithelial cell differentiation involved in kidney development (GO:0035850)	1 out of 11	MEF2C	0.821012	0.999996	0.590705	0.116497
regulation of growth hormone secretion (GO:0060123)	1 out of 11	CHD7	0.821012	0.999996	0.590705	0.116497
phosphorelay signal transduction system (GO:0000160)	1 out of 11	KCNH3	0.821012	0.999996	0.590705	0.116497
head development (GO:0060322)	1 out of 11	LHX1	0.821012	0.999996	0.590705	0.116497
basic amino acid transport (GO:0015802)	1 out of 11	SLC7A2	0.821012	0.999996	0.590705	0.116497
positive regulation of sodium ion transmembrane transporter activity (GO:2000651)	1 out of 11	DRD4	0.821012	0.999996	0.590705	0.116497
positive regulation of protein ubiquitination involved in ubiquitin-dependent protein catabolic process (GO:2000060)	1 out of 11	TRIM67	0.821012	0.999996	0.590705	0.116497
establishment of protein localization to vacuole (GO:0072666)	1 out of 11	SORL1	0.821012	0.999996	0.590705	0.116497
skeletal muscle tissue regeneration (GO:0043403)	1 out of 11	MYF6	0.821012	0.999996	0.590705	0.116497
cellular response to prostaglandin stimulus (GO:0071379)	1 out of 11	SFRP1	0.821012	0.999996	0.590705	0.116497
regulation of beta-amyloid formation (GO:1902003)	1 out of 11	SORL1	0.821012	0.999996	0.590705	0.116497
cranial nerve morphogenesis (GO:0021602)	1 out of 11	HOXB3	0.821012	0.999996	0.590705	0.116497
positive regulation of myoblast differentiation (GO:0045663)	1 out of 11	MEF2C	0.821012	0.999996	0.590705	0.116497
negative regulation of alpha-beta T cell differentiation (GO:0046639)	1 out of 11	IHH	0.821012	0.999996	0.590705	0.116497
negative regulation of histone acetylation (GO:0035067)	1 out of 11	TWIST1	0.821012	0.999996	0.590705	0.116497
negative regulation of focal adhesion assembly (GO:0051895)	1 out of 11	MMP14	0.821012	0.999996	0.590705	0.116497
cellular response to thyroid hormone stimulus (GO:0097067)	1 out of 11	PPARGC1A	0.821012	0.999996	0.590705	0.116497
negative regulation of meiosis (GO:0045835)	1 out of 11	DMRT1	0.821012	0.999996	0.590705	0.116497
cell fate commitment involved in formation of primary germ layer (GO:0060795)	1 out of 11	WNT3A	0.821012	0.999996	0.590705	0.116497
negative regulation of adherens junction organization (GO:1903392)	1 out of 11	MMP14	0.821012	0.999996	0.590705	0.116497
positive regulation of triglyceride biosynthetic process (GO:0010867)	1 out of 11	PLIN5	0.821012	0.999996	0.590705	0.116497
urea cycle (GO:0000050)	1 out of 11	HTT	0.821012	0.999996	0.590705	0.116497
inositol phosphate catabolic process (GO:0071545)	1 out of 11	MTMR7	0.821012	0.999996	0.590705	0.116497
negative regulation of cell junction assembly (GO:1901889)	1 out of 11	MMP14	0.821012	0.999996	0.590705	0.116497
negative regulation of cell cycle G2/M phase transition (GO:1902750)	1 out of 11	CHMP4C	0.821012	0.999996	0.590705	0.116497
cellular response to vitamin (GO:0071295)	1 out of 11	SFRP1	0.821012	0.999996	0.590705	0.116497
fatty acid beta-oxidation using acyl-CoA oxidase (GO:0033540)	1 out of 11	HSD17B4	0.821012	0.999996	0.590705	0.116497
response to peptidoglycan (GO:0032494)	1 out of 11	TLR2	0.821012	0.999996	0.590705	0.116497
prostate gland growth (GO:0060736)	1 out of 11	PRLR	0.821012	0.999996	0.590705	0.116497
regulation of integrin-mediated signaling pathway (GO:2001044)	1 out of 11	PRKD1	0.821012	0.999996	0.590705	0.116497
protein heterotetramerization (GO:0051290)	1 out of 11	NLGN1	0.821012	0.999996	0.590705	0.116497
protein heterotrimerization (GO:0070208)	1 out of 11	COL1A1	0.821012	0.999996	0.590705	0.116497
cellular response to reactive nitrogen species (GO:1902170)	1 out of 11	PPARGC1A	0.821012	0.999996	0.590705	0.116497
flavonoid metabolic process (GO:0009812)	1 out of 11	PPARGC1A	0.821012	0.999996	0.590705	0.116497
ethanol oxidation (GO:0006069)	1 out of 11	ACSS1	0.821012	0.999996	0.590705	0.116497
positive regulation of SMAD protein import into nucleus (GO:0060391)	1 out of 11	BMPR1A	0.821012	0.999996	0.590705	0.116497
G-protein coupled purinergic nucleotide receptor signaling pathway (GO:0035589)	1 out of 11	P2RY1	0.821012	0.999996	0.590705	0.116497
epoxygenase P450 pathway (GO:0019373)	1 out of 11	CYP1B1	0.821012	0.999996	0.590705	0.116497
protein import into peroxisome matrix (GO:0016558)	1 out of 11	PEX14	0.821012	0.999996	0.590705	0.116497
positive regulation of cell adhesion (GO:0045785)	21 out of 171	FOXA1;MYO10;WNT3A;NPY2R;WNT5A;NRG1;NDNF;NPNT;NID1;DUSP26;BMP7;RHOD;TBX18;SFRP1;SFRP2;EGFLAM;KDR;VWC2;CDH13;EDIL3;FOXA2	0.822567	0.999996	0.825922	0.161324
biomineral tissue development (GO:0031214)	8 out of 71	COL1A1;BMP2;PKDCC;MSX2;RSPO2;FAM20C;PTGS2;DUOX2	0.8251	0.999996	0.749589	0.144109
positive regulation of nuclear division (GO:0051785)	6 out of 55	BTC;MSX2;DMRT1;WNT5A;MSX1;NEUROG1	0.826731	0.999996	0.722911	0.137553
diterpenoid metabolic process (GO:0016101)	10 out of 87	ALDH1A3;CYP26B1;RBP4;CYP26C1;CRABP2;PDE3A;CYP1B1;LPL;LRAT;GPC6	0.826875	0.999996	0.766526	0.145718
negative regulation of sequence-specific DNA binding transcription factor activity (GO:0043433)	15 out of 126	MSX2;FOXH1;DAB2IP;TWIST1;NR0B1;PROX1;KLF4;BMP7;PEX14;HEYL;SUFU;HAND2;HAND1;CYP1B1;FOXA2	0.828312	0.999996	0.797391	0.150201
negative regulation of heart contraction (GO:0045822)	2 out of 21	SPTBN4;ADRA1D	0.829393	0.999996	0.621682	0.116293
modified amino acid transport (GO:0072337)	2 out of 21	CRYM;SLC19A1	0.829393	0.999996	0.621682	0.116293
positive regulation of erythrocyte differentiation (GO:0045648)	2 out of 21	TAL1;ETS1	0.829393	0.999996	0.621682	0.116293
homeostasis of number of cells within a tissue (GO:0048873)	2 out of 21	ILDR2;PRDM14	0.829393	0.999996	0.621682	0.116293
bile acid biosynthetic process (GO:0006699)	2 out of 21	HSD17B4;CYP7B1	0.829393	0.999996	0.621682	0.116293
regulation of heart rate by cardiac conduction (GO:0086091)	2 out of 21	KCNA5;DSG2	0.829393	0.999996	0.621682	0.116293
protein destabilization (GO:0031648)	2 out of 21	BMP2;SOX17	0.829393	0.999996	0.621682	0.116293
negative regulation of osteoclast differentiation (GO:0045671)	2 out of 21	SFRP1;CARTPT	0.829393	0.999996	0.621682	0.116293
neuron death (GO:0070997)	5 out of 47	LRRK2;HTT;MEOX2;NGF;POU4F3	0.829925	0.999996	0.702875	0.13103
positive regulation of neuron apoptotic process (GO:0043525)	5 out of 47	TFAP2A;TFAP2B;EPHA7;PCSK9;ASCL1	0.829925	0.999996	0.702875	0.13103
acid secretion (GO:0046717)	5 out of 47	RIMS1;SLC22A16;HRH2;BDNF;DRD4	0.829925	0.999996	0.702875	0.13103
regulation of neuronal synaptic plasticity (GO:0048168)	5 out of 47	RIMS1;KCNJ10;UNC13A;NETO1;BDNF	0.829925	0.999996	0.702875	0.13103
positive regulation of multicellular organismal metabolic process (GO:0044253)	3 out of 30	IHH;ADRB1;MKX	0.830044	0.999996	0.65614	0.122223
regulation of intracellular pH (GO:0051453)	3 out of 30	TTPA;RAB38;CFTR	0.830044	0.999996	0.65614	0.122223
positive regulation of Ras protein signal transduction (GO:0046579)	3 out of 30	EPO;NRG1;FGF10	0.830044	0.999996	0.65614	0.122223
placenta blood vessel development (GO:0060674)	3 out of 30	NR2F2;HS6ST1;OVOL2	0.830044	0.999996	0.65614	0.122223
muscle cell differentiation (GO:0042692)	14 out of 119	MEF2C;SORT1;GATA6;NRG1;AVPR1A;ISL1;TBX18;BMP2;CDH2;MYOD1;NTF3;MYF6;SOX9;FGF10	0.834715	0.999996	0.786764	0.142141
phagosome maturation (GO:0090382)	4 out of 39	RAB32;RAB31;NOS2;NOS1	0.835918	0.999996	0.674804	0.120942
regulation of vasodilation (GO:0042312)	4 out of 39	NOS2;P2RY1;NOS1;CFTR	0.835918	0.999996	0.674804	0.120942
smoothened signaling pathway (GO:0007224)	8 out of 72	SMO;SUFU;IHH;PDX1;PAX6;NKX6-1;HES5;NKX2-2	0.836657	0.999996	0.737833	0.131586
peptide transport (GO:0015833)	8 out of 72	SMPD3;NEUROD1;SLC15A1;PDX1;ILDR2;HTT;CARTPT;CPLX3	0.836657	0.999996	0.737833	0.131586
positive regulation of phospholipase activity (GO:0010518)	9 out of 80	PDGFRA;PDE1C;ADCY4;ITPR2;ITPR3;ADCY2;AVPR1A;NGF;ADCY8	0.836682	0.999996	0.748177	0.133408
circadian rhythm (GO:0007623)	15 out of 127	EGR3;NOS2;BDNF;NPY2R;CARTPT;NGF;NPAS2;C1ORF51;HS3ST2;MTNR1A;SIX3;NRIP1;PRKCDBP;PPARGC1A;DRD4	0.837085	0.999996	0.790225	0.140526
regulation of endothelial cell proliferation (GO:0001936)	10 out of 88	BMP2;EGR3;WNT5A;KDR;CDH13;PROX1;VASH1;PRKD1;NR2F2;THBS4	0.837337	0.999996	0.756655	0.134328
positive regulation of JAK-STAT cascade (GO:0046427)	6 out of 56	GHR;EPO;CYP1B1;ISL1;HES5;CRLF1	0.83961	0.999996	0.708411	0.123843
negative regulation of intracellular transport (GO:0032387)	12 out of 104	FZD1;PKDCC;EPO;MAP1B;LRRK2;SUFU;DAB2IP;SNAI2;TRIM15;NOS1;BMP7;SOX4	0.839901	0.999996	0.769715	0.134293
cellular monovalent inorganic cation homeostasis (GO:0030004)	5 out of 48	TFAP2B;TTPA;RAB38;SLC8A1;CFTR	0.843554	0.999996	0.686489	0.116793
negative regulation of insulin secretion (GO:0046676)	3 out of 31	SFRP1;INHBB;STXBP5L	0.846602	0.999996	0.632669	0.105355
positive regulation of muscle contraction (GO:0045933)	3 out of 31	NPY2R;PTGS2;NPNT	0.846602	0.999996	0.632669	0.105355
cardiac muscle cell development (GO:0055013)	3 out of 31	NKX2-6;SPEG;SLC8A1	0.846602	0.999996	0.632669	0.105355
positive regulation of sodium ion transport (GO:0010765)	3 out of 31	NOS1;FGF12;DRD4	0.846602	0.999996	0.632669	0.105355
response to leptin (GO:0044321)	1 out of 12	INHBB	0.846934	0.999996	0.536973	0.0892084
inositol metabolic process (GO:0006020)	1 out of 12	IMPAD1	0.846934	0.999996	0.536973	0.0892084
regulation of synapse maturation (GO:0090128)	1 out of 12	DAB2IP	0.846934	0.999996	0.536973	0.0892084
phosphate ion transmembrane transport (GO:0035435)	1 out of 12	SLC34A2	0.846934	0.999996	0.536973	0.0892084
glomerular filtration (GO:0003094)	1 out of 12	MCAM	0.846934	0.999996	0.536973	0.0892084
response to hydroperoxide (GO:0033194)	1 out of 12	GPX3	0.846934	0.999996	0.536973	0.0892084
mature B cell differentiation (GO:0002335)	1 out of 12	NKX2-3	0.846934	0.999996	0.536973	0.0892084
positive regulation of synaptic transmission, GABAergic (GO:0032230)	1 out of 12	NLGN1	0.846934	0.999996	0.536973	0.0892084
urea metabolic process (GO:0019627)	1 out of 12	HTT	0.846934	0.999996	0.536973	0.0892084
regulation of acrosome reaction (GO:0060046)	1 out of 12	PKDREJ	0.846934	0.999996	0.536973	0.0892084
lymphoid progenitor cell differentiation (GO:0002320)	1 out of 12	SOX4	0.846934	0.999996	0.536973	0.0892084
removal of superoxide radicals (GO:0019430)	1 out of 12	SOD3	0.846934	0.999996	0.536973	0.0892084
response to water (GO:0009415)	1 out of 12	AVPR1A	0.846934	0.999996	0.536973	0.0892084
cranial nerve structural organization (GO:0021604)	1 out of 12	KCNA2	0.846934	0.999996	0.536973	0.0892084
angiotensin maturation (GO:0002003)	1 out of 12	ANPEP	0.846934	0.999996	0.536973	0.0892084
negative regulation by host of viral transcription (GO:0043922)	1 out of 12	POU2F3	0.846934	0.999996	0.536973	0.0892084
negative regulation of catecholamine secretion (GO:0033604)	1 out of 12	P2RY1	0.846934	0.999996	0.536973	0.0892084
sulfur amino acid catabolic process (GO:0000098)	1 out of 12	CBS	0.846934	0.999996	0.536973	0.0892084
cellular response to oxygen radical (GO:0071450)	1 out of 12	SOD3	0.846934	0.999996	0.536973	0.0892084
microglial cell activation (GO:0001774)	1 out of 12	TLR2	0.846934	0.999996	0.536973	0.0892084
negative regulation of myeloid cell apoptotic process (GO:0033033)	1 out of 12	EPO	0.846934	0.999996	0.536973	0.0892084
myelin maintenance (GO:0043217)	1 out of 12	EPB41L3	0.846934	0.999996	0.536973	0.0892084
chemical homeostasis within a tissue (GO:0048875)	1 out of 12	KDR	0.846934	0.999996	0.536973	0.0892084
negative regulation of sterol transport (GO:0032372)	1 out of 12	ABCG5	0.846934	0.999996	0.536973	0.0892084
response to immune response of other organism involved in symbiotic interaction (GO:0052564)	1 out of 12	TLR2	0.846934	0.999996	0.536973	0.0892084
regulation of gamma-delta T cell activation (GO:0046643)	1 out of 12	EGR3	0.846934	0.999996	0.536973	0.0892084
peptidyl-glutamic acid carboxylation (GO:0017187)	1 out of 12	PROC	0.846934	0.999996	0.536973	0.0892084
regulation of glomerulus development (GO:0090192)	1 out of 12	BMP7	0.846934	0.999996	0.536973	0.0892084
carnitine transmembrane transport (GO:1902603)	1 out of 12	SLC22A16	0.846934	0.999996	0.536973	0.0892084
beta-amyloid metabolic process (GO:0050435)	1 out of 12	UNC13A	0.846934	0.999996	0.536973	0.0892084
response to host immune response (GO:0052572)	1 out of 12	TLR2	0.846934	0.999996	0.536973	0.0892084
interleukin-1-mediated signaling pathway (GO:0070498)	1 out of 12	IL1RL2	0.846934	0.999996	0.536973	0.0892084
regulation of histone H3-K9 methylation (GO:0051570)	1 out of 12	PAX5	0.846934	0.999996	0.536973	0.0892084
positive regulation of T cell apoptotic process (GO:0070234)	1 out of 12	WNT5A	0.846934	0.999996	0.536973	0.0892084
positive regulation of RNA splicing (GO:0033120)	1 out of 12	RBM20	0.846934	0.999996	0.536973	0.0892084
negative regulation of glucose import (GO:0046325)	1 out of 12	GRB10	0.846934	0.999996	0.536973	0.0892084
positive regulation of leukocyte degranulation (GO:0043302)	1 out of 12	ADORA3	0.846934	0.999996	0.536973	0.0892084
toxin metabolic process (GO:0009404)	1 out of 12	CYP1B1	0.846934	0.999996	0.536973	0.0892084
detection of calcium ion (GO:0005513)	1 out of 12	RYR2	0.846934	0.999996	0.536973	0.0892084
regulation of mitochondrial fission (GO:0090140)	1 out of 12	LRRK2	0.846934	0.999996	0.536973	0.0892084
positive regulation of mast cell activation (GO:0033005)	1 out of 12	ADORA3	0.846934	0.999996	0.536973	0.0892084
carnitine metabolic process (GO:0009437)	1 out of 12	ACADL	0.846934	0.999996	0.536973	0.0892084
positive regulation of histone deacetylation (GO:0031065)	1 out of 12	PRKD1	0.846934	0.999996	0.536973	0.0892084
regulation of nucleobase-containing compound transport (GO:0032239)	1 out of 12	ZC3H3	0.846934	0.999996	0.536973	0.0892084
regulation of interleukin-8 biosynthetic process (GO:0045414)	1 out of 12	KLF4	0.846934	0.999996	0.536973	0.0892084
body morphogenesis (GO:0010171)	1 out of 12	TFAP2A	0.846934	0.999996	0.536973	0.0892084
cellular response to superoxide (GO:0071451)	1 out of 12	SOD3	0.846934	0.999996	0.536973	0.0892084
regulation of receptor binding (GO:1900120)	1 out of 12	NKX3-1	0.846934	0.999996	0.536973	0.0892084
protein carboxylation (GO:0018214)	1 out of 12	PROC	0.846934	0.999996	0.536973	0.0892084
linoleic acid metabolic process (GO:0043651)	1 out of 12	ELOVL2	0.846934	0.999996	0.536973	0.0892084
glycoprotein catabolic process (GO:0006516)	1 out of 12	ADAMTS9	0.846934	0.999996	0.536973	0.0892084
response to vitamin E (GO:0033197)	1 out of 12	MEF2C	0.846934	0.999996	0.536973	0.0892084
pentose-phosphate shunt (GO:0006098)	1 out of 12	PGD	0.846934	0.999996	0.536973	0.0892084
relaxation of cardiac muscle (GO:0055119)	1 out of 12	SLC8A1	0.846934	0.999996	0.536973	0.0892084
positive regulation of myeloid leukocyte mediated immunity (GO:0002888)	1 out of 12	ADORA3	0.846934	0.999996	0.536973	0.0892084
amyloid precursor protein metabolic process (GO:0042982)	1 out of 12	LDLRAP1	0.846934	0.999996	0.536973	0.0892084
negative regulation of cholesterol transport (GO:0032375)	1 out of 12	ABCG5	0.846934	0.999996	0.536973	0.0892084
negative regulation of hydrogen peroxide-induced cell death (GO:1903206)	1 out of 12	LRRK2	0.846934	0.999996	0.536973	0.0892084
regulation of immunoglobulin secretion (GO:0051023)	1 out of 12	RBP4	0.846934	0.999996	0.536973	0.0892084
negative regulation of smooth muscle cell migration (GO:0014912)	1 out of 12	SLIT2	0.846934	0.999996	0.536973	0.0892084
retinoid metabolic process (GO:0001523)	9 out of 81	ALDH1A3;CYP26B1;RBP4;CYP26C1;CRABP2;CYP1B1;LPL;LRAT;GPC6	0.847119	0.999996	0.737743	0.122402
negative regulation of intracellular protein transport (GO:0090317)	8 out of 73	FZD1;PKDCC;LRRK2;SUFU;DAB2IP;SNAI2;BMP7;SOX4	0.847603	0.999996	0.726439	0.120111
regulation of hormone biosynthetic process (GO:0046885)	2 out of 22	LHCGR;BMP2	0.848684	0.999996	0.590563	0.0968927
regulation of T cell differentiation in thymus (GO:0033081)	2 out of 22	EGR3;IHH	0.848684	0.999996	0.590563	0.0968927
regulation of myeloid cell apoptotic process (GO:0033032)	2 out of 22	MEF2C;EPO	0.848684	0.999996	0.590563	0.0968927
entrainment of circadian clock (GO:0009649)	2 out of 22	FBXL21;SOX14	0.848684	0.999996	0.590563	0.0968927
photoperiodism (GO:0009648)	2 out of 22	FBXL21;DRD4	0.848684	0.999996	0.590563	0.0968927
heterotypic cell-cell adhesion (GO:0034113)	2 out of 22	PARVA;GLDN	0.848684	0.999996	0.590563	0.0968927
protein localization to Golgi apparatus (GO:0034067)	2 out of 22	SORL1;OBSL1	0.848684	0.999996	0.590563	0.0968927
regulation of viral release from host cell (GO:1902186)	2 out of 22	CHMP4C;TRIM15	0.848684	0.999996	0.590563	0.0968927
melanosome organization (GO:0032438)	2 out of 22	RAB32;RAB38	0.848684	0.999996	0.590563	0.0968927
response to ischemia (GO:0002931)	2 out of 22	MEF2C;UCHL1	0.848684	0.999996	0.590563	0.0968927
positive regulation of collagen biosynthetic process (GO:0032967)	2 out of 22	IHH;MKX	0.848684	0.999996	0.590563	0.0968927
cellular response to nutrient (GO:0031670)	2 out of 22	SFRP1;FOXA2	0.848684	0.999996	0.590563	0.0968927
regulation of renal sodium excretion (GO:0035813)	2 out of 22	AVPR1A;AVP	0.848684	0.999996	0.590563	0.0968927
regulation of transcription from RNA polymerase III promoter (GO:0006359)	2 out of 22	AR;FOXA2	0.848684	0.999996	0.590563	0.0968927
associative learning (GO:0008306)	7 out of 65	NETO1;HRH2;HTT;ADRA1B;DRD4;SHANK1;DRD5	0.849007	0.999996	0.712395	0.11661
negative regulation of lipid metabolic process (GO:0045833)	7 out of 65	BMP2;ACADL;FGF19;DAB2IP;SNAI2;PROX1;PLIN5	0.849007	0.999996	0.712395	0.11661
response to amine (GO:0014075)	4 out of 40	DCC;ADRA1B;DRD4;DRD5	0.850331	0.999996	0.656021	0.10636
positive regulation of response to DNA damage stimulus (GO:2001022)	6 out of 57	EYA1;MSX1;NPAS2;NKX3-1;TP73;FGF10	0.851703	0.999996	0.69448	0.111476
actomyosin structure organization (GO:0031032)	6 out of 57	PDGFRA;MEF2C;PHACTR1;PROX1;OBSL1;CNN3	0.851703	0.999996	0.69448	0.111476
regulation of myotube differentiation (GO:0010830)	6 out of 57	CYP26B1;MEF2C;MYOD1;SOX8;SOX9;MKX	0.851703	0.999996	0.69448	0.111476
positive regulation of fibroblast proliferation (GO:0048146)	5 out of 49	BTC;PDGFRA;WNT5A;PDGFC;FGF10	0.856269	0.999996	0.670848	0.104096
response to glucagon (GO:0033762)	5 out of 49	GLP1R;ADCY4;ADCY2;ADCY8;GNG11	0.856269	0.999996	0.670848	0.104096
cellular response to drug (GO:0035690)	5 out of 49	CRHBP;MEF2C;HTR1B;PPM1E;NKX3-1	0.856269	0.999996	0.670848	0.104096
positive regulation of lipase activity (GO:0060193)	10 out of 90	PDGFRA;PDE1C;ADCY4;ITPR2;ITPR3;ADCY2;AVPR1A;NGF;ADCY8;PLIN5	0.856783	0.999996	0.737652	0.11402
response to cAMP (GO:0051591)	10 out of 90	COL1A1;CRHBP;THBD;EGR3;PDE3A;ITPR2;SLC6A3;CFTR;DUOX2;HCN1	0.856783	0.999996	0.737652	0.11402
regulation of peptidyl-serine phosphorylation (GO:0033135)	11 out of 98	BCAR3;OPRD1;SPTBN4;SFRP2;WNT3A;BDNF;WNT5A;NTF3;PRKD1;AVP;DKK1	0.857069	0.999996	0.746082	0.115074
muscle organ development (GO:0007517)	12 out of 106	CHODL;MEF2C;EGR3;MYOD1;TWIST1;ALX4;SPEG;MKX;MSX1;PITX1;JPH1;KY	0.857753	0.999996	0.753249	0.115578
response to transition metal nanoparticle (GO:1990267)	12 out of 106	TFAP2A;MT1A;LRRK2;HAAO;MT1M;PDX1;MT1H;PTGS2;SOD3;SLC6A3;KCNK3;LOXL2	0.857753	0.999996	0.753249	0.115578
hematopoietic progenitor cell differentiation (GO:0002244)	12 out of 106	PYGO1;SMPD3;PDGFRA;SFRP1;COL24A1;PTPRZ1;TAL1;DACT2;HOXB3;SIPA1L3;DOCK1;SOX4	0.857753	0.999996	0.753249	0.115578
[truncated: 1,926 more rows]

## Sheet: Module 3
Enrichment Term	Overlap_Mod3	Genes	P.value	Adjusted.P.value	Odds.Ratio	Combined.Score
positive regulation of mast cell degranulation (GO:0043306)	4 out of 9	FGR;FCER1G;ADORA2B;ADORA3	0.00195055	0.999996	11.126	69.4224
positive regulation of mast cell activation involved in immune response (GO:0033008)	4 out of 9	FGR;FCER1G;ADORA2B;ADORA3	0.00195055	0.999996	11.126	69.4224
positive regulation of regulated secretory pathway (GO:1903307)	5 out of 17	FGR;FCER1G;ADORA2B;RAB3D;ADORA3	0.00426977	0.999996	5.79695	31.6293
positive regulation of leukocyte degranulation (GO:0043302)	4 out of 12	FGR;FCER1G;ADORA2B;ADORA3	0.00651044	0.999996	6.95265	35.002
positive regulation of mast cell activation (GO:0033005)	4 out of 12	FGR;FCER1G;ADORA2B;ADORA3	0.00651044	0.999996	6.95265	35.002
positive regulation of myeloid leukocyte mediated immunity (GO:0002888)	4 out of 12	FGR;FCER1G;ADORA2B;ADORA3	0.00651044	0.999996	6.95265	35.002
definitive hemopoiesis (GO:0060216)	4 out of 14	LYL1;MEIS1;HOXB4;HOXB3	0.0118184	0.999996	5.56152	24.6826
regulation of regulated secretory pathway (GO:1903305)	6 out of 30	FGR;FCER1G;ADORA2B;RAB3D;ADORA3;PRAM1	0.0134532	0.999996	3.47853	14.9874
regulation of glial cell proliferation (GO:0060251)	4 out of 15	SKI;PRKCI;PRKCH;NOTCH1	0.0152726	0.999996	5.05566	21.1412
regulation of leukocyte degranulation (GO:0043300)	5 out of 25	FGR;FCER1G;ADORA2B;ADORA3;PRAM1	0.023457	0.999996	3.47668	13.0465
regulation of myeloid leukocyte mediated immunity (GO:0002886)	5 out of 25	FGR;FCER1G;ADORA2B;ADORA3;PRAM1	0.023457	0.999996	3.47668	13.0465
vesicle transport along microtubule (GO:0047496)	4 out of 18	FYCO1;MAP2K1;HTT;PAFAH1B1	0.0291646	0.999996	3.97166	14.039
regulation of mast cell degranulation (GO:0043304)	4 out of 18	FGR;FCER1G;ADORA2B;ADORA3	0.0291646	0.999996	3.97166	14.039
positive regulation of protein sumoylation (GO:0033235)	3 out of 11	HDAC4;CDKN2A;PIAS1	0.0333065	0.999996	5.2106	17.7265
dicarboxylic acid biosynthetic process (GO:0043650)	3 out of 11	GLUD1;HAAO;HTT	0.0333065	0.999996	5.2106	17.7265
regulation of mast cell activation involved in immune response (GO:0033006)	4 out of 19	FGR;FCER1G;ADORA2B;ADORA3	0.0350296	0.999996	3.70669	12.4232
positive regulation of calcium ion transmembrane transporter activity (GO:1901021)	4 out of 19	STIM1;HTT;ATP1B1;PKD2	0.0350296	0.999996	3.70669	12.4232
anatomical structure regression (GO:0060033)	3 out of 13	LRP5;CD248;BMPR1A	0.0522374	0.999996	4.16803	12.3039
lens morphogenesis in camera-type eye (GO:0002089)	3 out of 13	BCAR3;SKI;MEIS1	0.0522374	0.999996	4.16803	12.3039
long-chain fatty-acyl-CoA metabolic process (GO:0035336)	4 out of 23	DGAT1;ACSL1;HSD17B12;FAR2	0.0648015	0.999996	2.9257	8.00597
glycosaminoglycan biosynthetic process (GO:0006024)	11 out of 1	EXT1;UGDH;B3GNT7;IL1B;SLC35D2;UST;GCNT2;XYLT1;HS6ST1;ST3GAL2;CHST2	0.0685113	0.999996	1.73979	4.66394
aminoglycan biosynthetic process (GO:0006023)	11 out of 100	EXT1;UGDH;B3GNT7;IL1B;SLC35D2;UST;GCNT2;XYLT1;HS6ST1;ST3GAL2;CHST2	0.0725368	0.999996	1.72015	4.51308
mesenchymal cell development (GO:0014031)	4 out of 24	HEYL;NOTCH1;RDH10;BMPR1A	0.0737949	0.999996	2.77927	7.24407
embryonic digit morphogenesis (GO:0042733)	7 out of 1	LMBR1;SFRP2;GNA12;LRP5;LRP4;ECE1;BMPR1A	0.0743467	0.999996	2.02804	5.27091
organelle transport along microtubule (GO:0072384)	5 out of 1	ARHGAP21;FYCO1;MAP2K1;HTT;PAFAH1B1	0.0829295	0.999996	2.31654	5.76764
somatic stem cell division (GO:0048103)	3 out of 16	NOTCH1;CDKN2A;HOXB4	0.088171	0.999996	3.20566	7.78488
stem cell division (GO:0017145)	4 out of 26	NOTCH1;CDKN2A;HOXB4;PAFAH1B1	0.0935473	0.999996	2.52634	5.98562
type B pancreatic cell proliferation (GO:0044342)	2 out of 8	BTBD10;SIDT2	0.0965344	0.999996	4.62869	10.8212
regulation of somitogenesis (GO:0014807)	2 out of 8	LFNG;NOTCH1	0.0965344	0.999996	4.62869	10.8212
positive regulation of heat generation (GO:0031652)	2 out of 8	SLC27A1;IL1B	0.0965344	0.999996	4.62869	10.8212
atrioventricular valve morphogenesis (GO:0003181)	2 out of 8	HEYL;NOTCH1	0.0965344	0.999996	4.62869	10.8212
mesenchymal cell differentiation involved in renal system development (GO:2001012)	2 out of 8	AMER1;SIX2	0.0965344	0.999996	4.62869	10.8212
response to inactivity (GO:0014854)	2 out of 8	HDAC4;MTMR4	0.0965344	0.999996	4.62869	10.8212
positive regulation of heterotypic cell-cell adhesion (GO:0034116)	2 out of 8	IL1B;GCNT2	0.0965344	0.999996	4.62869	10.8212
histamine secretion (GO:0001821)	2 out of 8	ADORA3;BTK	0.0965344	0.999996	4.62869	10.8212
mesenchymal cell differentiation involved in kidney development (GO:0072161)	2 out of 8	AMER1;SIX2	0.0965344	0.999996	4.62869	10.8212
response to parathyroid hormone (GO:0071107)	2 out of 8	WNT10B;PRKACA	0.0965344	0.999996	4.62869	10.8212
peptidyl-threonine modification (GO:0018210)	6 out of 1	TNKS;GALNT2;GALNT1;PRKCA;NLK;PRKACA	0.101138	0.999996	1.98581	4.55003
regulation of calcium ion transmembrane transport (GO:1903169)	6 out of 1	AHNAK;STIM1;HTT;PKD2;PRKACA;ATP1B1	0.101138	0.999996	1.98581	4.55003
regulation of calcium ion transmembrane transporter activity (GO:1901019)	6 out of 1	AHNAK;STIM1;HTT;PKD2;PRKACA;ATP1B1	0.101138	0.999996	1.98581	4.55003
regulation of protein sumoylation (GO:0033233)	3 out of 17	HDAC4;CDKN2A;PIAS1	0.101938	0.999996	2.97653	6.79658
azole transport (GO:0045117)	3 out of 17	ADORA3;BTK;SLC19A2	0.101938	0.999996	2.97653	6.79658
lymph node development (GO:0048535)	3 out of 17	RIPK3;CD248;NKX2-3	0.101938	0.999996	2.97653	6.79658
organ formation (GO:0048645)	3 out of 17	HHEX;RDH10;BMPR1A	0.101938	0.999996	2.97653	6.79658
bone remodeling (GO:0046849)	3 out of 17	LRP5;HTR1B;LGR4	0.101938	0.999996	2.97653	6.79658
establishment of mitotic spindle orientation (GO:0000132)	3 out of 17	GPSM2;HTT;PAFAH1B1	0.101938	0.999996	2.97653	6.79658
regulation of mast cell activation (GO:0033003)	4 out of 27	FGR;FCER1G;ADORA2B;ADORA3	0.104266	0.999996	2.41637	5.46295
bone morphogenesis (GO:0060349)	4 out of 27	SKI;SFRP2;LRP5;DHRS3	0.104266	0.999996	2.41637	5.46295
cardiac chamber morphogenesis (GO:0003206)	4 out of 27	HEYL;NOTCH1;SFRP2;HEG1	0.104266	0.999996	2.41637	5.46295
stem cell development (GO:0048864)	4 out of 28	HEYL;NOTCH1;RDH10;BMPR1A	0.115515	0.999996	2.31556	4.99781
keratan sulfate biosynthetic process (GO:0018146)	4 out of 28	B3GNT7;SLC35D2;ST3GAL2;CHST2	0.115515	0.999996	2.31556	4.99781
regulation of extracellular matrix organization (GO:1903053)	3 out of 18	DPP4;NOTCH1;ETS1	0.116493	0.999996	2.77794	5.97238
nephron tubule development (GO:0072080)	3 out of 18	HEYL;NOTCH1;PKD2	0.116493	0.999996	2.77794	5.97238
skeletal muscle fiber development (GO:0048741)	3 out of 18	SKI;WNT10B;HOMER1	0.116493	0.999996	2.77794	5.97238
morphogenesis of an epithelial sheet (GO:0002011)	3 out of 18	NOTCH1;HOXB4;MEGF8	0.116493	0.999996	2.77794	5.97238
epithelial cell differentiation involved in prostate gland development (GO:0060742)	2 out of 9	RXRA;NOTCH1	0.118757	0.999996	3.96724	8.45289
positive regulation of granulocyte macrophage colony-stimulating factor production (GO:0032725)	2 out of 9	IL1B;IL18	0.118757	0.999996	3.96724	8.45289
ear development (GO:0043583)	2 out of 9	RDH10;ECE1	0.118757	0.999996	3.96724	8.45289
adenosine receptor signaling pathway (GO:0001973)	2 out of 9	ADORA2B;ADORA3	0.118757	0.999996	3.96724	8.45289
regulation of extracellular matrix disassembly (GO:0010715)	2 out of 9	DPP4;ETS1	0.118757	0.999996	3.96724	8.45289
venous blood vessel morphogenesis (GO:0048845)	2 out of 9	NOTCH1;HEG1	0.118757	0.999996	3.96724	8.45289
glucose 6-phosphate metabolic process (GO:0051156)	2 out of 9	HK3;HK2	0.118757	0.999996	3.96724	8.45289
negative regulation of homotypic cell-cell adhesion (GO:0034111)	2 out of 9	MAP2K1;UBASH3B	0.118757	0.999996	3.96724	8.45289
poly(A)+ mRNA export from nucleus (GO:0016973)	2 out of 9	HHEX;ZC3H3	0.118757	0.999996	3.96724	8.45289
endocardial cushion morphogenesis (GO:0003203)	2 out of 9	HEYL;NOTCH1	0.118757	0.999996	3.96724	8.45289
epithelial to mesenchymal transition involved in endocardial cushion formation (GO:0003198)	2 out of 9	HEYL;NOTCH1	0.118757	0.999996	3.96724	8.45289
negative regulation of glial cell proliferation (GO:0060253)	2 out of 9	SKI;NOTCH1	0.118757	0.999996	3.96724	8.45289
fatty-acyl-CoA metabolic process (GO:0035337)	4 out of 29	DGAT1;ACSL1;HSD17B12;FAR2	0.127267	0.999996	2.22282	4.58226
spinal cord development (GO:0021510)	3 out of 19	PHGDH;PKD2;PLXDC1	0.131767	0.999996	2.60418	5.27795
regulation of cardiac muscle contraction by calcium ion signaling (GO:0010882)	3 out of 19	HDAC4;ATP1B1;PRKACA	0.131767	0.999996	2.60418	5.27795
regulation of lipopolysaccharide-mediated signaling pathway (GO:0031664)	3 out of 19	PRKCA;TRIB1;SASH1	0.131767	0.999996	2.60418	5.27795
establishment of mitotic spindle localization (GO:0040001)	3 out of 19	GPSM2;HTT;PAFAH1B1	0.131767	0.999996	2.60418	5.27795
positive regulation of transcription initiation from RNA polymerase II promoter (GO:0060261)	2 out of 10	WNT10B;IRF8	0.142078	0.999996	3.47115	6.77351
regulation of heat generation (GO:0031650)	2 out of 10	SLC27A1;IL1B	0.142078	0.999996	3.47115	6.77351
regulation of tight junction assembly (GO:2000810)	2 out of 10	PRKCH;PRKACA	0.142078	0.999996	3.47115	6.77351
cardiac left ventricle morphogenesis (GO:0003214)	2 out of 10	NOTCH1;SFRP2	0.142078	0.999996	3.47115	6.77351
regulation of granulocyte macrophage colony-stimulating factor production (GO:0032645)	2 out of 10	IL1B;IL18	0.142078	0.999996	3.47115	6.77351
positive regulation of keratinocyte differentiation (GO:0045618)	2 out of 10	PRKCH;NOTCH1	0.142078	0.999996	3.47115	6.77351
epithelial cell fate commitment (GO:0072148)	2 out of 10	NOTCH1;RARA	0.142078	0.999996	3.47115	6.77351
histamine transport (GO:0051608)	2 out of 10	ADORA3;BTK	0.142078	0.999996	3.47115	6.77351
response to stimulus involved in regulation of muscle adaptation (GO:0014874)	2 out of 10	HDAC4;MTMR4	0.142078	0.999996	3.47115	6.77351
striated muscle cell differentiation (GO:0051146)	6 out of 1	SKI;RXRA;SORT1;RARA;BNIP2;CALR	0.143797	0.999996	1.77408	3.44056
epithelial cilium movement (GO:0003351)	3 out of 20	LRRC6;ROPN1L;NME5	0.147692	0.999996	2.45086	4.68759
regulation of homotypic cell-cell adhesion (GO:0034110)	3 out of 20	MAP2K1;UBASH3B;PRKCA	0.147692	0.999996	2.45086	4.68759
renal tubule development (GO:0061326)	3 out of 20	HEYL;NOTCH1;PKD2	0.147692	0.999996	2.45086	4.68759
establishment of spindle orientation (GO:0051294)	3 out of 20	GPSM2;HTT;PAFAH1B1	0.147692	0.999996	2.45086	4.68759
negative regulation of cell-substrate adhesion (GO:0010812)	5 out of 1	MMP14;NOTCH1;CDKN2A;GCNT2;TBCD	0.149352	0.999996	1.87757	3.57011
JNK cascade (GO:0007254)	6 out of 1	ADORA2B;IRAK2;TAB2;TRIB1;MAP3K11;ARHGEF6	0.162842	0.999996	1.70148	3.08815
myotube cell development (GO:0014904)	3 out of 21	SKI;WNT10B;HOMER1	0.164197	0.999996	2.31458	4.18172
embryonic eye morphogenesis (GO:0048048)	3 out of 21	KDM2B;LRP5;VAX2	0.164197	0.999996	2.31458	4.18172
activation of adenylate cyclase activity (GO:0007190)	4 out of 1	GIPR;ADORA2B;ADORA3;PRKCA	0.165261	0.999996	1.98434	3.57226
pinocytosis (GO:0006907)	2 out of 11	EHD4;DOCK2	0.16625	0.999996	3.0853	5.53583
glomerulus development (GO:0032835)	2 out of 11	HEYL;LGR4	0.16625	0.999996	3.0853	5.53583
negative regulation of myotube differentiation (GO:0010832)	2 out of 11	HDAC4;NOTCH1	0.16625	0.999996	3.0853	5.53583
positive regulation of DNA-templated transcription, initiation (GO:2000144)	2 out of 11	WNT10B;IRF8	0.16625	0.999996	3.0853	5.53583
positive regulation of endothelial cell apoptotic process (GO:2000353)	2 out of 11	PRKCI;CD248	0.16625	0.999996	3.0853	5.53583
neutrophil chemotaxis (GO:0030593)	5 out of 1	VAV3;PREX1;FCER1G;IL1B;PRKCA	0.171517	0.999996	1.78109	3.1402
O-glycan processing (GO:0016266)	6 out of 1	GALNT7;GALNT6;B3GNT7;GALNT2;GALNT1;ST3GAL2	0.172748	0.999996	1.66736	2.92776
spleen development (GO:0048536)	4 out of 1	RIPK3;HOXB4;JARID2;NKX2-3	0.178736	0.999996	1.91581	3.29873
keratan sulfate metabolic process (GO:0042339)	4 out of 1	B3GNT7;SLC35D2;ST3GAL2;CHST2	0.178736	0.999996	1.91581	3.29873
central nervous system projection neuron axonogenesis (GO:0021952)	3 out of 22	NR4A2;MYCBP2;PAFAH1B1	0.181215	0.999996	2.19264	3.74519
nephron epithelium development (GO:0072009)	3 out of 22	HEYL;NOTCH1;PKD2	0.181215	0.999996	2.19264	3.74519
eye morphogenesis (GO:0048592)	5 out of 1	YY1;SKI;KDM2B;LRP5;VAX2	0.18305	0.999996	1.73647	2.94853
neutrophil migration (GO:1990266)	5 out of 1	VAV3;PREX1;FCER1G;IL1B;PRKCA	0.18305	0.999996	1.73647	2.94853
response to water (GO:0009415)	2 out of 12	WNT10B;PKD2	0.191052	0.999996	2.77662	4.59588
forebrain morphogenesis (GO:0048853)	2 out of 12	GAK;HHEX	0.191052	0.999996	2.77662	4.59588
cell communication by electrical coupling involved in cardiac conduction (GO:0086064)	2 out of 12	ATP1B1;PRKACA	0.191052	0.999996	2.77662	4.59588
face development (GO:0060324)	2 out of 12	RARA;HOXB3	0.191052	0.999996	2.77662	4.59588
mesenchyme morphogenesis (GO:0072132)	2 out of 12	HEYL;NOTCH1	0.191052	0.999996	2.77662	4.59588
citrulline metabolic process (GO:0000052)	2 out of 12	DDAH2;HTT	0.191052	0.999996	2.77662	4.59588
detection of calcium ion (GO:0005513)	2 out of 12	STIM1;KCNIP1	0.191052	0.999996	2.77662	4.59588
myotube differentiation (GO:0014902)	2 out of 12	SKI;SORT1	0.191052	0.999996	2.77662	4.59588
negative regulation of smooth muscle cell migration (GO:0014912)	2 out of 12	LRP1;TRIB1	0.191052	0.999996	2.77662	4.59588
regulation of platelet aggregation (GO:0090330)	2 out of 12	UBASH3B;PRKCA	0.191052	0.999996	2.77662	4.59588
retinol metabolic process (GO:0042572)	3 out of 23	DGAT1;RDH10;DHRS3	0.198677	0.999996	2.0829	3.36612
neural tube development (GO:0021915)	3 out of 23	NOTCH1;PHGDH;PKD2	0.198677	0.999996	2.0829	3.36612
response to ATP (GO:0033198)	3 out of 23	TRPC3;IL1B;P2RX1	0.198677	0.999996	2.0829	3.36612
mesenchymal cell differentiation (GO:0048762)	3 out of 23	AMER1;WNT10A;SIX2	0.198677	0.999996	2.0829	3.36612
glycosaminoglycan metabolic process (GO:0030203)	14 out of 162	HGSNAT;PGLYRP2;SLC35D2;XYLT1;HS6ST1;EXT1;UGDH;B3GNT7;IL1B;UST;GCNT2;ST3GAL2;ARSB;CHST2	0.201447	0.999996	1.3153	2.10741
integrin-mediated signaling pathway (GO:0007229)	8 out of 1	VAV3;FGR;FCER1G;ITGA2B;ITGA11;ADAM11;ITGB7;PRAM1	0.202707	0.999996	1.46274	2.33452
positive regulation of small GTPase mediated signal transduction (GO:0051057)	4 out of 1	MAP2K1;RASGEF1A;BNIP2;ABRA	0.206709	0.999996	1.79202	2.82502
glycoprotein biosynthetic process (GO:0009101)	4 out of 1	EXT1;XYLT1;PHLDA1;GAL3ST4	0.206709	0.999996	1.79202	2.82502
positive regulation of protein export from nucleus (GO:0046827)	2 out of 13	IL1B;PRKACA	0.216291	0.999996	2.52406	3.86467
negative regulation of multicellular organism growth (GO:0040015)	2 out of 13	RAI1;ATXN2	0.216291	0.999996	2.52406	3.86467
sperm capacitation (GO:0048240)	2 out of 13	ROPN1L;PRKACA	0.216291	0.999996	2.52406	3.86467
cerebellar Purkinje cell differentiation (GO:0021702)	2 out of 13	ATXN2;HERC1	0.216291	0.999996	2.52406	3.86467
cardiac muscle cell proliferation (GO:0060038)	2 out of 13	NOTCH1;RXRA	0.216291	0.999996	2.52406	3.86467
hematopoietic stem cell proliferation (GO:0071425)	2 out of 13	WNT10B;SFRP2	0.216291	0.999996	2.52406	3.86467
sulfation (GO:0051923)	2 out of 13	UST;SULT1C4	0.216291	0.999996	2.52406	3.86467
lipoprotein transport (GO:0042953)	2 out of 13	LRP1;ZDHHC17	0.216291	0.999996	2.52406	3.86467
endoderm development (GO:0007492)	3 out of 24	EXT1;HHEX;NOTCH1	0.216517	0.999996	1.98361	3.03508
cardiac ventricle morphogenesis (GO:0003208)	3 out of 24	HEYL;NOTCH1;SFRP2	0.216517	0.999996	1.98361	3.03508
acyl-CoA biosynthetic process (GO:0071616)	3 out of 24	ACSL1;HSD17B12;ACSS1	0.216517	0.999996	1.98361	3.03508
cell differentiation involved in kidney development (GO:0061005)	3 out of 24	AMER1;SIX2;LGR4	0.216517	0.999996	1.98361	3.03508
pyridine-containing compound biosynthetic process (GO:0072525)	3 out of 24	PDXK;HAAO;HTT	0.216517	0.999996	1.98361	3.03508
heparan sulfate proteoglycan metabolic process (GO:0030201)	3 out of 24	EXT1;XYLT1;HS6ST1	0.216517	0.999996	1.98361	3.03508
thioester biosynthetic process (GO:0035384)	3 out of 24	ACSL1;HSD17B12;ACSS1	0.216517	0.999996	1.98361	3.03508
positive regulation of exocytosis (GO:0045921)	5 out of 1	FGR;FCER1G;ADORA2B;RAB3D;ADORA3	0.231739	0.999996	1.57827	2.30766
regulation of protein export from nucleus (GO:0046825)	3 out of 25	CDKN2A;IL1B;PRKACA	0.234672	0.999996	1.89334	2.74452
lipid storage (GO:0019915)	3 out of 25	DGAT1;IL1B;NRIP1	0.234672	0.999996	1.89334	2.74452
purinergic receptor signaling pathway (GO:0035587)	3 out of 25	ADORA2B;ADORA3;P2RX1	0.234672	0.999996	1.89334	2.74452
positive regulation of adenylate cyclase activity (GO:0045762)	4 out of 1	GIPR;ADORA2B;ADORA3;PRKCA	0.23583	0.999996	1.68323	2.43167
stem cell differentiation (GO:0048863)	6 out of 1	AMER1;HHEX;WNT10A;SIX2;HOXB4;JARID2	0.236812	0.999996	1.48824	2.14379
regulation of cation channel activity (GO:2001257)	6 out of 1	STIM1;AHNAK;HOMER1;HTT;PKD2;PRKACA	0.236812	0.999996	1.48824	2.14379
cell communication by electrical coupling (GO:0010644)	2 out of 14	ATP1B1;PRKACA	0.241796	0.999996	2.3136	3.28452
embryonic camera-type eye development (GO:0031076)	2 out of 14	RDH10;RARA	0.241796	0.999996	2.3136	3.28452
megakaryocyte development (GO:0035855)	2 out of 14	MEIS1;FLI1	0.241796	0.999996	2.3136	3.28452
protein localization to synapse (GO:0035418)	2 out of 14	HOMER1;ASIC2	0.241796	0.999996	2.3136	3.28452
membrane raft organization (GO:0031579)	2 out of 14	PACSIN2;DOCK2	0.241796	0.999996	2.3136	3.28452
phosphatidylethanolamine biosynthetic process (GO:0006646)	2 out of 14	SLC27A1;LPIN1	0.241796	0.999996	2.3136	3.28452
dorsal/ventral axis specification (GO:0009950)	2 out of 14	VAX2;BMPR1A	0.241796	0.999996	2.3136	3.28452
fibril organization (GO:0097435)	2 out of 14	MFAP4;RIPK3	0.241796	0.999996	2.3136	3.28452
cell migration involved in gastrulation (GO:0042074)	2 out of 14	LRP5;MEGF8	0.241796	0.999996	2.3136	3.28452
positive regulation of transcription elongation from RNA polymerase II promoter (GO:0032968)	2 out of 14	MAP2K1;ELL	0.241796	0.999996	2.3136	3.28452
apoptotic cell clearance (GO:0043277)	2 out of 14	LRP1;RARA	0.241796	0.999996	2.3136	3.28452
mitotic G2 DNA damage checkpoint (GO:0007095)	2 out of 14	TAOK3;FOXN3	0.241796	0.999996	2.3136	3.28452
negative regulation of osteoblast differentiation (GO:0045668)	4 out of 1	HDAC4;SKI;NOTCH1;LRP5	0.25074	0.999996	1.63364	2.25987
phosphatidylcholine biosynthetic process (GO:0006656)	3 out of 26	CDS1;SLC27A1;LPIN1	0.25308	0.999996	1.81092	2.4883
negative regulation of autophagy (GO:0010507)	3 out of 26	HERC1;TBC1D14;RASIP1	0.25308	0.999996	1.81092	2.4883
positive regulation of cation channel activity (GO:2001259)	3 out of 26	STIM1;HTT;PKD2	0.25308	0.999996	1.81092	2.4883
proteoglycan biosynthetic process (GO:0030166)	3 out of 26	EXT1;XYLT1;GAL3ST4	0.25308	0.999996	1.81092	2.4883
positive regulation of epidermis development (GO:0045684)	3 out of 26	WNT10B;NOTCH1;PRKCH	0.25308	0.999996	1.81092	2.4883
establishment of spindle localization (GO:0051293)	3 out of 26	GPSM2;HTT;PAFAH1B1	0.25308	0.999996	1.81092	2.4883
aminoglycan metabolic process (GO:0006022)	14 out of 171	HGSNAT;PGLYRP2;SLC35D2;XYLT1;HS6ST1;EXT1;UGDH;B3GNT7;IL1B;UST;GCNT2;ST3GAL2;ARSB;CHST2	0.260892	0.999996	1.2393	1.66518
detection of mechanical stimulus (GO:0050982)	4 out of 1	DENND5B;PKD2;ASIC2;GRIN2B	0.26584	0.999996	1.58688	2.10239
tight junction assembly (GO:0070830)	4 out of 1	PARD6B;PRKCI;TBCD;F11R	0.26584	0.999996	1.58688	2.10239
regulation of transcription initiation from RNA polymerase II promoter (GO:0060260)	2 out of 15	WNT10B;IRF8	0.267418	0.999996	2.13552	2.81663
craniofacial suture morphogenesis (GO:0097094)	2 out of 15	MMP14;MEGF8	0.267418	0.999996	2.13552	2.81663
striated muscle cell proliferation (GO:0014855)	2 out of 15	NOTCH1;RXRA	0.267418	0.999996	2.13552	2.81663
localization within membrane (GO:0051668)	2 out of 15	PRKCI;DOCK2	0.267418	0.999996	2.13552	2.81663
positive regulation of cardiac muscle hypertrophy (GO:0010613)	2 out of 15	TRPC3;PRKCA	0.267418	0.999996	2.13552	2.81663
regulation of mesoderm development (GO:2000380)	2 out of 15	SFRP2;BMPR1A	0.267418	0.999996	2.13552	2.81663
phosphatidylethanolamine metabolic process (GO:0046337)	2 out of 15	SLC27A1;LPIN1	0.267418	0.999996	2.13552	2.81663
regulation of heterotypic cell-cell adhesion (GO:0034114)	2 out of 15	IL1B;GCNT2	0.267418	0.999996	2.13552	2.81663
magnesium ion transport (GO:0015693)	2 out of 15	NIPAL3;ZDHHC17	0.267418	0.999996	2.13552	2.81663
morphogenesis of an epithelial fold (GO:0060571)	2 out of 15	HHEX;RDH10	0.267418	0.999996	2.13552	2.81663
renal tubule morphogenesis (GO:0061333)	2 out of 15	PKD2;LGR4	0.267418	0.999996	2.13552	2.81663
heparan sulfate proteoglycan biosynthetic process (GO:0015012)	2 out of 15	EXT1;XYLT1	0.267418	0.999996	2.13552	2.81663
positive regulation of muscle hypertrophy (GO:0014742)	2 out of 15	TRPC3;PRKCA	0.267418	0.999996	2.13552	2.81663
negative regulation of glucose transport (GO:0010829)	2 out of 15	IL1B;PRKCA	0.267418	0.999996	2.13552	2.81663
embryonic camera-type eye morphogenesis (GO:0048596)	2 out of 15	KDM2B;LRP5	0.267418	0.999996	2.13552	2.81663
glandular epithelial cell development (GO:0002068)	2 out of 15	RARA;SIDT2	0.267418	0.999996	2.13552	2.81663
positive regulation of epidermal cell differentiation (GO:0045606)	2 out of 15	PRKCH;NOTCH1	0.267418	0.999996	2.13552	2.81663
developmental programmed cell death (GO:0010623)	3 out of 27	NOTCH1;IL1B;LRP5	0.271682	0.999996	1.73538	2.26141
regulation of platelet activation (GO:0010543)	3 out of 27	FCER1G;UBASH3B;PRKCA	0.271682	0.999996	1.73538	2.26141
cardiocyte differentiation (GO:0035051)	4 out of 1	NOTCH1;RXRA;RARA;CALR	0.2811	0.999996	1.54271	1.95777
granulocyte chemotaxis (GO:0071621)	5 out of 1	VAV3;PREX1;FCER1G;IL1B;PRKCA	0.283582	0.999996	1.44644	1.82288
cellular senescence (GO:0090398)	3 out of 28	MAP2K1;CDKN2A;CALR	0.290422	0.999996	1.66587	2.05972
regulation of mitochondrial membrane permeability involved in apoptotic process (GO:1902108)	2 out of 16	BNIP3;NAIF1	0.293025	0.999996	1.98287	2.43398
endocytic recycling (GO:0032456)	2 out of 16	EHD4;RAB11FIP3	0.293025	0.999996	1.98287	2.43398
ectoderm development (GO:0007398)	2 out of 16	VAX2;BMPR1A	0.293025	0.999996	1.98287	2.43398
triglyceride biosynthetic process (GO:0019432)	4 out of 1	DGAT1;ACSL1;HSD17B12;LPIN1	0.296489	0.999996	1.50094	1.82476
primary alcohol metabolic process (GO:0034308)	4 out of 1	DGAT1;RDH10;ACSS1;DHRS3	0.296489	0.999996	1.50094	1.82476
central nervous system neuron axonogenesis (GO:0021955)	3 out of 29	NR4A2;MYCBP2;PAFAH1B1	0.309247	0.999996	1.60171	1.8798
cardiac muscle cell differentiation (GO:0055007)	3 out of 29	RXRA;RARA;CALR	0.309247	0.999996	1.60171	1.8798
regulation of mitochondrial membrane permeability (GO:0046902)	3 out of 29	BNIP3;NAIF1;HTT	0.309247	0.999996	1.60171	1.8798
lipopolysaccharide-mediated signaling pathway (GO:0031663)	3 out of 29	IRAK2;IL1B;IL18	0.309247	0.999996	1.60171	1.8798
granulocyte migration (GO:0097530)	5 out of 1	VAV3;PREX1;FCER1G;IL1B;PRKCA	0.310293	0.999996	1.38843	1.6248
regulation of lipid kinase activity (GO:0043550)	4 out of 1	VAV3;FGR;VAC14;RARA	0.311977	0.999996	1.46136	1.70223
I-kappaB kinase/NF-kappaB signaling (GO:0007249)	4 out of 1	RIPK3;IRAK2;BTK;TAB2	0.311977	0.999996	1.46136	1.70223
mitotic G2/M transition checkpoint (GO:0044818)	2 out of 17	TAOK3;FOXN3	0.318503	0.999996	1.85058	2.1173
phosphatidylinositol dephosphorylation (GO:0046856)	2 out of 17	INPP5A;SYNJ2	0.318503	0.999996	1.85058	2.1173
long-chain fatty-acyl-CoA biosynthetic process (GO:0035338)	2 out of 17	ACSL1;HSD17B12	0.318503	0.999996	1.85058	2.1173
nitric oxide mediated signal transduction (GO:0007263)	2 out of 17	GUCY1B3;DDAH2	0.318503	0.999996	1.85058	2.1173
regulation of cell fate specification (GO:0042659)	2 out of 17	SFRP2;BMPR1A	0.318503	0.999996	1.85058	2.1173
apoptotic process involved in morphogenesis (GO:0060561)	2 out of 17	NOTCH1;LRP5	0.318503	0.999996	1.85058	2.1173
camera-type eye morphogenesis (GO:0048593)	2 out of 17	SKI;YY1	0.318503	0.999996	1.85058	2.1173
positive regulation of protein deacetylation (GO:0090312)	2 out of 17	RIPK3;LPIN1	0.318503	0.999996	1.85058	2.1173
regulation of DNA-templated transcription, initiation (GO:2000142)	2 out of 17	WNT10B;IRF8	0.318503	0.999996	1.85058	2.1173
G-protein coupled purinergic receptor signaling pathway (GO:0035588)	2 out of 17	ADORA2B;ADORA3	0.318503	0.999996	1.85058	2.1173
protein O-linked glycosylation (GO:0006493)	7 out of 1	POMT2;GALNT7;GALNT6;B3GNT7;GALNT2;GALNT1;ST3GAL2	0.324275	0.999996	1.27894	1.4403
acylglycerol biosynthetic process (GO:0046463)	4 out of 1	DGAT1;ACSL1;HSD17B12;LPIN1	0.327536	0.999996	1.42381	1.5892
neutral lipid biosynthetic process (GO:0046460)	4 out of 1	DGAT1;ACSL1;HSD17B12;LPIN1	0.327536	0.999996	1.42381	1.5892
cardiac septum morphogenesis (GO:0060411)	4 out of 1	HEYL;NOTCH1;RARA;DHRS3	0.327536	0.999996	1.42381	1.5892
positive regulation of receptor activity (GO:2000273)	3 out of 30	NCOA2;HTT;PKD2	0.328108	0.999996	1.54231	1.71877
vasoconstriction (GO:0042310)	3 out of 30	ACTA2;P2RX1;HTR1B	0.328108	0.999996	1.54231	1.71877
positive regulation of Ras protein signal transduction (GO:0046579)	3 out of 30	MAP2K1;RASGEF1A;ABRA	0.328108	0.999996	1.54231	1.71877
placenta blood vessel development (GO:0060674)	3 out of 30	MAP2K1;PKD2;HS6ST1	0.328108	0.999996	1.54231	1.71877
regulation of membrane permeability (GO:0090559)	3 out of 30	BNIP3;NAIF1;HTT	0.328108	0.999996	1.54231	1.71877
Golgi organization (GO:0007030)	5 out of 1	GAK;ARHGAP21;MAP2K1;NPLOC4;HTT	0.337324	0.999996	1.33489	1.45064
peptidyl-threonine phosphorylation (GO:0018107)	4 out of 1	TNKS;PRKCA;NLK;PRKACA	0.343137	0.999996	1.38814	1.48479
retinoic acid receptor signaling pathway (GO:0048384)	2 out of 18	RXRA;RARA	0.343754	0.999996	1.73483	1.8525
olfactory bulb development (GO:0021772)	2 out of 18	EXT1;SKI	0.343754	0.999996	1.73483	1.8525
CTP biosynthetic process (GO:0006241)	2 out of 18	UCK2;NME5	0.343754	0.999996	1.73483	1.8525
CTP metabolic process (GO:0046036)	2 out of 18	UCK2;NME5	0.343754	0.999996	1.73483	1.8525
muscle cell proliferation (GO:0033002)	2 out of 18	NOTCH1;RXRA	0.343754	0.999996	1.73483	1.8525
cilium movement (GO:0003341)	3 out of 31	LRRC6;ROPN1L;NME5	0.346959	0.999996	1.48715	1.57422
regulation of protein deacetylation (GO:0090311)	3 out of 31	SKI;RIPK3;LPIN1	0.346959	0.999996	1.48715	1.57422
positive regulation of Wnt signaling pathway (GO:0030177)	7 out of 1	AMER1;SKI;WNT10B;HHEX;SFRP2;TNKS;LGR4	0.357572	0.999996	1.23018	1.26514
positive regulation of ion transmembrane transporter activity (GO:0032414)	4 out of 1	STIM1;HTT;PKD2;ATP1B1	0.358756	0.999996	1.35421	1.38822
positive regulation of canonical Wnt signaling pathway (GO:0090263)	5 out of 1	AMER1;WNT10B;SFRP2;TNKS;LGR4	0.364529	0.999996	1.28531	1.29707
myeloid cell development (GO:0061515)	3 out of 1	MEIS1;FLI1;PAFAH1B1	0.365755	0.999996	1.43579	1.4441
negative regulation of intracellular steroid hormone receptor signaling pathway (GO:0033144)	3 out of 1	HEYL;CALR;CYP7B1	0.365755	0.999996	1.43579	1.4441
negative regulation of JNK cascade (GO:0046329)	3 out of 1	SFRP2;TAOK3;PAFAH1B1	0.365755	0.999996	1.43579	1.4441
positive regulation of nitric oxide biosynthetic process (GO:0045429)	3 out of 1	DDAH2;IL1B;PKD2	0.365755	0.999996	1.43579	1.4441
appendage development (GO:0048736)	2 out of 19	RARA;LRP4	0.368694	0.999996	1.63269	1.62908
regulation of execution phase of apoptosis (GO:1900117)	2 out of 19	CDKN2A;PAK2	0.368694	0.999996	1.63269	1.62908
limb development (GO:0060173)	2 out of 19	RARA;LRP4	0.368694	0.999996	1.63269	1.62908
thyroid gland development (GO:0030878)	2 out of 19	HHEX;HOXB3	0.368694	0.999996	1.63269	1.62908
neutrophil activation (GO:0042119)	2 out of 19	PREX1;FCER1G	0.368694	0.999996	1.63269	1.62908
glutamine family amino acid biosynthetic process (GO:0009084)	2 out of 19	GLUD1;PYCR2	0.368694	0.999996	1.63269	1.62908
fatty-acyl-CoA biosynthetic process (GO:0046949)	2 out of 19	ACSL1;HSD17B12	0.368694	0.999996	1.63269	1.62908
pyrimidine ribonucleoside triphosphate biosynthetic process (GO:0009209)	2 out of 19	UCK2;NME5	0.368694	0.999996	1.63269	1.62908
L-glutamate transport (GO:0015813)	2 out of 19	HTT;SLC25A12	0.368694	0.999996	1.63269	1.62908
neural crest cell development (GO:0014032)	2 out of 19	RDH10;BMPR1A	0.368694	0.999996	1.63269	1.62908
cardiac epithelial to mesenchymal transition (GO:0060317)	2 out of 19	HEYL;NOTCH1	0.368694	0.999996	1.63269	1.62908
osteoblast development (GO:0002076)	2 out of 19	HDAC4;LRP5	0.368694	0.999996	1.63269	1.62908
membrane assembly (GO:0071709)	2 out of 19	PACSIN2;LRP4	0.368694	0.999996	1.63269	1.62908
proteoglycan metabolic process (GO:0006029)	4 out of 1	EXT1;XYLT1;HS6ST1;GAL3ST4	0.374365	0.999996	1.3219	1.2988
thioester metabolic process (GO:0035383)	5 out of 1	DGAT1;ACSL1;FAR2;HSD17B12;ACSS1	0.378153	0.999996	1.26187	1.22711
acyl-CoA metabolic process (GO:0006637)	5 out of 1	DGAT1;ACSL1;FAR2;HSD17B12;ACSS1	0.378153	0.999996	1.26187	1.22711
positive regulation of Rab GTPase activity (GO:0032851)	7 out of 1	DENND2D;TBC1D2;SYNGAP1;DENND5B;TBC1D14;RIN3;SBF2	0.37994	0.999996	1.19967	1.16097
regulation of Rab GTPase activity (GO:0032313)	7 out of 1	DENND2D;TBC1D2;SYNGAP1;DENND5B;TBC1D14;RIN3;SBF2	0.37994	0.999996	1.19967	1.16097
positive regulation of cyclase activity (GO:0031281)	4 out of 1	GIPR;ADORA2B;ADORA3;PRKCA	0.389941	0.999996	1.29109	1.21589
stress-activated MAPK cascade (GO:0051403)	7 out of 1	MAP2K1;ADORA2B;IRAK2;TAB2;TRIB1;MAP3K11;ARHGEF6	0.391147	0.999996	1.18498	1.1123
glycoprotein metabolic process (GO:0009100)	6 out of 1	EXT1;XYLT1;STT3B;HS6ST1;PHLDA1;GAL3ST4	0.391908	0.999996	1.207	1.13063
relaxation of muscle (GO:0090075)	2 out of 20	ADORA2B;ATP1B1	0.393249	0.999996	1.5419	1.43908
acidic amino acid transport (GO:0015800)	2 out of 20	HTT;SLC25A12	0.393249	0.999996	1.5419	1.43908
negative regulation of striated muscle cell differentiation (GO:0051154)	2 out of 20	HDAC4;NOTCH1	0.393249	0.999996	1.5419	1.43908
pyrimidine ribonucleoside triphosphate metabolic process (GO:0009208)	2 out of 20	UCK2;NME5	0.393249	0.999996	1.5419	1.43908
epithelial tube branching involved in lung morphogenesis (GO:0060441)	2 out of 20	HHEX;RDH10	0.393249	0.999996	1.5419	1.43908
DNA integration (GO:0015074)	2 out of 20	NYNRIN;PPFIBP2	0.393249	0.999996	1.5419	1.43908
glandular epithelial cell differentiation (GO:0002067)	2 out of 20	NOTCH1;RXRA	0.393249	0.999996	1.5419	1.43908
ventricular septum morphogenesis (GO:0060412)	2 out of 20	HEYL;NOTCH1	0.393249	0.999996	1.5419	1.43908
mitochondrial fission (GO:0000266)	2 out of 20	BNIP3;LPIN1	0.393249	0.999996	1.5419	1.43908
regulation of adenylate cyclase activity (GO:0045761)	5 out of 1	ADORA2B;GIPR;ADORA3;GNG7;PRKCA	0.405363	0.999996	1.21747	1.09934
cell aging (GO:0007569)	5 out of 1	MAP2K1;MNT;CDKN2A;HTT;CALR	0.405363	0.999996	1.21747	1.09934
lysosomal transport (GO:0007041)	4 out of 1	SCARB2;HGSNAT;SORT1;ARSB	0.405461	0.999996	1.26168	1.13895
phagocytosis (GO:0006909)	4 out of 1	LRP1;RARA;IRF8;CD302	0.405461	0.999996	1.26168	1.13895
stem cell proliferation (GO:0072089)	4 out of 1	WNT10B;SFRP2;SIX2;PAFAH1B1	0.405461	0.999996	1.26168	1.13895
stress-activated protein kinase signaling cascade (GO:0031098)	7 out of 1	MAP2K1;ADORA2B;IRAK2;TAB2;TRIB1;MAP3K11;ARHGEF6	0.41356	0.999996	1.15664	1.02126
cell-cell junction assembly (GO:0007043)	6 out of 1	PRKCI;PARD6B;HEG1;TBCD;PRKCA;F11R	0.416357	0.999996	1.17287	1.02769
protein ADP-ribosylation (GO:0006471)	2 out of 21	TNKS;ART3	0.41736	0.999996	1.46067	1.27634
nucleus localization (GO:0051647)	2 out of 21	HHEX;PAFAH1B1	0.41736	0.999996	1.46067	1.27634
granulocyte activation (GO:0036230)	2 out of 21	PREX1;FCER1G	0.41736	0.999996	1.46067	1.27634
gastrulation with mouth forming second (GO:0001702)	2 out of 21	UGDH;LRP5	0.41736	0.999996	1.46067	1.27634
regulation of inflammatory response to antigenic stimulus (GO:0002861)	2 out of 21	GPX2;FCER1G	0.41736	0.999996	1.46067	1.27634
establishment of cell polarity (GO:0030010)	4 out of 1	FERMT1;PRKCI;AMOTL1;DOCK2	0.420903	0.999996	1.23357	1.06748
regulation of osteoblast differentiation (GO:0045667)	8 out of 106	HDAC4;SKI;WNT10B;SFRP2;NOTCH1;LRP5;PRKACA;BMPR1A	0.421067	0.999996	1.13303	0.980026
positive regulation of phagocytosis (GO:0050766)	3 out of 1	FCER1G;CALR;DOCK2	0.421432	0.999996	1.30097	1.12417
positive regulation of gliogenesis (GO:0014015)	3 out of 1	PRKCI;NOTCH1;PRKCH	0.421432	0.999996	1.30097	1.12417
mesoderm formation (GO:0001707)	3 out of 1	HTT;PRKACA;BMPR1A	0.421432	0.999996	1.30097	1.12417
negative regulation of granulocyte differentiation (GO:0030853)	1 out of 8	RARA	0.4271	0.999996	1.98214	1.68628
relaxation of smooth muscle (GO:0044557)	1 out of 8	ADORA2B	0.4271	0.999996	1.98214	1.68628
positive regulation of cyclin-dependent protein serine/threonine kinase activity involved in G1/S transition of mitotic cell cycle (GO:0031659)	1 out of 8	PKD2	0.4271	0.999996	1.98214	1.68628
cellular response to follicle-stimulating hormone stimulus (GO:0071372)	1 out of 8	NOTCH1	0.4271	0.999996	1.98214	1.68628
negative regulation of T cell differentiation in thymus (GO:0033085)	1 out of 8	CDKN2A	0.4271	0.999996	1.98214	1.68628
ether lipid metabolic process (GO:0046485)	1 out of 8	FAR2	0.4271	0.999996	1.98214	1.68628
L-serine metabolic process (GO:0006563)	1 out of 8	PHGDH	0.4271	0.999996	1.98214	1.68628
proline biosynthetic process (GO:0006561)	1 out of 8	PYCR2	0.4271	0.999996	1.98214	1.68628
regulation of protein polyubiquitination (GO:1902914)	1 out of 8	SASH1	0.4271	0.999996	1.98214	1.68628
regulation of fever generation (GO:0031620)	1 out of 8	IL1B	0.4271	0.999996	1.98214	1.68628
C4-dicarboxylate transport (GO:0015740)	1 out of 8	SLC25A12	0.4271	0.999996	1.98214	1.68628
desmosome organization (GO:0002934)	1 out of 8	PRKCA	0.4271	0.999996	1.98214	1.68628
very-low-density lipoprotein particle assembly (GO:0034379)	1 out of 8	DGAT1	0.4271	0.999996	1.98214	1.68628
folic acid transport (GO:0015884)	1 out of 8	SLC19A2	0.4271	0.999996	1.98214	1.68628
response to methylmercury (GO:0051597)	1 out of 8	ARSB	0.4271	0.999996	1.98214	1.68628
negative regulation of erythrocyte differentiation (GO:0045647)	1 out of 8	KLF13	0.4271	0.999996	1.98214	1.68628
embryonic retina morphogenesis in camera-type eye (GO:0060059)	1 out of 8	LRP5	0.4271	0.999996	1.98214	1.68628
cellular potassium ion homeostasis (GO:0030007)	1 out of 8	ATP1B1	0.4271	0.999996	1.98214	1.68628
neurological system process involved in regulation of systemic arterial blood pressure (GO:0001976)	1 out of 8	ASIC2	0.4271	0.999996	1.98214	1.68628
cell differentiation involved in metanephros development (GO:0072202)	1 out of 8	LGR4	0.4271	0.999996	1.98214	1.68628
phospholipase C-activating dopamine receptor signaling pathway (GO:0060158)	1 out of 8	GNA15	0.4271	0.999996	1.98214	1.68628
chondrocyte proliferation (GO:0035988)	1 out of 8	MMP14	0.4271	0.999996	1.98214	1.68628
postsynaptic membrane organization (GO:0001941)	1 out of 8	LRP4	0.4271	0.999996	1.98214	1.68628
metanephric mesenchyme development (GO:0072075)	1 out of 8	PKD2	0.4271	0.999996	1.98214	1.68628
blood vessel maturation (GO:0001955)	1 out of 8	LYL1	0.4271	0.999996	1.98214	1.68628
mannose metabolic process (GO:0006013)	1 out of 8	MAN2A2	0.4271	0.999996	1.98214	1.68628
glucocorticoid receptor signaling pathway (GO:0042921)	1 out of 8	CALR	0.4271	0.999996	1.98214	1.68628
drinking behavior (GO:0042756)	1 out of 8	HTR1B	0.4271	0.999996	1.98214	1.68628
diterpenoid biosynthetic process (GO:0016102)	1 out of 8	RDH10	0.4271	0.999996	1.98214	1.68628
negative regulation of execution phase of apoptosis (GO:1900118)	1 out of 8	PAK2	0.4271	0.999996	1.98214	1.68628
regulation of telomere maintenance via telomerase (GO:0032210)	1 out of 8	TNKS	0.4271	0.999996	1.98214	1.68628
positive regulation of action potential (GO:0045760)	1 out of 8	KCNIP1	0.4271	0.999996	1.98214	1.68628
regulation of histone phosphorylation (GO:0033127)	1 out of 8	IL1B	0.4271	0.999996	1.98214	1.68628
regulation of branching involved in prostate gland morphogenesis (GO:0060687)	1 out of 8	RXRA	0.4271	0.999996	1.98214	1.68628
regulation of hypersensitivity (GO:0002883)	1 out of 8	FCER1G	0.4271	0.999996	1.98214	1.68628
negative regulation of cardiac muscle cell apoptotic process (GO:0010667)	1 out of 8	SFRP2	0.4271	0.999996	1.98214	1.68628
cellular response to ethanol (GO:0071361)	1 out of 8	ITPR2	0.4271	0.999996	1.98214	1.68628
mesenchymal to epithelial transition involved in metanephros morphogenesis (GO:0003337)	1 out of 8	SIX2	0.4271	0.999996	1.98214	1.68628
heterochromatin organization (GO:0070828)	1 out of 8	CDKN2A	0.4271	0.999996	1.98214	1.68628
vitamin transmembrane transport (GO:0035461)	1 out of 8	SLC19A2	0.4271	0.999996	1.98214	1.68628
epithelial cilium movement involved in determination of left/right asymmetry (GO:0060287)	1 out of 8	LRRC6	0.4271	0.999996	1.98214	1.68628
positive regulation of prostaglandin secretion (GO:0032308)	1 out of 8	IL1B	0.4271	0.999996	1.98214	1.68628
lactate metabolic process (GO:0006089)	1 out of 8	HTT	0.4271	0.999996	1.98214	1.68628
histone H3-K36 demethylation (GO:0070544)	1 out of 8	KDM2B	0.4271	0.999996	1.98214	1.68628
negative regulation of vascular endothelial growth factor receptor signaling pathway (GO:0030948)	1 out of 8	HHEX	0.4271	0.999996	1.98214	1.68628
establishment of apical/basal cell polarity (GO:0035089)	1 out of 8	PRKCI	0.4271	0.999996	1.98214	1.68628
interkinetic nuclear migration (GO:0022027)	1 out of 8	HHEX	0.4271	0.999996	1.98214	1.68628
negative regulation of synaptic transmission, GABAergic (GO:0032229)	1 out of 8	HTR1B	0.4271	0.999996	1.98214	1.68628
sodium ion export (GO:0071436)	1 out of 8	ATP1B1	0.4271	0.999996	1.98214	1.68628
bone trabecula formation (GO:0060346)	1 out of 8	WNT10B	0.4271	0.999996	1.98214	1.68628
negative regulation of calcium ion-dependent exocytosis (GO:0045955)	1 out of 8	NOTCH1	0.4271	0.999996	1.98214	1.68628
arginine catabolic process (GO:0006527)	1 out of 8	DDAH2	0.4271	0.999996	1.98214	1.68628
hormone catabolic process (GO:0042447)	1 out of 8	ECE1	0.4271	0.999996	1.98214	1.68628
coronary vasculature morphogenesis (GO:0060977)	1 out of 8	NOTCH1	0.4271	0.999996	1.98214	1.68628
respiratory tube development (GO:0030323)	1 out of 8	HECA	0.4271	0.999996	1.98214	1.68628
nerve growth factor signaling pathway (GO:0038180)	1 out of 8	SORT1	0.4271	0.999996	1.98214	1.68628
positive regulation of p38MAPK cascade (GO:1900745)	1 out of 8	SASH1	0.4271	0.999996	1.98214	1.68628
pyrimidine-containing compound transmembrane transport (GO:0072531)	1 out of 8	SLC19A2	0.4271	0.999996	1.98214	1.68628
protein localization to endosome (GO:0036010)	1 out of 8	PACSIN2	0.4271	0.999996	1.98214	1.68628
adaptation of signaling pathway (GO:0023058)	1 out of 8	GIPR	0.4271	0.999996	1.98214	1.68628
regulation of chemokine-mediated signaling pathway (GO:0070099)	1 out of 8	ROBO1	0.4271	0.999996	1.98214	1.68628
anterior/posterior pattern specification (GO:0009952)	11 out of 150	YY1;LFNG;HHEX;NOTCH1;SCMH1;HOXB4;LRP5;HOXB3;HTT;OTX1;BMPR1A	0.428251	0.999996	1.09842	0.931511
vacuolar transport (GO:0007034)	4 out of 1	SCARB2;HGSNAT;SORT1;ARSB	0.436247	0.999996	1.20669	1.00101
positive regulation of lyase activity (GO:0051349)	4 out of 1	ADORA2B;GIPR;ADORA3;PRKCA	0.436247	0.999996	1.20669	1.00101
regulation of phosphatidylinositol 3-kinase activity (GO:0043551)	3 out of 1	VAV3;FGR;RARA	0.43964	0.999996	1.26148	1.03668
negative regulation of stress-activated MAPK cascade (GO:0032873)	3 out of 1	SFRP2;TAOK3;PAFAH1B1	0.43964	0.999996	1.26148	1.03668
receptor clustering (GO:0043113)	3 out of 1	SYNGAP1;LRP4;ITGB7	0.43964	0.999996	1.26148	1.03668
negative regulation of stress-activated protein kinase signaling cascade (GO:0070303)	3 out of 1	SFRP2;TAOK3;PAFAH1B1	0.43964	0.999996	1.26148	1.03668
regulation of interferon-gamma production (GO:0032649)	6 out of 1	PGLYRP2;RIPK3;IL1B;IL18;RARA;IRF8	0.440688	0.999996	1.14062	0.934642
neuromuscular process (GO:0050905)	6 out of 1	ATXN2;PRRT2;HERC1;OPA3;GRIN2B;PAFAH1B1	0.440688	0.999996	1.14062	0.934642
negative regulation of cyclin-dependent protein serine/threonine kinase activity (GO:0045736)	2 out of 22	HHEX;CDKN2A	0.440975	0.999996	1.38757	1.13609
monoamine transport (GO:0015844)	2 out of 22	FCER1G;P2RX1	0.440975	0.999996	1.38757	1.13609
pyrimidine nucleoside triphosphate biosynthetic process (GO:0009148)	2 out of 22	UCK2;NME5	0.440975	0.999996	1.38757	1.13609
phospholipid dephosphorylation (GO:0046839)	2 out of 22	INPP5A;SYNJ2	0.440975	0.999996	1.38757	1.13609
regulation of myeloid cell apoptotic process (GO:0033032)	2 out of 22	FCER1G;CDKN2A	0.440975	0.999996	1.38757	1.13609
entrainment of circadian clock (GO:0009649)	2 out of 22	PHLPP1;NR2F6	0.440975	0.999996	1.38757	1.13609
regulation of branching involved in ureteric bud morphogenesis (GO:0090189)	2 out of 22	SIX2;LGR4	0.440975	0.999996	1.38757	1.13609
apoptotic process involved in development (GO:1902742)	2 out of 22	NOTCH1;LRP5	0.440975	0.999996	1.38757	1.13609
regulation of histone deacetylation (GO:0031063)	2 out of 22	SKI;LPIN1	0.440975	0.999996	1.38757	1.13609
negative regulation of ossification (GO:0030279)	5 out of 1	HDAC4;SKI;NOTCH1;LRP5;LRP4	0.445848	0.999996	1.15641	0.934117
positive regulation of cAMP biosynthetic process (GO:0030819)	5 out of 1	ADORA2B;GIPR;ADORA3;PRKCA;AKAP5	0.445848	0.999996	1.15641	0.934117
vesicle localization (GO:0051648)	4 out of 1	FYCO1;MAP2K1;HTT;PAFAH1B1	0.451472	0.999996	1.18095	0.939143
cellular metabolic compound salvage (GO:0043094)	3 out of 1	PDXK;UCK2;GMPR	0.457624	0.999996	1.22431	0.957056
positive regulation of NF-kappaB import into nucleus (GO:0042346)	2 out of 23	IL1B;IL18	0.464051	0.999996	1.32142	1.01454
cell communication involved in cardiac conduction (GO:0086065)	2 out of 23	ATP1B1;PRKACA	0.464051	0.999996	1.32142	1.01454
positive regulation of blood vessel endothelial cell migration (GO:0043536)	2 out of 23	PRKCA;AMOTL1	0.464051	0.999996	1.32142	1.01454
glutamine metabolic process (GO:0006541)	2 out of 23	GLUD1;PHGDH	0.464051	0.999996	1.32142	1.01454
regulation of keratinocyte differentiation (GO:0045616)	2 out of 23	PRKCH;NOTCH1	0.464051	0.999996	1.32142	1.01454
positive regulation vascular endothelial growth factor production (GO:0010575)	2 out of 23	ADORA2B;IL1B	0.464051	0.999996	1.32142	1.01454
ethanolamine-containing compound metabolic process (GO:0042439)	6 out of 1	SMPD3;CDS1;SLC27A1;PLBD1;LPIN1;PAFAH1B1	0.464816	0.999996	1.11008	0.850448
regulation of chronic inflammatory response (GO:0002676)	1 out of 9	ADORA2B	0.465643	0.999996	1.73428	1.32557
barbed-end actin filament capping (GO:0051016)	1 out of 9	CAPG	0.465643	0.999996	1.73428	1.32557
mitochondrial calcium ion transport (GO:0006851)	1 out of 9	SLC8B1	0.465643	0.999996	1.73428	1.32557
lymph vessel development (GO:0001945)	1 out of 9	HEG1	0.465643	0.999996	1.73428	1.32557
mitochondrial outer membrane permeabilization involved in programmed cell death (GO:1902686)	1 out of 9	BNIP3	0.465643	0.999996	1.73428	1.32557
establishment of monopolar cell polarity (GO:0061162)	1 out of 9	PRKCI	0.465643	0.999996	1.73428	1.32557
protein maturation by protein folding (GO:0022417)	1 out of 9	CALR	0.465643	0.999996	1.73428	1.32557
cell migration involved in heart development (GO:0060973)	1 out of 9	NOTCH1	0.465643	0.999996	1.73428	1.32557
L-amino acid import (GO:0043092)	1 out of 9	HTT	0.465643	0.999996	1.73428	1.32557
cellular protein complex localization (GO:0034629)	1 out of 9	KLHL21	0.465643	0.999996	1.73428	1.32557
regulation of phospholipase A2 activity (GO:0032429)	1 out of 9	LRP1	0.465643	0.999996	1.73428	1.32557
negative regulation of translation, ncRNA-mediated (GO:0040033)	1 out of 9	AGO1	0.465643	0.999996	1.73428	1.32557
NIK/NF-kappaB signaling (GO:0038061)	1 out of 9	RIPK3	0.465643	0.999996	1.73428	1.32557
pericardium development (GO:0060039)	1 out of 9	HEG1	0.465643	0.999996	1.73428	1.32557
regulation of cyclin-dependent protein serine/threonine kinase activity involved in G1/S transition of mitotic cell cycle (GO:0031657)	1 out of 9	PKD2	0.465643	0.999996	1.73428	1.32557
membrane repolarization during cardiac muscle cell action potential (GO:0086013)	1 out of 9	ATP1B1	0.465643	0.999996	1.73428	1.32557
kidney mesenchyme development (GO:0072074)	1 out of 9	PKD2	0.465643	0.999996	1.73428	1.32557
positive regulation of mitochondrial membrane permeability involved in apoptotic process (GO:1902110)	1 out of 9	BNIP3	0.465643	0.999996	1.73428	1.32557
mucosal-associated lymphoid tissue development (GO:0048537)	1 out of 9	NKX2-3	0.465643	0.999996	1.73428	1.32557
endosome to pigment granule transport (GO:0043485)	1 out of 9	RAB38	0.465643	0.999996	1.73428	1.32557
response to lipoprotein particle (GO:0055094)	1 out of 9	SIGLEC15	0.465643	0.999996	1.73428	1.32557
regulation of endothelial cell chemotaxis (GO:2001026)	1 out of 9	NOTCH1	0.465643	0.999996	1.73428	1.32557
positive regulation of syncytium formation by plasma membrane fusion (GO:0060143)	1 out of 9	OCSTAMP	0.465643	0.999996	1.73428	1.32557
leukocyte aggregation (GO:0070486)	1 out of 9	IL1B	0.465643	0.999996	1.73428	1.32557
regulation of vitamin D biosynthetic process (GO:0060556)	1 out of 9	IL1B	0.465643	0.999996	1.73428	1.32557
RNA localization (GO:0006403)	1 out of 9	YY1	0.465643	0.999996	1.73428	1.32557
ventricular trabecula myocardium morphogenesis (GO:0003222)	1 out of 9	NOTCH1	0.465643	0.999996	1.73428	1.32557
positive regulation of hair cycle (GO:0042635)	1 out of 9	WNT10B	0.465643	0.999996	1.73428	1.32557
negative regulation of platelet-derived growth factor receptor signaling pathway (GO:0010642)	1 out of 9	LRP1	0.465643	0.999996	1.73428	1.32557
mature B cell differentiation involved in immune response (GO:0002313)	1 out of 9	NKX2-3	0.465643	0.999996	1.73428	1.32557
negative regulation of translation involved in gene silencing by miRNA (GO:0035278)	1 out of 9	AGO1	0.465643	0.999996	1.73428	1.32557
establishment or maintenance of monopolar cell polarity (GO:0061339)	1 out of 9	PRKCI	0.465643	0.999996	1.73428	1.32557
endosome to melanosome transport (GO:0035646)	1 out of 9	RAB38	0.465643	0.999996	1.73428	1.32557
Notch signaling involved in heart development (GO:0061314)	1 out of 9	NOTCH1	0.465643	0.999996	1.73428	1.32557
regulation of hippo signaling (GO:0035330)	1 out of 9	NEK8	0.465643	0.999996	1.73428	1.32557
positive regulation of mitochondrial fission (GO:0090141)	1 out of 9	BNIP3	0.465643	0.999996	1.73428	1.32557
mitochondrial fragmentation involved in apoptotic process (GO:0043653)	1 out of 9	BNIP3	0.465643	0.999996	1.73428	1.32557
carnitine shuttle (GO:0006853)	1 out of 9	CPT2	0.465643	0.999996	1.73428	1.32557
regulation of prostaglandin secretion (GO:0032306)	1 out of 9	IL1B	0.465643	0.999996	1.73428	1.32557
motile cilium assembly (GO:0044458)	1 out of 9	LRRC6	0.465643	0.999996	1.73428	1.32557
negative regulation of cell fate specification (GO:0009996)	1 out of 9	SFRP2	0.465643	0.999996	1.73428	1.32557
Peyer's patch development (GO:0048541)	1 out of 9	NKX2-3	0.465643	0.999996	1.73428	1.32557
regulation of T-helper 2 cell differentiation (GO:0045628)	1 out of 9	RARA	0.465643	0.999996	1.73428	1.32557
estrogen biosynthetic process (GO:0006703)	1 out of 9	HSD17B12	0.465643	0.999996	1.73428	1.32557
primitive streak formation (GO:0090009)	1 out of 9	HHEX	0.465643	0.999996	1.73428	1.32557
negative regulation of lipopolysaccharide-mediated signaling pathway (GO:0031665)	1 out of 9	TRIB1	0.465643	0.999996	1.73428	1.32557
hepatocyte differentiation (GO:0070365)	1 out of 9	HHEX	0.465643	0.999996	1.73428	1.32557
cytoplasmic mRNA processing body assembly (GO:0033962)	1 out of 9	ATXN2	0.465643	0.999996	1.73428	1.32557
positive regulation of osteoblast proliferation (GO:0033690)	1 out of 9	LRP5	0.465643	0.999996	1.73428	1.32557
labyrinthine layer development (GO:0060711)	1 out of 9	MAP2K1	0.465643	0.999996	1.73428	1.32557
platelet dense granule organization (GO:0060155)	1 out of 9	RAB38	0.465643	0.999996	1.73428	1.32557
protein localization to kinetochore (GO:0034501)	1 out of 9	BUB1B	0.465643	0.999996	1.73428	1.32557
presynaptic membrane assembly (GO:0097105)	1 out of 9	LRP4	0.465643	0.999996	1.73428	1.32557
positive regulation of hair follicle development (GO:0051798)	1 out of 9	WNT10B	0.465643	0.999996	1.73428	1.32557
positive regulation of astrocyte differentiation (GO:0048711)	1 out of 9	NOTCH1	0.465643	0.999996	1.73428	1.32557
neutrophil activation involved in immune response (GO:0002283)	1 out of 9	FCER1G	0.465643	0.999996	1.73428	1.32557
DNA double-strand break processing (GO:0000729)	1 out of 9	SLX4	0.465643	0.999996	1.73428	1.32557
regulation of translation, ncRNA-mediated (GO:0045974)	1 out of 9	AGO1	0.465643	0.999996	1.73428	1.32557
heart valve formation (GO:0003188)	1 out of 9	NOTCH1	0.465643	0.999996	1.73428	1.32557
positive regulation of potassium ion transmembrane transporter activity (GO:1901018)	1 out of 9	ATP1B1	0.465643	0.999996	1.73428	1.32557
artery development (GO:0060840)	1 out of 9	PKD2	0.465643	0.999996	1.73428	1.32557
regulation of vasoconstriction (GO:0019229)	4 out of 1	MAP2K1;P2RX1;ECE1;ASIC2	0.466562	0.999996	1.15629	0.881513
positive regulation of transporter activity (GO:0032411)	4 out of 1	STIM1;HTT;PKD2;ATP1B1	0.466562	0.999996	1.15629	0.881513
regulation of phagocytosis (GO:0050764)	4 out of 1	FGR;FCER1G;CALR;DOCK2	0.466562	0.999996	1.15629	0.881513
MAPK cascade (GO:0000165)	12 out of 170	MAP2K1;PPM1L;TAOK3;IRAK2;ADORA2B;IL1B;IL18;TAB2;TRIB1;NLK;MAP3K11;ARHGEF6	0.474177	0.999996	1.05389	0.786385
long-chain fatty acid transport (GO:0015909)	3 out of 1	SLC27A1;CPT2;ACSL1	0.475357	0.999996	1.18927	0.884448
cellular response to glucagon stimulus (GO:0071377)	3 out of 1	GNG7;GNB4;PRKACA	0.475357	0.999996	1.18927	0.884448
peptidyl-serine modification (GO:0018209)	7 out of 1	TNKS;GALNT2;GALNT1;PRKCA;PRKACA;NLK;PAK2	0.480165	0.999996	1.07918	0.791714
inositol phosphate metabolic process (GO:0043647)	4 out of 1	PLCB3;INPP5A;IPMK;PLCH1	0.481499	0.999996	1.13263	0.827783
behavioral fear response (GO:0001662)	2 out of 24	GNG7;GRIN2B	0.486554	0.999996	1.26129	0.908642
regulation of interferon-gamma-mediated signaling pathway (GO:0060334)	2 out of 24	PIAS1;JAK1	0.486554	0.999996	1.26129	0.908642
positive regulation of response to biotic stimulus (GO:0002833)	2 out of 24	PRKCA;SASH1	0.486554	0.999996	1.26129	0.908642
histone lysine demethylation (GO:0070076)	2 out of 24	KDM5B;KDM2B	0.486554	0.999996	1.26129	0.908642
behavioral defense response (GO:0002209)	2 out of 24	GNG7;GRIN2B	0.486554	0.999996	1.26129	0.908642
carbohydrate phosphorylation (GO:0046835)	2 out of 24	HK3;HK2	0.486554	0.999996	1.26129	0.908642
reproductive system development (GO:0061458)	2 out of 24	LRRC6;LGR4	0.486554	0.999996	1.26129	0.908642
heart valve morphogenesis (GO:0003179)	2 out of 24	HEYL;NOTCH1	0.486554	0.999996	1.26129	0.908642
positive regulation of DNA-templated transcription, elongation (GO:0032786)	2 out of 24	MAP2K1;ELL	0.486554	0.999996	1.26129	0.908642
positive regulation of substrate adhesion-dependent cell spreading (GO:1900026)	2 out of 24	PREX1;CALR	0.486554	0.999996	1.26129	0.908642
glutamine family amino acid catabolic process (GO:0009065)	2 out of 24	GLUD1;DDAH2	0.486554	0.999996	1.26129	0.908642
negative regulation of embryonic development (GO:0045992)	2 out of 24	SFRP2;PRKACA	0.486554	0.999996	1.26129	0.908642
regulation of cAMP biosynthetic process (GO:0030817)	7 out of 1	GIPR;ADORA2B;ADORA3;GNG7;HTR1B;PRKCA;AKAP5	0.49109	0.999996	1.06726	0.758961
positive regulation of stem cell differentiation (GO:2000738)	3 out of 1	NOTCH1;GCNT2;HOXB4	0.492816	0.999996	1.15617	0.81813
response to axon injury (GO:0048678)	3 out of 1	MAP2K1;UCK2;GIPR	0.492816	0.999996	1.15617	0.81813
regulation of cAMP metabolic process (GO:0030814)	8 out of 113	GIPR;ADORA2B;ADORA3;GNG7;HTR1B;PRKCA;AKAP5;PKD2	0.493104	0.999996	1.05709	0.747403
T-helper 1 type immune response (GO:0042088)	1 out of 10	IL18	0.501595	0.999996	1.5415	1.06358
membrane tubulation (GO:0097320)	1 out of 10	PACSIN2	0.501595	0.999996	1.5415	1.06358
pyrimidine-containing compound salvage (GO:0008655)	1 out of 10	UCK2	0.501595	0.999996	1.5415	1.06358
regulation of clathrin-mediated endocytosis (GO:2000369)	1 out of 10	TNK2	0.501595	0.999996	1.5415	1.06358
negative regulation of activin receptor signaling pathway (GO:0032926)	1 out of 10	SKI	0.501595	0.999996	1.5415	1.06358
snRNA transcription (GO:0009301)	1 out of 10	ELL	0.501595	0.999996	1.5415	1.06358
cellular response to interleukin-15 (GO:0071350)	1 out of 10	JAK1	0.501595	0.999996	1.5415	1.06358
sleep (GO:0030431)	1 out of 10	IL18	0.501595	0.999996	1.5415	1.06358
membrane repolarization during action potential (GO:0086011)	1 out of 10	ATP1B1	0.501595	0.999996	1.5415	1.06358
nucleotide transmembrane transport (GO:1901679)	1 out of 10	SLC35D2	0.501595	0.999996	1.5415	1.06358
substrate-dependent cell migration (GO:0006929)	1 out of 10	ITGA11	0.501595	0.999996	1.5415	1.06358
peptide catabolic process (GO:0043171)	1 out of 10	ECE1	0.501595	0.999996	1.5415	1.06358
positive regulation of chemokine biosynthetic process (GO:0045080)	1 out of 10	IL1B	0.501595	0.999996	1.5415	1.06358
regulation of RNA export from nucleus (GO:0046831)	1 out of 10	ZC3H3	0.501595	0.999996	1.5415	1.06358
negative regulation of transcription by competitive promoter binding (GO:0010944)	1 out of 10	HHEX	0.501595	0.999996	1.5415	1.06358
negative regulation of ryanodine-sensitive calcium-release channel activity (GO:0060315)	1 out of 10	PKD2	0.501595	0.999996	1.5415	1.06358
negative regulation of microtubule polymerization (GO:0031115)	1 out of 10	TBCD	0.501595	0.999996	1.5415	1.06358
stress granule assembly (GO:0034063)	1 out of 10	ATXN2	0.501595	0.999996	1.5415	1.06358
maternal placenta development (GO:0001893)	1 out of 10	RXRA	0.501595	0.999996	1.5415	1.06358
corticosteroid receptor signaling pathway (GO:0031958)	1 out of 10	CALR	0.501595	0.999996	1.5415	1.06358
regulation of epithelial cell proliferation involved in prostate gland development (GO:0060768)	1 out of 10	NOTCH1	0.501595	0.999996	1.5415	1.06358
negative regulation of synaptic transmission, glutamatergic (GO:0051967)	1 out of 10	HTR1B	0.501595	0.999996	1.5415	1.06358
response to insecticide (GO:0017085)	1 out of 10	NR4A2	0.501595	0.999996	1.5415	1.06358
terpenoid biosynthetic process (GO:0016114)	1 out of 10	RDH10	0.501595	0.999996	1.5415	1.06358
wound healing, spreading of epidermal cells (GO:0035313)	1 out of 10	HBEGF	0.501595	0.999996	1.5415	1.06358
neuromuscular process controlling posture (GO:0050884)	1 out of 10	PRRT2	0.501595	0.999996	1.5415	1.06358
peripheral nervous system neuron development (GO:0048935)	1 out of 10	ISL2	0.501595	0.999996	1.5415	1.06358
positive regulation of transcription from RNA polymerase II promoter in response to stress (GO:0036003)	1 out of 10	NOTCH1	0.501595	0.999996	1.5415	1.06358
xenobiotic catabolic process (GO:0042178)	1 out of 10	ACSL1	0.501595	0.999996	1.5415	1.06358
regulation of phospholipid biosynthetic process (GO:0071071)	1 out of 10	SLC27A1	0.501595	0.999996	1.5415	1.06358
cellular response to epinephrine stimulus (GO:0071872)	1 out of 10	PRKACA	0.501595	0.999996	1.5415	1.06358
negative regulation of glycoprotein biosynthetic process (GO:0010561)	1 out of 10	HBEGF	0.501595	0.999996	1.5415	1.06358
seminiferous tubule development (GO:0072520)	1 out of 10	SPINK2	0.501595	0.999996	1.5415	1.06358
tongue development (GO:0043586)	1 out of 10	WNT10A	0.501595	0.999996	1.5415	1.06358
positive thymic T cell selection (GO:0045059)	1 out of 10	DOCK2	0.501595	0.999996	1.5415	1.06358
pyrimidine nucleoside salvage (GO:0043097)	1 out of 10	UCK2	0.501595	0.999996	1.5415	1.06358
negative regulation of hematopoietic progenitor cell differentiation (GO:1901533)	1 out of 10	NOTCH1	0.501595	0.999996	1.5415	1.06358
positive regulation of receptor recycling (GO:0001921)	1 out of 10	ECE1	0.501595	0.999996	1.5415	1.06358
positive regulation of inflammatory response to antigenic stimulus (GO:0002863)	1 out of 10	FCER1G	0.501595	0.999996	1.5415	1.06358
histone demethylation (GO:0016577)	2 out of 25	KDM5B;KDM2B	0.508456	0.999996	1.20638	0.815969
actin filament capping (GO:0051693)	2 out of 25	SPTA1;CAPG	0.508456	0.999996	1.20638	0.815969
retrograde vesicle-mediated transport, Golgi to ER (GO:0006890)	2 out of 25	HTT;KIF1C	0.508456	0.999996	1.20638	0.815969
positive regulation of phosphatidylinositol 3-kinase activity (GO:0043552)	2 out of 25	VAV3;FGR	0.508456	0.999996	1.20638	0.815969
regulation of response to interferon-gamma (GO:0060330)	2 out of 25	JAK1;PIAS1	0.508456	0.999996	1.20638	0.815969
regulation of mesonephros development (GO:0061217)	2 out of 25	SIX2;LGR4	0.508456	0.999996	1.20638	0.815969
regulation of ryanodine-sensitive calcium-release channel activity (GO:0060314)	2 out of 25	PKD2;PRKACA	0.508456	0.999996	1.20638	0.815969
pancreas development (GO:0031016)	2 out of 25	HHEX;ILDR2	0.508456	0.999996	1.20638	0.815969
negative regulation of cell-matrix adhesion (GO:0001953)	2 out of 25	MMP14;CDKN2A	0.508456	0.999996	1.20638	0.815969
motor neuron axon guidance (GO:0008045)	2 out of 25	MYCBP2;LHX9	0.508456	0.999996	1.20638	0.815969
detection of mechanical stimulus involved in sensory perception (GO:0050974)	2 out of 25	ASIC2;GRIN2B	0.508456	0.999996	1.20638	0.815969
columnar/cuboidal epithelial cell development (GO:0002066)	2 out of 25	RARA;SIDT2	0.508456	0.999996	1.20638	0.815969
regulation of transcription elongation from RNA polymerase II promoter (GO:0034243)	2 out of 25	MAP2K1;ELL	0.508456	0.999996	1.20638	0.815969
outflow tract morphogenesis (GO:0003151)	3 out of 1	HEYL;SFRP2;DHRS3	0.509982	0.999996	1.12486	0.75746
muscle fiber development (GO:0048747)	3 out of 1	SKI;WNT10B;HOMER1	0.509982	0.999996	1.12486	0.75746
bone development (GO:0060348)	3 out of 1	AMER1;LRP5;PPIB	0.509982	0.999996	1.12486	0.75746
negative regulation of BMP signaling pathway (GO:0030514)	3 out of 1	SKI;NOTCH1;SFRP2	0.509982	0.999996	1.12486	0.75746
positive regulation of endothelial cell migration (GO:0010595)	4 out of 1	PRKCA;AMOTL1;ETS1;SASH1	0.510854	0.999996	1.0881	0.730842
hormone secretion (GO:0046879)	5 out of 1	SMPD3;ADORA3;BTK;ILDR2;HTT	0.511544	0.999996	1.06716	0.715342
response to calcium ion (GO:0051592)	7 out of 100	STIM1;HOMER1;TRPC3;KCNIP1;GIPR;HTT;SLC25A12	0.512724	0.999996	1.0442	0.697545
sulfur compound biosynthetic process (GO:0044272)	10 out of 145	EXT1;B3GNT7;ACSL1;SLC35D2;UST;XYLT1;HSD17B12;ACSS1;ST3GAL2;CHST2	0.514268	0.999996	1.0276	0.683369
response to interleukin-1 (GO:0070555)	5 out of 1	HDAC4;PRKCI;IRAK2;PRKCA;ETS1	0.524311	0.999996	1.05094	0.678559
chondrocyte differentiation (GO:0002062)	3 out of 1	WNT10B;SIX2;PRKCA	0.526837	0.999996	1.0952	0.701876
ovarian follicle development (GO:0001541)	3 out of 1	LFNG;MMP14;TAF4	0.526837	0.999996	1.0952	0.701876
positive regulation of acute inflammatory response (GO:0002675)	2 out of 26	FCER1G;IL1B	0.529738	0.999996	1.15606	0.734527
regulation of cardiac muscle hypertrophy (GO:0010611)	2 out of 26	TRPC3;PRKCA	0.529738	0.999996	1.15606	0.734527
dopamine receptor signaling pathway (GO:0007212)	2 out of 26	GNA15;HTT	0.529738	0.999996	1.15606	0.734527
positive regulation of epithelial to mesenchymal transition (GO:0010718)	2 out of 26	NOTCH1;GCNT2	0.529738	0.999996	1.15606	0.734527
negative regulation of insulin receptor signaling pathway (GO:0046627)	2 out of 26	IL1B;PRKCA	0.529738	0.999996	1.15606	0.734527
pyrimidine ribonucleoside biosynthetic process (GO:0046132)	2 out of 26	UCK2;NME5	0.529738	0.999996	1.15606	0.734527
pyrimidine nucleoside triphosphate metabolic process (GO:0009147)	2 out of 26	UCK2;NME5	0.529738	0.999996	1.15606	0.734527
regulation of calcium ion import (GO:0090279)	2 out of 26	HOMER1;PKD2	0.529738	0.999996	1.15606	0.734527
positive regulation of axon extension (GO:0045773)	2 out of 26	MEGF8;PAFAH1B1	0.529738	0.999996	1.15606	0.734527
positive regulation of lipid kinase activity (GO:0090218)	2 out of 26	VAV3;FGR	0.529738	0.999996	1.15606	0.734527
cell differentiation in hindbrain (GO:0021533)	2 out of 26	ATXN2;HERC1	0.529738	0.999996	1.15606	0.734527
prostate gland epithelium morphogenesis (GO:0060740)	2 out of 26	NOTCH1;CYP7B1	0.529738	0.999996	1.15606	0.734527
protein localization to chromosome (GO:0034502)	2 out of 26	TNKS;BUB1B	0.529738	0.999996	1.15606	0.734527
embryonic viscerocranium morphogenesis (GO:0048703)	1 out of 11	RDH10	0.535129	0.999996	1.38728	0.867391
protein targeting to lysosome (GO:0006622)	1 out of 11	SCARB2	0.535129	0.999996	1.38728	0.867391
protein targeting to vacuole (GO:0006623)	1 out of 11	SCARB2	0.535129	0.999996	1.38728	0.867391
indole-containing compound catabolic process (GO:0042436)	1 out of 11	HAAO	0.535129	0.999996	1.38728	0.867391
cell adhesion mediated by integrin (GO:0033627)	1 out of 11	ITGA11	0.535129	0.999996	1.38728	0.867391
receptor guanylyl cyclase signaling pathway (GO:0007168)	1 out of 11	GNG7	0.535129	0.999996	1.38728	0.867391
proline metabolic process (GO:0006560)	1 out of 11	PYCR2	0.535129	0.999996	1.38728	0.867391
tryptophan catabolic process (GO:0006569)	1 out of 11	HAAO	0.535129	0.999996	1.38728	0.867391
positive regulation of catenin import into nucleus (GO:0035413)	1 out of 11	SFRP2	0.535129	0.999996	1.38728	0.867391
nucleoside transmembrane transport (GO:1901642)	1 out of 11	SLC29A3	0.535129	0.999996	1.38728	0.867391
collecting duct development (GO:0072044)	1 out of 11	NOTCH1	0.535129	0.999996	1.38728	0.867391
positive regulation of macrophage differentiation (GO:0045651)	1 out of 11	PRKCA	0.535129	0.999996	1.38728	0.867391
positive regulation of myeloid leukocyte cytokine production involved in immune response (GO:0061081)	1 out of 11	FCER1G	0.535129	0.999996	1.38728	0.867391
dopamine biosynthetic process (GO:0042416)	1 out of 11	NR4A2	0.535129	0.999996	1.38728	0.867391
regulation of vitamin metabolic process (GO:0030656)	1 out of 11	IL1B	0.535129	0.999996	1.38728	0.867391
G-protein coupled receptor internalization (GO:0002031)	1 out of 11	HTR1B	0.535129	0.999996	1.38728	0.867391
nephron epithelium morphogenesis (GO:0072088)	1 out of 11	LGR4	0.535129	0.999996	1.38728	0.867391
neural tube formation (GO:0001841)	1 out of 11	IPMK	0.535129	0.999996	1.38728	0.867391
cardiac ventricle formation (GO:0003211)	1 out of 11	NOTCH1	0.535129	0.999996	1.38728	0.867391
regulation of protein kinase A signaling (GO:0010738)	1 out of 11	AKAP5	0.535129	0.999996	1.38728	0.867391
regulation of early endosome to late endosome transport (GO:2000641)	1 out of 11	MAP2K1	0.535129	0.999996	1.38728	0.867391
type B pancreatic cell development (GO:0003323)	1 out of 11	SIDT2	0.535129	0.999996	1.38728	0.867391
angiogenesis involved in wound healing (GO:0060055)	1 out of 11	ETS1	0.535129	0.999996	1.38728	0.867391
positive regulation of guanylate cyclase activity (GO:0031284)	1 out of 11	ADORA2B	0.535129	0.999996	1.38728	0.867391
nephron tubule morphogenesis (GO:0072078)	1 out of 11	LGR4	0.535129	0.999996	1.38728	0.867391
replicative senescence (GO:0090399)	1 out of 11	CDKN2A	0.535129	0.999996	1.38728	0.867391
regulation of autophagic vacuole assembly (GO:2000785)	1 out of 11	TBC1D14	0.535129	0.999996	1.38728	0.867391
positive regulation of sodium ion transmembrane transporter activity (GO:2000651)	1 out of 11	ATP1B1	0.535129	0.999996	1.38728	0.867391
left/right pattern formation (GO:0060972)	1 out of 11	MEGF8	0.535129	0.999996	1.38728	0.867391
pyrimidine ribonucleoside monophosphate biosynthetic process (GO:0009174)	1 out of 11	UCK2	0.535129	0.999996	1.38728	0.867391
pyrimidine ribonucleoside monophosphate metabolic process (GO:0009173)	1 out of 11	UCK2	0.535129	0.999996	1.38728	0.867391
layer formation in cerebral cortex (GO:0021819)	1 out of 11	PAFAH1B1	0.535129	0.999996	1.38728	0.867391
sequestering of metal ion (GO:0051238)	1 out of 11	CALR	0.535129	0.999996	1.38728	0.867391
fatty acid transmembrane transport (GO:1902001)	1 out of 11	CPT2	0.535129	0.999996	1.38728	0.867391
establishment of protein localization to vacuole (GO:0072666)	1 out of 11	SCARB2	0.535129	0.999996	1.38728	0.867391
lateral ventricle development (GO:0021670)	1 out of 11	KDM2B	0.535129	0.999996	1.38728	0.867391
UMP metabolic process (GO:0046049)	1 out of 11	UCK2	0.535129	0.999996	1.38728	0.867391
cranial nerve morphogenesis (GO:0021602)	1 out of 11	HOXB3	0.535129	0.999996	1.38728	0.867391
metanephric tubule development (GO:0072170)	1 out of 11	PKD2	0.535129	0.999996	1.38728	0.867391
negative regulation of focal adhesion assembly (GO:0051895)	1 out of 11	MMP14	0.535129	0.999996	1.38728	0.867391
alpha-linolenic acid metabolic process (GO:0036109)	1 out of 11	ACSL1	0.535129	0.999996	1.38728	0.867391
positive regulation of B cell differentiation (GO:0045579)	1 out of 11	BTK	0.535129	0.999996	1.38728	0.867391
retina vasculature morphogenesis in camera-type eye (GO:0061299)	1 out of 11	LRP5	0.535129	0.999996	1.38728	0.867391
negative regulation of adherens junction organization (GO:1903392)	1 out of 11	MMP14	0.535129	0.999996	1.38728	0.867391
urea cycle (GO:0000050)	1 out of 11	HTT	0.535129	0.999996	1.38728	0.867391
negative regulation of intracellular estrogen receptor signaling pathway (GO:0033147)	1 out of 11	CYP7B1	0.535129	0.999996	1.38728	0.867391
post-embryonic morphogenesis (GO:0009886)	1 out of 11	NKX2-3	0.535129	0.999996	1.38728	0.867391
negative regulation of cell junction assembly (GO:1901889)	1 out of 11	MMP14	0.535129	0.999996	1.38728	0.867391
heart trabecula morphogenesis (GO:0061384)	1 out of 11	NOTCH1	0.535129	0.999996	1.38728	0.867391
regulation of Wnt signaling pathway, planar cell polarity pathway (GO:2000095)	1 out of 11	SFRP2	0.535129	0.999996	1.38728	0.867391
detection of bacterium (GO:0016045)	1 out of 11	PGLYRP2	0.535129	0.999996	1.38728	0.867391
UMP biosynthetic process (GO:0006222)	1 out of 11	UCK2	0.535129	0.999996	1.38728	0.867391
positive regulation of transcription from RNA polymerase III promoter (GO:0045945)	1 out of 11	ELL	0.535129	0.999996	1.38728	0.867391
establishment of nucleus localization (GO:0040023)	1 out of 11	PAFAH1B1	0.535129	0.999996	1.38728	0.867391
response to follicle-stimulating hormone (GO:0032354)	1 out of 11	NOTCH1	0.535129	0.999996	1.38728	0.867391
protein heterotetramerization (GO:0051290)	1 out of 11	LRP4	0.535129	0.999996	1.38728	0.867391
histone H2A monoubiquitination (GO:0035518)	1 out of 11	KDM2B	0.535129	0.999996	1.38728	0.867391
response to UV-C (GO:0010225)	1 out of 11	YY1	0.535129	0.999996	1.38728	0.867391
metanephric nephron tubule development (GO:0072234)	1 out of 11	PKD2	0.535129	0.999996	1.38728	0.867391
indolalkylamine catabolic process (GO:0046218)	1 out of 11	HAAO	0.535129	0.999996	1.38728	0.867391
ethanol oxidation (GO:0006069)	1 out of 11	ACSS1	0.535129	0.999996	1.38728	0.867391
positive regulation of SMAD protein import into nucleus (GO:0060391)	1 out of 11	BMPR1A	0.535129	0.999996	1.38728	0.867391
positive regulation of Rho protein signal transduction (GO:0035025)	1 out of 11	ABRA	0.535129	0.999996	1.38728	0.867391
presynaptic membrane organization (GO:0097090)	1 out of 11	LRP4	0.535129	0.999996	1.38728	0.867391
negative regulation of oligodendrocyte differentiation (GO:0048715)	1 out of 11	NOTCH1	0.535129	0.999996	1.38728	0.867391
positive regulation of interleukin-17 production (GO:0032740)	1 out of 11	IL18	0.535129	0.999996	1.38728	0.867391
negative regulation of inflammatory response to antigenic stimulus (GO:0002862)	1 out of 11	GPX2	0.535129	0.999996	1.38728	0.867391
regulation of acute inflammatory response to antigenic stimulus (GO:0002864)	1 out of 11	FCER1G	0.535129	0.999996	1.38728	0.867391
striatum development (GO:0021756)	1 out of 11	HTT	0.535129	0.999996	1.38728	0.867391
triglyceride metabolic process (GO:0006641)	6 out of 1	DGAT1;ACSL1;HSD17B12;PRKACA;LPIN1;NKX2-3	0.535232	0.999996	1.02752	0.642258
positive regulation of cAMP metabolic process (GO:0030816)	5 out of 1	ADORA2B;GIPR;ADORA3;PRKCA;AKAP5	0.536931	0.999996	1.0352	0.643775
dicarboxylic acid transport (GO:0006835)	4 out of 1	HTT;SLC25A12;SLC38A2;SLC19A2	0.539428	0.999996	1.04692	0.64621
sensory organ development (GO:0007423)	7 out of 103	SKI;WNT10A;RXRA;RDH10;RARA;ECE1;GRIN2B	0.544537	0.999996	1.01141	0.614752
positive regulation of inflammatory response (GO:0050729)	6 out of 1	FCER1G;ADORA2B;ADORA3;IL1B;IL18;PRKCA	0.546595	0.999996	1.01494	0.61307
regulation of cyclase activity (GO:0031279)	5 out of 1	ADORA2B;GIPR;ADORA3;GNG7;PRKCA	0.549394	0.999996	1.01992	0.61087
temperature homeostasis (GO:0001659)	2 out of 27	GPX2;IL1B	0.550382	0.999996	1.10975	0.662681
protein demethylation (GO:0006482)	2 out of 27	KDM5B;KDM2B	0.550382	0.999996	1.10975	0.662681
pyrimidine ribonucleotide biosynthetic process (GO:0009220)	2 out of 27	UCK2;NME5	0.550382	0.999996	1.10975	0.662681
negative regulation of chemotaxis (GO:0050922)	2 out of 27	NOTCH1;ROBO1	0.550382	0.999996	1.10975	0.662681
negative regulation of interferon-gamma production (GO:0032689)	2 out of 27	PGLYRP2;RARA	0.550382	0.999996	1.10975	0.662681
protein dealkylation (GO:0008214)	2 out of 27	KDM5B;KDM2B	0.550382	0.999996	1.10975	0.662681
regulation of muscle hypertrophy (GO:0014743)	2 out of 27	TRPC3;PRKCA	0.550382	0.999996	1.10975	0.662681
glutathione derivative biosynthetic process (GO:1901687)	2 out of 27	HPGDS;GSTA4	0.550382	0.999996	1.10975	0.662681
glutathione derivative metabolic process (GO:1901685)	2 out of 27	HPGDS;GSTA4	0.550382	0.999996	1.10975	0.662681
regulation of vascular endothelial growth factor production (GO:0010574)	2 out of 27	ADORA2B;IL1B	0.550382	0.999996	1.10975	0.662681
camera-type eye development (GO:0043010)	4 out of 1	SKI;RXRA;RDH10;RARA	0.553392	0.999996	1.02748	0.607949
cytoskeleton-dependent intracellular transport (GO:0030705)	7 out of 104	ARHGAP21;FYCO1;MAP2K1;ARL3;KIF1C;HTT;PAFAH1B1	0.554948	0.999996	1.00092	0.589425
regulation of cardiac muscle contraction (GO:0055117)	3 out of 1	HDAC4;PRKACA;ATP1B1	0.559552	0.999996	1.04033	0.604036
blood vessel morphogenesis (GO:0048514)	5 out of 1	NOTCH1;LRP1;HEG1;LRP5;PKD2	0.561693	0.999996	1.00508	0.579732
regulation of leukocyte mediated immunity (GO:0002703)	8 out of 120	FGR;FCER1G;RIPK3;ADORA2B;ADORA3;IL1B;BTK;PRAM1	0.562375	0.999996	0.990651	0.570205
extracellular fibril organization (GO:0043206)	1 out of 12	MFAP4	0.566409	0.999996	1.26109	0.716855
behavioral response to cocaine (GO:0048148)	1 out of 12	HOMER1	0.566409	0.999996	1.26109	0.716855
phosphate ion transmembrane transport (GO:0035435)	1 out of 12	SLC20A2	0.566409	0.999996	1.26109	0.716855
detection of temperature stimulus involved in sensory perception (GO:0050961)	1 out of 12	NR2F6	0.566409	0.999996	1.26109	0.716855
response to hydroperoxide (GO:0033194)	1 out of 12	GPX3	0.566409	0.999996	1.26109	0.716855
negative thymic T cell selection (GO:0045060)	1 out of 12	DOCK2	0.566409	0.999996	1.26109	0.716855
mature B cell differentiation (GO:0002335)	1 out of 12	NKX2-3	0.566409	0.999996	1.26109	0.716855
G-protein coupled acetylcholine receptor signaling pathway (GO:0007213)	1 out of 12	GNA15	0.566409	0.999996	1.26109	0.716855
regulation of interleukin-13 production (GO:0032656)	1 out of 12	RARA	0.566409	0.999996	1.26109	0.716855
amino acid import (GO:0043090)	1 out of 12	HTT	0.566409	0.999996	1.26109	0.716855
urea metabolic process (GO:0019627)	1 out of 12	HTT	0.566409	0.999996	1.26109	0.716855
regulation of p38MAPK cascade (GO:1900744)	1 out of 12	SASH1	0.566409	0.999996	1.26109	0.716855
protein localization to chromosome, centromeric region (GO:0071459)	1 out of 12	BUB1B	0.566409	0.999996	1.26109	0.716855
startle response (GO:0001964)	1 out of 12	GRIN2B	0.566409	0.999996	1.26109	0.716855
detection of other organism (GO:0098543)	1 out of 12	PGLYRP2	0.566409	0.999996	1.26109	0.716855
positive regulation of type 2 immune response (GO:0002830)	1 out of 12	RARA	0.566409	0.999996	1.26109	0.716855
regulation of guanylate cyclase activity (GO:0031282)	1 out of 12	ADORA2B	0.566409	0.999996	1.26109	0.716855
cellular response to fluid shear stress (GO:0071498)	1 out of 12	PKD2	0.566409	0.999996	1.26109	0.716855
negative regulation of myeloid cell apoptotic process (GO:0033033)	1 out of 12	FCER1G	0.566409	0.999996	1.26109	0.716855
response to muramyl dipeptide (GO:0032495)	1 out of 12	NOTCH1	0.566409	0.999996	1.26109	0.716855
chemical homeostasis within a tissue (GO:0048875)	1 out of 12	HOMER1	0.566409	0.999996	1.26109	0.716855
regulation of platelet-derived growth factor receptor signaling pathway (GO:0010640)	1 out of 12	LRP1	0.566409	0.999996	1.26109	0.716855
regulation of necroptotic process (GO:0060544)	1 out of 12	RIPK3	0.566409	0.999996	1.26109	0.716855
carnitine transmembrane transport (GO:1902603)	1 out of 12	CPT2	0.566409	0.999996	1.26109	0.716855
regulation of odontogenesis of dentin-containing tooth (GO:0042487)	1 out of 12	WNT10A	0.566409	0.999996	1.26109	0.716855
interleukin-1-mediated signaling pathway (GO:0070498)	1 out of 12	IRAK2	0.566409	0.999996	1.26109	0.716855
endothelial cell morphogenesis (GO:0001886)	1 out of 12	HEG1	0.566409	0.999996	1.26109	0.716855
regulation of histone H3-K9 methylation (GO:0051570)	1 out of 12	JARID2	0.566409	0.999996	1.26109	0.716855
positive regulation of mitochondrial membrane permeability (GO:0035794)	1 out of 12	BNIP3	0.566409	0.999996	1.26109	0.716855
positive regulation of RNA splicing (GO:0033120)	1 out of 12	RBM20	0.566409	0.999996	1.26109	0.716855
negative regulation of glucose import (GO:0046325)	1 out of 12	PRKCA	0.566409	0.999996	1.26109	0.716855
negative regulation of striated muscle cell apoptotic process (GO:0010664)	1 out of 12	SFRP2	0.566409	0.999996	1.26109	0.716855
regulation of mitochondrial fission (GO:0090140)	1 out of 12	BNIP3	0.566409	0.999996	1.26109	0.716855
response to acidic pH (GO:0010447)	1 out of 12	ASIC2	0.566409	0.999996	1.26109	0.716855
detection of temperature stimulus involved in sensory perception of pain (GO:0050965)	1 out of 12	NR2F6	0.566409	0.999996	1.26109	0.716855
dermatan sulfate biosynthetic process (GO:0030208)	1 out of 12	UST	0.566409	0.999996	1.26109	0.716855
hematopoietic stem cell differentiation (GO:0060218)	1 out of 12	HOXB4	0.566409	0.999996	1.26109	0.716855
positive regulation of histone deacetylation (GO:0031065)	1 out of 12	LPIN1	0.566409	0.999996	1.26109	0.716855
regulation of nucleobase-containing compound transport (GO:0032239)	1 out of 12	ZC3H3	0.566409	0.999996	1.26109	0.716855
positive regulation of icosanoid secretion (GO:0032305)	1 out of 12	IL1B	0.566409	0.999996	1.26109	0.716855
metanephric nephron epithelium development (GO:0072243)	1 out of 12	PKD2	0.566409	0.999996	1.26109	0.716855
determination of adult lifespan (GO:0008340)	1 out of 12	HTT	0.566409	0.999996	1.26109	0.716855
linoleic acid metabolic process (GO:0043651)	1 out of 12	ACSL1	0.566409	0.999996	1.26109	0.716855
glycoprotein catabolic process (GO:0006516)	1 out of 12	STT3B	0.566409	0.999996	1.26109	0.716855
UV protection (GO:0009650)	1 out of 12	MFAP4	0.566409	0.999996	1.26109	0.716855
relaxation of cardiac muscle (GO:0055119)	1 out of 12	ATP1B1	0.566409	0.999996	1.26109	0.716855
response to epinephrine (GO:0071871)	1 out of 12	PRKACA	0.566409	0.999996	1.26109	0.716855
cardiac chamber formation (GO:0003207)	1 out of 12	NOTCH1	0.566409	0.999996	1.26109	0.716855
activation of phospholipase C activity (GO:0007202)	4 out of 1	GNA15;ITPR2;PRKCA;PRKACA	0.567127	0.999996	1.00875	0.572132
steroid hormone mediated signaling pathway (GO:0043401)	4 out of 1	NR4A2;RXRA;RARA;NR2F6	0.567127	0.999996	1.00875	0.572132
glycosylation (GO:0070085)	18 out of 273	POMT2;GALNT7;GALNT6;TNKS;GALNT2;GALNT1;GBGT1;ART3;EXT1;B3GNT7;MAN2A2;MGAT5;GCNT2;MAN1C1;CALR;STT3B;ST3GAL2;CLASP2	0.569804	0.999996	0.978767	0.550519
response to fluid shear stress (GO:0034405)	2 out of 28	PKD2;ETS1	0.570379	0.999996	1.06701	0.59908
nucleotide-binding oligomerization domain containing signaling pathway (GO:0070423)	2 out of 28	IRAK2;TAB2	0.570379	0.999996	1.06701	0.59908
muscle adaptation (GO:0043500)	2 out of 28	HDAC4;IL1B	0.570379	0.999996	1.06701	0.59908
endoplasmic reticulum organization (GO:0007029)	2 out of 28	GAK;HTT	0.570379	0.999996	1.06701	0.59908
negative regulation of cellular response to insulin stimulus (GO:1900077)	2 out of 28	IL1B;PRKCA	0.570379	0.999996	1.06701	0.59908
regulation of vascular endothelial growth factor receptor signaling pathway (GO:0030947)	2 out of 28	HHEX;IL1B	0.570379	0.999996	1.06701	0.59908
fear response (GO:0042596)	2 out of 28	GNG7;GRIN2B	0.570379	0.999996	1.06701	0.59908
embryonic organ morphogenesis (GO:0048562)	8 out of 121	MMP14;KDM2B;SIX2;HOXB4;LRP5;HOXB3;MEGF8;VAX2	0.571941	0.999996	0.981831	0.548568
hormone transport (GO:0009914)	5 out of 1	SMPD3;ADORA3;BTK;ILDR2;HTT	0.57382	0.999996	0.990672	0.550257
gastrulation (GO:0007369)	3 out of 1	EXT1;UGDH;LRP5	0.575387	0.999996	1.0149	0.560949
somatic stem cell maintenance (GO:0035019)	3 out of 1	SKI;SIX2;LRP5	0.575387	0.999996	1.0149	0.560949
connective tissue development (GO:0061448)	3 out of 1	AMER1;LRP5;RARA	0.575387	0.999996	1.0149	0.560949
glycolytic process (GO:0006096)	3 out of 1	HK3;HK2;DHTKD1	0.575387	0.999996	1.0149	0.560949
regulation of nitric oxide biosynthetic process (GO:0045428)	3 out of 1	DDAH2;IL1B;PKD2	0.575387	0.999996	1.0149	0.560949
protein stabilization (GO:0050821)	6 out of 1	WNT10B;CDKN2A;CALR;ATP1B1;PPIB;NAPG	0.579905	0.999996	0.978957	0.533425
positive regulation of calcium ion transport (GO:0051928)	6 out of 1	TRPC3;STIM1;HOMER1;HTT;PKD2;ATP1B1	0.579905	0.999996	0.978957	0.533425
myeloid leukocyte migration (GO:0097529)	5 out of 1	VAV3;PREX1;FCER1G;IL1B;PRKCA	0.58577	0.999996	0.976666	0.522349
cellular response to heat (GO:0034605)	2 out of 1	CLPB;XYLT1	0.589722	0.999996	1.02744	0.542595
embryonic cranial skeleton morphogenesis (GO:0048701)	2 out of 1	MMP14;SIX2	0.589722	0.999996	1.02744	0.542595
response to pH (GO:0009268)	2 out of 1	ASIC2;ARSB	0.589722	0.999996	1.02744	0.542595
regulation of systemic arterial blood pressure (GO:0003073)	2 out of 1	PLCB3;ECE1	0.589722	0.999996	1.02744	0.542595
pyrimidine ribonucleotide metabolic process (GO:0009218)	2 out of 1	UCK2;NME5	0.589722	0.999996	1.02744	0.542595
pituitary gland development (GO:0021983)	2 out of 1	ETS1;BMPR1A	0.589722	0.999996	1.02744	0.542595
morphogenesis of embryonic epithelium (GO:0016331)	2 out of 1	HHEX;RDH10	0.589722	0.999996	1.02744	0.542595
regulation of defense response to virus by virus (GO:0050690)	2 out of 1	DOCK2;PAK2	0.589722	0.999996	1.02744	0.542595
regulation of blood vessel endothelial cell migration (GO:0043535)	3 out of 1	NOTCH1;PRKCA;AMOTL1	0.590861	0.999996	0.990686	0.521274
apoptotic mitochondrial changes (GO:0008637)	4 out of 1	CDKN2A;BNIP3;NAIF1;HK2	0.593878	0.999996	0.973246	0.50714
regulation of chemokine biosynthetic process (GO:0045073)	1 out of 13	IL1B	0.595585	0.999996	1.15594	0.599021
diacylglycerol metabolic process (GO:0046339)	1 out of 13	DGAT1	0.595585	0.999996	1.15594	0.599021
tryptophan metabolic process (GO:0006568)	1 out of 13	HAAO	0.595585	0.999996	1.15594	0.599021
phagocytosis, engulfment (GO:0006911)	1 out of 13	FCER1G	0.595585	0.999996	1.15594	0.599021
potassium ion import (GO:0010107)	1 out of 13	ATP1B1	0.595585	0.999996	1.15594	0.599021
neuronal stem cell maintenance (GO:0097150)	1 out of 13	NOTCH1	0.595585	0.999996	1.15594	0.599021
positive T cell selection (GO:0043368)	1 out of 13	DOCK2	0.595585	0.999996	1.15594	0.599021
negative regulation of androgen receptor signaling pathway (GO:0060766)	1 out of 13	HEYL	0.595585	0.999996	1.15594	0.599021
response to interleukin-15 (GO:0070672)	1 out of 13	JAK1	0.595585	0.999996	1.15594	0.599021
negative regulation of receptor activity (GO:2000272)	1 out of 13	HEYL	0.595585	0.999996	1.15594	0.599021
Golgi to endosome transport (GO:0006895)	1 out of 13	SORT1	0.595585	0.999996	1.15594	0.599021
peripheral nervous system axon ensheathment (GO:0032292)	1 out of 13	SKI	0.595585	0.999996	1.15594	0.599021
protein complex localization (GO:0031503)	1 out of 13	KLHL21	0.595585	0.999996	1.15594	0.599021
acrosome assembly (GO:0001675)	1 out of 13	PAFAH1B1	0.595585	0.999996	1.15594	0.599021
nitrogen cycle metabolic process (GO:0071941)	1 out of 13	HTT	0.595585	0.999996	1.15594	0.599021
cardiac muscle hypertrophy in response to stress (GO:0014898)	1 out of 13	HDAC4	0.595585	0.999996	1.15594	0.599021
regulation of syncytium formation by plasma membrane fusion (GO:0060142)	1 out of 13	OCSTAMP	0.595585	0.999996	1.15594	0.599021
cellular response to nerve growth factor stimulus (GO:1990090)	1 out of 13	SORT1	0.595585	0.999996	1.15594	0.599021
cardiac muscle adaptation (GO:0014887)	1 out of 13	HDAC4	0.595585	0.999996	1.15594	0.599021
carnitine transport (GO:0015879)	1 out of 13	CPT2	0.595585	0.999996	1.15594	0.599021
negative regulation of JUN kinase activity (GO:0043508)	1 out of 13	SFRP2	0.595585	0.999996	1.15594	0.599021
positive regulation of antigen receptor-mediated signaling pathway (GO:0050857)	1 out of 13	PRKCH	0.595585	0.999996	1.15594	0.599021
negative regulation of membrane potential (GO:0045837)	1 out of 13	BNIP3	0.595585	0.999996	1.15594	0.599021
negative regulation of glycoprotein metabolic process (GO:1903019)	1 out of 13	HBEGF	0.595585	0.999996	1.15594	0.599021
positive regulation of cholesterol efflux (GO:0010875)	1 out of 13	LRP1	0.595585	0.999996	1.15594	0.599021
sphingomyelin metabolic process (GO:0006684)	1 out of 13	SMPD3	0.595585	0.999996	1.15594	0.599021
keratinocyte proliferation (GO:0043616)	1 out of 13	FERMT1	0.595585	0.999996	1.15594	0.599021
cardiolipin metabolic process (GO:0032048)	1 out of 13	SLC27A1	0.595585	0.999996	1.15594	0.599021
positive regulation of DNA damage response, signal transduction by p53 class mediator (GO:0043517)	1 out of 13	CDKN2A	0.595585	0.999996	1.15594	0.599021
establishment of epithelial cell polarity (GO:0090162)	1 out of 13	FERMT1	0.595585	0.999996	1.15594	0.599021
cerebral cortex neuron differentiation (GO:0021895)	1 out of 13	PAFAH1B1	0.595585	0.999996	1.15594	0.599021
negative regulation of cell fate commitment (GO:0010454)	1 out of 13	SFRP2	0.595585	0.999996	1.15594	0.599021
CDP-diacylglycerol biosynthetic process (GO:0016024)	1 out of 13	CDS1	0.595585	0.999996	1.15594	0.599021
regulation of vacuole organization (GO:0044088)	1 out of 13	TBC1D14	0.595585	0.999996	1.15594	0.599021
regulation of B cell receptor signaling pathway (GO:0050855)	1 out of 13	PRKCH	0.595585	0.999996	1.15594	0.599021
regulation of cellular extravasation (GO:0002691)	1 out of 13	RIPK3	0.595585	0.999996	1.15594	0.599021
membrane budding (GO:0006900)	1 out of 13	PRKCI	0.595585	0.999996	1.15594	0.599021
cellular sodium ion homeostasis (GO:0006883)	1 out of 13	ATP1B1	0.595585	0.999996	1.15594	0.599021
hypothalamus development (GO:0021854)	1 out of 13	ETS1	0.595585	0.999996	1.15594	0.599021
mitotic chromosome condensation (GO:0007076)	1 out of 13	PHF13	0.595585	0.999996	1.15594	0.599021
trabecula morphogenesis (GO:0061383)	1 out of 13	NOTCH1	0.595585	0.999996	1.15594	0.599021
GTP biosynthetic process (GO:0006183)	1 out of 13	NME5	0.595585	0.999996	1.15594	0.599021
positive regulation of muscle cell apoptotic process (GO:0010661)	1 out of 13	CDKN2A	0.595585	0.999996	1.15594	0.599021
negative regulation of histone methylation (GO:0031061)	1 out of 13	JARID2	0.595585	0.999996	1.15594	0.599021
myelination in peripheral nervous system (GO:0022011)	1 out of 13	SKI	0.595585	0.999996	1.15594	0.599021
vascular smooth muscle contraction (GO:0014829)	1 out of 13	ACTA2	0.595585	0.999996	1.15594	0.599021
sodium-independent organic anion transport (GO:0043252)	1 out of 13	SLCO4A1	0.595585	0.999996	1.15594	0.599021
muscle hypertrophy in response to stress (GO:0003299)	1 out of 13	HDAC4	0.595585	0.999996	1.15594	0.599021
pyrimidine nucleoside monophosphate biosynthetic process (GO:0009130)	1 out of 13	UCK2	0.595585	0.999996	1.15594	0.599021
regulation of natural killer cell differentiation (GO:0032823)	1 out of 13	PGLYRP2	0.595585	0.999996	1.15594	0.599021
phosphatidylglycerol biosynthetic process (GO:0006655)	1 out of 13	SLC27A1	0.595585	0.999996	1.15594	0.599021
positive regulation of interleukin-2 biosynthetic process (GO:0045086)	1 out of 13	IL1B	0.595585	0.999996	1.15594	0.599021
metanephric epithelium development (GO:0072207)	1 out of 13	PKD2	0.595585	0.999996	1.15594	0.599021
planar cell polarity pathway involved in neural tube closure (GO:0090179)	1 out of 13	SFRP2	0.595585	0.999996	1.15594	0.599021
response to nerve growth factor (GO:1990089)	1 out of 13	SORT1	0.595585	0.999996	1.15594	0.599021
regulation of transcription from RNA polymerase II promoter involved in heart development (GO:1901213)	1 out of 13	NOTCH1	0.595585	0.999996	1.15594	0.599021
dermatan sulfate metabolic process (GO:0030205)	1 out of 13	UST	0.595585	0.999996	1.15594	0.599021
negative T cell selection (GO:0043383)	1 out of 13	DOCK2	0.595585	0.999996	1.15594	0.599021
necroptotic process (GO:0070266)	1 out of 13	RIPK3	0.595585	0.999996	1.15594	0.599021
calcium-mediated signaling using intracellular calcium source (GO:0035584)	1 out of 13	PRKACA	0.595585	0.999996	1.15594	0.599021
regulation of hair follicle development (GO:0051797)	1 out of 13	WNT10B	0.595585	0.999996	1.15594	0.599021
amino-acid betaine transport (GO:0015838)	1 out of 13	CPT2	0.595585	0.999996	1.15594	0.599021
protein kinase C signaling (GO:0070528)	1 out of 13	PRKCH	0.595585	0.999996	1.15594	0.599021
regulation of lyase activity (GO:0051339)	5 out of 1	ADORA2B;GIPR;ADORA3;GNG7;PRKCA	0.597534	0.999996	0.963049	0.495916
mucopolysaccharide metabolic process (GO:1903510)	8 out of 124	B3GNT7;IL1B;SLC35D2;UST;XYLT1;ST3GAL2;ARSB;CHST2	0.600051	0.999996	0.956284	0.488413
acylglycerol metabolic process (GO:0006639)	6 out of 1	DGAT1;ACSL1;HSD17B12;PRKACA;LPIN1;NKX2-3	0.601407	0.999996	0.956349	0.486287
hormone-mediated signaling pathway (GO:0009755)	6 out of 1	NR4A2;SLC27A1;RXRA;ACSL1;RARA;NR2F6	0.601407	0.999996	0.956349	0.486287
phototransduction (GO:0007602)	7 out of 109	CDS1;TRPC3;LRP1;RDH10;PRKCA;ASIC2;DHRS3	0.605326	0.999996	0.951603	0.477694
artery morphogenesis (GO:0048844)	3 out of 1	NOTCH1;LRP1;PKD2	0.605965	0.999996	0.967594	0.4847
positive regulation of Rac GTPase activity (GO:0032855)	3 out of 1	VAV3;PREX1;DOCK2	0.605965	0.999996	0.967594	0.4847
regulation of TOR signaling (GO:0032006)	3 out of 1	TMEM127;GNA12;RRAGD	0.605965	0.999996	0.967594	0.4847
formation of primary germ layer (GO:0001704)	3 out of 1	HTT;PRKACA;BMPR1A	0.605965	0.999996	0.967594	0.4847
signal transduction by phosphorylation (GO:0023014)	13 out of 202	MAP2K1;PPM1L;IL18;NLK;TAOK3;IRAK2;ADORA2B;IL1B;TAB2;TRIB1;MAP3K11;ARHGEF6;BMPR1A	0.606082	0.999996	0.953565	0.477488
phosphatidylcholine metabolic process (GO:0046470)	4 out of 1	CDS1;SLC27A1;PLBD1;LPIN1	0.606879	0.999996	0.956414	0.477657
kidney epithelium development (GO:0072073)	4 out of 1	HEYL;NOTCH1;RARA;PKD2	0.606879	0.999996	0.956414	0.477657
adipose tissue development (GO:0060612)	2 out of 1	AMER1;LRP5	0.608409	0.999996	0.990692	0.492283
cellular response to estrogen stimulus (GO:0071391)	2 out of 1	OCSTAMP;RARA	0.608409	0.999996	0.990692	0.492283
B cell activation involved in immune response (GO:0002312)	2 out of 1	SWAP70;NKX2-3	0.608409	0.999996	0.990692	0.492283
negative regulation of actin filament depolymerization (GO:0030835)	2 out of 1	SPTA1;CAPG	0.608409	0.999996	0.990692	0.492283
regulation of cell fate commitment (GO:0010453)	2 out of 1	SFRP2;BMPR1A	0.608409	0.999996	0.990692	0.492283
regulation of substrate adhesion-dependent cell spreading (GO:1900024)	2 out of 1	PREX1;CALR	0.608409	0.999996	0.990692	0.492283
hair follicle morphogenesis (GO:0031069)	2 out of 1	WNT10A;NOTCH1	0.608409	0.999996	0.990692	0.492283
regulation of natural killer cell activation (GO:0032814)	2 out of 1	PGLYRP2;IL18	0.608409	0.999996	0.990692	0.492283
positive regulation of leukocyte mediated immunity (GO:0002705)	5 out of 1	FGR;FCER1G;ADORA2B;ADORA3;IL1B	0.609109	0.999996	0.949806	0.470874
axis specification (GO:0009798)	5 out of 1	SKI;NOTCH1;SIX2;VAX2;BMPR1A	0.609109	0.999996	0.949806	0.470874
protein glycosylation (GO:0006486)	17 out of 264	POMT2;GALNT7;GALNT6;TNKS;GALNT2;GALNT1;GBGT1;ART3;EXT1;B3GNT7;MAN2A2;MGAT5;GCNT2;MAN1C1;CALR;STT3B;ST3GAL2	0.609546	0.999996	0.954027	0.472281
macromolecule glycosylation (GO:0043413)	17 out of 264	POMT2;GALNT7;GALNT6;TNKS;GALNT2;GALNT1;GBGT1;ART3;EXT1;B3GNT7;MAN2A2;MGAT5;GCNT2;MAN1C1;CALR;STT3B;ST3GAL2	0.609546	0.999996	0.954027	0.472281
regulation of cell-cell adhesion (GO:0022407)	6 out of 1	DPP4;MAP2K1;UBASH3B;IL1B;GCNT2;PRKCA	0.611932	0.999996	0.945431	0.464333
neutral lipid metabolic process (GO:0006638)	6 out of 1	DGAT1;ACSL1;HSD17B12;PRKACA;LPIN1;NKX2-3	0.611932	0.999996	0.945431	0.464333
[truncated: 2,335 more rows]

## Sheet: Module 4
Enrichment Term	Overlap_Mod4	Genes	P.value	Adjusted.P.value	Odds.Ratio	Combined.Score
[truncated: 2,600 more rows]

## Sheet: Module 5
Enrichment Term	Overlap_Mod5	Genes	P.value	Adjusted.P.value	Odds.Ratio	Combined.Score
[truncated: 1,878 more rows]

[truncated: 13 more sheets: Module 6, Module 7, Module 8, Module 9, Module 10, Module 11, Module 12, Module 13, Module 14, Module 15, Module 16, Module 17, Module 18]
